# Supplementary material for: Extensive nrDNA Polymorphism in Morus L. and Its Application
Source: Plants (Basel). 2025 Aug 18;14(16):2570. doi: 10.3390/plants14162570 (PMC12389063; doi:10.3390/plants14162570)
Supplement: Supplementary file 1 [file plants-14-02570-s001.zip]

Archive with 20 entries (19 files):
- supplementary/
- __MACOSX/._supplementary
- supplementary/Table S1.xlsx
- __MACOSX/supplementary/._Table S1.xlsx
- supplementary/.DS_Store
- __MACOSX/supplementary/._.DS_Store
- supplementary/Table S3.snp.txt
- __MACOSX/supplementary/._Table S3.snp.txt
- supplementary/Table S4.indel.txt
- __MACOSX/supplementary/._Table S4.indel.txt
- supplementary/Supplementary S2.zip
- __MACOSX/supplementary/._Supplementary S2.zip
- supplementary/Supplementary S1.zip
- __MACOSX/supplementary/._Supplementary S1.zip
- supplementary/Table S2.fasta
- __MACOSX/supplementary/._Table S2.fasta
- supplementary/Table S5.fasta
- __MACOSX/supplementary/._Table S5.fasta
- supplementary/~$Table S1.xlsx
- __MACOSX/supplementary/._~$Table S1.xlsx
