# Supplementary material for: Extensive nrDNA Polymorphism in Morus L. and Its Application
Source: Plants (Basel). 2025 Aug 18;14(16):2570. doi: 10.3390/plants14162570 (PMC12389063; doi:10.3390/plants14162570)
Supplement: Supplementary file 1 [file plants-14-02570-s001.zip › supplementary/Table S1.xlsx]

## Sheet: Table S1
Accessions	Sample Name	Species	Location	Chromosome numbers (Ploidy)	Source	Total_reads_numbers	rname	startpos	endpos	mapped_reads_numbers	covbases	coverage	meandepth	meanbaseq	meanmapq	13-bp or 16-bp InDel_reads_numbers	Reference_reads_number
CNR0342506	Lunjiao109_C	Morus alba var. atropurpurea (Roxb.) Bureau	Chongqing (China)	28 (2x)	Zeng et al, Frontiers in plant science, 2022	130977362	Z4_18S-ITS-26S	1	5814	1595410	5814	100	40318	36.7	60	186	23861
CNR0342494	Kangqing283	Morus alba var. atropurpurea (Roxb.) Bureau	Guangdong (China)	28 (2x)	Zeng et al, Frontiers in plant science, 2022	158936896	Z4_18S-ITS-26S	1	5814	510357	5814	100	12740.9	34.8	60	15	7338
CRR466515	Hong2	Morus alba var. atropurpurea (Roxb.) Bureau	Guangdong (China)	N/A	Dai et al, Advanced Science, 2023	59044098	Z4_18S-ITS-28S	1	5814	398888	5814	100	10080.8	35.9	60	12	5748
CRR466516	Zhan1432	Morus alba var. atropurpurea (Roxb.) Bureau	Guangdong (China)	N/A	Dai et al, Advanced Science, 2023	65251190	Z4_18S-ITS-28S	1	5814	483021	5814	100	12192.2	35.3	60	8	6695
CRR466517	Shangshan6	Morus alba var. atropurpurea (Roxb.) Bureau	Guangdong (China)	28 (2x)	Dai et al, Advanced Science, 2023	65728514	Z4_18S-ITS-28S	1	5814	596788	5814	100	15075	36	60	7	8357
CRR466518	Tang10	Morus alba var. atropurpurea (Roxb.) Bureau	Guangdong (China)	28 (2x)	Dai et al, Advanced Science, 2023	75577278	Z4_18S-ITS-28S	1	5814	699174	5814	100	17653.1	35.3	60	14	9346
CRR466519	Hongxuan3	Morus alba var. atropurpurea (Roxb.) Bureau	Guangdong (China)	N/A	Dai et al, Advanced Science, 2023	54336324	Z4_18S-ITS-28S	1	5814	475802	5814	100	12026	36	60	8	6675
CRR466520	Hongxuan3	Morus alba var. atropurpurea (Roxb.) Bureau	Guangdong (China)	N/A	Dai et al, Advanced Science, 2023	62417522	Z4_18S-ITS-28S	1	5814	384640	5814	100	9723.04	35.8	60	18	5226
CRR466521	Hongxuan3	Morus alba var. atropurpurea (Roxb.) Bureau	Guangdong (China)	N/A	Dai et al, Advanced Science, 2023	69819126	Z4_18S-ITS-28S	1	5814	423024	5814	100	10679.9	35.3	60	14	5571
CRR466522	7403	Morus alba var. atropurpurea (Roxb.) Bureau	Guangdong (China)	N/A	Dai et al, Advanced Science, 2023	66164848	Z4_18S-ITS-28S	1	5814	581994	5814	100	14701.6	35.9	60	18	7855
CRR466523	Tang7	Morus alba var. atropurpurea (Roxb.) Bureau	Guangdong (China)	N/A	Dai et al, Advanced Science, 2023	54218864	Z4_18S-ITS-28S	1	5814	459809	5814	100	11618.6	36	60	5	6288
CRR466524	Tang11	Morus alba var. atropurpurea (Roxb.) Bureau	Guangdong (China)	N/A	Dai et al, Advanced Science, 2023	54033766	Z4_18S-ITS-28S	1	5814	395598	5814	100	9996.69	35.9	60	4	5402
CRR466525	Tang12	Morus alba var. atropurpurea (Roxb.) Bureau	Guangdong (China)	N/A	Dai et al, Advanced Science, 2023	86736238	Z4_18S-ITS-28S	1	5814	732379	5814	100	18502.6	35.2	60	29	10164
CRR466526	Tang17	Morus alba var. atropurpurea (Roxb.) Bureau	Guangdong (China)	N/A	Dai et al, Advanced Science, 2023	61936412	Z4_18S-ITS-28S	1	5814	636605	5814	100	16088.1	35.9	60	23	8784
CRR466527	Tang31	Morus alba var. atropurpurea (Roxb.) Bureau	Guangdong (China)	N/A	Dai et al, Advanced Science, 2023	55524732	Z4_18S-ITS-28S	1	5814	398363	5814	100	10042.1	35.7	60	6	5159
CRR466528	Lun408	Morus alba var. atropurpurea (Roxb.) Bureau	Guangdong (China)	N/A	Dai et al, Advanced Science, 2023	63443106	Z4_18S-ITS-28S	1	5814	403716	5814	100	10202.9	35.9	60	10	5683
CRR466529	Lun518	Morus alba var. atropurpurea (Roxb.) Bureau	Guangdong (China)	N/A	Dai et al, Advanced Science, 2023	60525918	Z4_18S-ITS-28S	1	5814	516919	5814	100	13053.9	35.3	60	10	6946
CRR466530	Lun602	Morus alba var. atropurpurea (Roxb.) Bureau	Guangdong (China)	N/A	Dai et al, Advanced Science, 2023	67002788	Z4_18S-ITS-28S	1	5814	560113	5814	100	14133.3	35.3	60	10	7567
CRR466531	Miao33	Morus alba var. atropurpurea (Roxb.) Bureau	Guangdong (China)	N/A	Dai et al, Advanced Science, 2023	48994864	Z4_18S-ITS-28S	1	5814	289949	5814	100	7325.37	35.9	60	6	3805
CRR466532	Miao55	Morus alba var. atropurpurea (Roxb.) Bureau	Guangdong (China)	N/A	Dai et al, Advanced Science, 2023	80075828	Z4_18S-ITS-28S	1	5814	563205	5814	100	14211.2	35.1	59.9	14	7434
CRR466533	Miao60	Morus alba var. atropurpurea (Roxb.) Bureau	Guangdong (China)	28 (2x)	Dai et al, Advanced Science, 2023	55856464	Z4_18S-ITS-28S	1	5814	564064	5814	100	14252.3	35.9	60	11	7990
CRR466534	Hongxuan4	Morus alba var. atropurpurea (Roxb.) Bureau	Guangdong (China)	N/A	Dai et al, Advanced Science, 2023	52741088	Z4_18S-ITS-28S	1	5814	444456	5814	100	11225	35.9	60	10	5990
CRR466535	Hongxuan9	Morus alba var. atropurpurea (Roxb.) Bureau	Guangdong (China)	N/A	Dai et al, Advanced Science, 2023	57524390	Z4_18S-ITS-28S	1	5814	436547	5814	100	11029.6	35.2	60	2	5871
CRR466536	Bei7	Morus alba var. atropurpurea (Roxb.) Bureau	Guangdong (China)	N/A	Dai et al, Advanced Science, 2023	50913008	Z4_18S-ITS-28S	1	5814	379302	5814	100	9585.3	35.8	60	12	5224
CRR466537	Ding33	Morus alba var. atropurpurea (Roxb.) Bureau	Guangdong (China)	N/A	Dai et al, Advanced Science, 2023	45275968	Z4_18S-ITS-28S	1	5814	272598	5814	100	6892.54	35.9	60	7	3956
CRR466538	Shi11	Morus alba var. atropurpurea (Roxb.) Bureau	/	N/A	Dai et al, Advanced Science, 2023	49156566	Z4_18S-ITS-28S	1	5814	367328	5814	100	9283.74	35.9	60	1	5048
CRR466539	Renkang1	Morus alba var. atropurpurea (Roxb.) Bureau	Guangdong (China)	N/A	Dai et al, Advanced Science, 2023	54595110	Z4_18S-ITS-28S	1	5814	413673	5814	100	10455.2	35.8	60	13	5674
CRR466540	Kangxuan606	Morus alba var. atropurpurea (Roxb.) Bureau	Guangdong (China)	N/A	Dai et al, Advanced Science, 2023	65417870	Z4_18S-ITS-28S	1	5814	559294	5814	100	14128.9	35.9	60	13	7822
CRR466541	Kangxiu5	Morus alba var. atropurpurea (Roxb.) Bureau	Guangdong (China)	28 (2x)	Dai et al, Advanced Science, 2023	64926100	Z4_18S-ITS-28S	1	5814	494153	5814	100	12494.3	35.9	60	13	7041
CRR466542	Kangxuan01-9	Morus alba var. atropurpurea (Roxb.) Bureau	Guangdong (China)	N/A	Dai et al, Advanced Science, 2023	65845056	Z4_18S-ITS-28S	1	5814	501702	5814	100	12673.9	35.9	60	9	7073
CRR466543	Changjiu3-2	Morus alba var. atropurpurea (Roxb.) Bureau	Guangdong (China)	N/A	Dai et al, Advanced Science, 2023	61044748	Z4_18S-ITS-28S	1	5814	399790	5814	100	10092.7	35.1	59.9	11	5299
CRR466544	Changjiu8	Morus alba var. atropurpurea (Roxb.) Bureau	Guangdong (China)	N/A	Dai et al, Advanced Science, 2023	63293920	Z4_18S-ITS-28S	1	5814	406395	5814	100	10268.7	36	60	13	5751
CRR466545	Mada2	Morus alba var. atropurpurea (Roxb.) Bureau	Guangdong (China)	28 (2x)	Dai et al, Advanced Science, 2023	54684722	Z4_18S-ITS-28S	1	5814	328137	5814	100	8285.84	35.3	60	9	4498
CRR466546	Qianshan1	Morus alba var. atropurpurea (Roxb.) Bureau	Guangdong (China)	N/A	Dai et al, Advanced Science, 2023	85140658	Z4_18S-ITS-28S	1	5814	683699	5814	100	17260.2	35.2	60	12	9325
CRR466547	Qianshan3	Morus alba var. atropurpurea (Roxb.) Bureau	Guangdong (China)	N/A	Dai et al, Advanced Science, 2023	68633222	Z4_18S-ITS-28S	1	5814	444490	5814	100	11234.2	35.9	60	15	6078
CRR466548	Beidong3	Morus alba var. atropurpurea (Roxb.) Bureau	Guangdong (China)	N/A	Dai et al, Advanced Science, 2023	79724824	Z4_18S-ITS-28S	1	5814	727247	5814	100	18388.6	35.9	60	7	10116
CRR466549	Lianzhou3	Morus alba var. atropurpurea (Roxb.) Bureau	Guangdong (China)	N/A	Dai et al, Advanced Science, 2023	51782312	Z4_18S-ITS-28S	1	5814	468360	5814	100	11847	35.9	60	10	6734
CRR466550	Lianzhou4	Morus alba var. atropurpurea (Roxb.) Bureau	Guangdong (China)	N/A	Dai et al, Advanced Science, 2023	66369336	Z4_18S-ITS-28S	1	5814	531085	5814	100	13429.5	36	60	10	7557
CRR466551	Lianzhou5	Morus alba var. atropurpurea (Roxb.) Bureau	Guangdong (China)	N/A	Dai et al, Advanced Science, 2023	76540320	Z4_18S-ITS-28S	1	5814	517300	5814	100	13068.4	35.9	60	14	7376
CRR466552	Lianzhou8	Morus alba var. atropurpurea (Roxb.) Bureau	Guangdong (China)	N/A	Dai et al, Advanced Science, 2023	67446180	Z4_18S-ITS-28S	1	5814	537825	5814	100	13580.1	35.9	60	18	7546
CRR466553	Lianzhou9	Morus alba var. atropurpurea (Roxb.) Bureau	Guangdong (China)	N/A	Dai et al, Advanced Science, 2023	62350120	Z4_18S-ITS-28S	1	5814	470815	5814	100	11887.9	36	60	7	6722
CRR466554	Zhan02	Morus alba var. atropurpurea (Roxb.) Bureau	Guangdong (China)	N/A	Dai et al, Advanced Science, 2023	78482096	Z4_18S-ITS-28S	1	5814	489187	5814	100	12339.4	35.8	60	20	6958
CRR466555	Huachang3	Morus alba var. atropurpurea (Roxb.) Bureau	Guangdong (China)	N/A	Dai et al, Advanced Science, 2023	69678350	Z4_18S-ITS-28S	1	5814	669757	5814	100	16899.7	35.2	60	18	9318
CRR466556	Huachang4	Morus alba var. atropurpurea (Roxb.) Bureau	Guangdong (China)	N/A	Dai et al, Advanced Science, 2023	67850172	Z4_18S-ITS-28S	1	5814	508427	5814	100	12841.9	35.9	60	12	7176
CRR466557	Yingsha1	Morus alba var. atropurpurea (Roxb.) Bureau	Guangdong (China)	N/A	Dai et al, Advanced Science, 2023	59725612	Z4_18S-ITS-28S	1	5814	367809	5814	100	9287.4	35.9	60	2	5094
CRR466558	Yingsha3	Morus alba var. atropurpurea (Roxb.) Bureau	Guangdong (China)	N/A	Dai et al, Advanced Science, 2023	57799244	Z4_18S-ITS-28S	1	5814	453439	5814	100	11446.3	35.9	60	12	6377
CRR466559	Quma1	Morus alba var. atropurpurea (Roxb.) Bureau	Guangdong (China)	N/A	Dai et al, Advanced Science, 2023	58991356	Z4_18S-ITS-28S	1	5814	644934	5814	100	16289.5	35.4	60	10	8795
CRR466560	Quma2	Morus alba var. atropurpurea (Roxb.) Bureau	Guangdong (China)	28 (2x)	Dai et al, Advanced Science, 2023	53522904	Z4_18S-ITS-28S	1	5814	616776	5814	100	15604	35.9	60	7	8735
CRR466561	Pengzhen2	Morus alba var. atropurpurea (Roxb.) Bureau	Guangdong (China)	N/A	Dai et al, Advanced Science, 2023	62983652	Z4_18S-ITS-28S	1	5814	375088	5814	100	9471.02	36	60	6	5274
CRR466562	Huiqiu1	Morus alba var. atropurpurea (Roxb.) Bureau	Guangdong (China)	N/A	Dai et al, Advanced Science, 2023	61280442	Z4_18S-ITS-28S	1	5814	419368	5814	100	10603.2	35.9	60	3	5895
CRR466563	Zibai4	Morus alba var. atropurpurea (Roxb.) Bureau	Guangdong (China)	28 (2x)	Dai et al, Advanced Science, 2023	65669092	Z4_18S-ITS-28S	1	5814	645328	5814	100	16307.7	35.9	60	10	9208
CRR466564	Zhouchang3	Morus alba var. atropurpurea (Roxb.) Bureau	Hainan (China)	N/A	Dai et al, Advanced Science, 2023	61996850	Z4_18S-ITS-28S	1	5814	519691	5814	100	13133.1	35.4	60	7	7182
CRR466565	Wencheng1	Morus alba var. atropurpurea (Roxb.) Bureau	Hainan (China)	N/A	Dai et al, Advanced Science, 2023	47239476	Z4_18S-ITS-28S	1	5814	290527	5814	100	7333.42	35.9	60	12	4014
CRR466566	Haikou1	Morus alba var. atropurpurea (Roxb.) Bureau	Hainan (China)	N/A	Dai et al, Advanced Science, 2023	59770744	Z4_18S-ITS-28S	1	5814	391916	5814	100	9903.86	36	60	7	5244
CRR466567	Dahua8	Morus alba var. atropurpurea (Roxb.) Bureau	Guangdong (China)	N/A	Dai et al, Advanced Science, 2023	60626780	Z4_18S-ITS-28S	1	5814	318195	5814	100	8018.91	35.4	60	10	4421
CRR466568	Dasi5	Morus alba var. atropurpurea (Roxb.) Bureau	Guangxi (China)	N/A	Dai et al, Advanced Science, 2023	65158198	Z4_18S-ITS-28S	1	5814	433726	5814	100	10940.5	35.3	60	10	5837
CRR466569	Nalou2	Morus alba var. atropurpurea (Roxb.) Bureau	Guangxi (China)	N/A	Dai et al, Advanced Science, 2023	54802550	Z4_18S-ITS-28S	1	5814	429448	5814	100	10835.6	35.4	60	10	5801
CRR466570	Nalan1	Morus alba var. atropurpurea (Roxb.) Bureau	Guangxi (China)	N/A	Dai et al, Advanced Science, 2023	70824540	Z4_18S-ITS-28S	1	5814	461357	5814	100	11646.8	35.3	60	16	6156
CRR466571	Changtan7	Morus alba var. atropurpurea (Roxb.) Bureau	Guangxi (China)	N/A	Dai et al, Advanced Science, 2023	61732378	Z4_18S-ITS-28S	1	5814	482519	5814	100	12189.1	35.8	60	16	6588
CRR466572	Qinzhou6	Morus alba var. atropurpurea (Roxb.) Bureau	Guangxi (China)	N/A	Dai et al, Advanced Science, 2023	73085378	Z4_18S-ITS-28S	1	5814	673851	5814	100	17026.2	35.8	60	12	9390
CRR466573	Tunche1	Morus alba var. atropurpurea (Roxb.) Bureau	Guangxi (China)	N/A	Dai et al, Advanced Science, 2023	66147796	Z4_18S-ITS-28S	1	5814	492160	5814	100	12441.9	35.9	60	13	7121
CRR466574	Tunche8	Morus alba var. atropurpurea (Roxb.) Bureau	Guangxi (China)	N/A	Dai et al, Advanced Science, 2023	56785094	Z4_18S-ITS-28S	1	5814	530217	5814	100	13395	36	60	8	7176
CRR466575	Liuwei7	Morus alba var. atropurpurea (Roxb.) Bureau	Guangxi (China)	N/A	Dai et al, Advanced Science, 2023	58407354	Z4_18S-ITS-28S	1	5814	428245	5814	100	10818.7	35.9	60	10	6012
CRR466576	Shihuitang1	Morus alba var. atropurpurea (Roxb.) Bureau	Guangxi (China)	N/A	Dai et al, Advanced Science, 2023	49699686	Z4_18S-ITS-28S	1	5814	498539	5814	100	12572.5	36	60	15	6523
CRR466577	Shun3	Morus alba var. atropurpurea (Roxb.) Bureau	Guangdong (China)	N/A	Dai et al, Advanced Science, 2023	61348734	Z4_18S-ITS-28S	1	5814	504990	5814	100	12758.6	35.9	60	18	7076
CRR466578	Shun20	Morus alba var. atropurpurea (Roxb.) Bureau	Guangdong (China)	N/A	Dai et al, Advanced Science, 2023	54832238	Z4_18S-ITS-28S	1	5814	347033	5814	100	8758.83	35.4	60	11	4612
CRR466579	Shun25	Morus alba var. atropurpurea (Roxb.) Bureau	Guangdong (China)	N/A	Dai et al, Advanced Science, 2023	55322606	Z4_18S-ITS-28S	1	5814	597478	5814	100	15109.3	35.9	60	12	8575
CRR466580	Shun51	Morus alba var. atropurpurea (Roxb.) Bureau	Guangdong (China)	N/A	Dai et al, Advanced Science, 2023	72326298	Z4_18S-ITS-28S	1	5814	436074	5814	100	10989.8	35.3	59.9	10	5850
CRR466581	Yueda	Morus alba var. atropurpurea (Roxb.) Bureau	/	N/A	Dai et al, Advanced Science, 2023	57521576	Z4_18S-ITS-28S	1	5814	361255	5814	100	9113.08	35.5	60	15	4869
CRR466582	Ya1	Morus alba var. atropurpurea (Roxb.) Bureau	Hainan (China)	N/A	Dai et al, Advanced Science, 2023	54137574	Z4_18S-ITS-28S	1	5814	640783	5814	100	16204.5	35.9	60	8	8816
CRR466583	Kangqing10	Morus alba var. atropurpurea (Roxb.) Bureau	Guangdong (China)	28 (2x)	Dai et al, Advanced Science, 2023	67785774	Z4_18S-ITS-28S	1	5814	522646	5814	100	13191.2	35.4	60	21	7181
CRR466584	YS2	Morus alba var. atropurpurea (Roxb.) Bureau	Guangdong (China)	42 (3x)	Dai et al, Advanced Science, 2023	62897352	Z4_18S-ITS-28S	1	5814	554089	5814	100	13993.7	35.4	60	14	7651
CRR466585	Chunniu24	Morus alba var. atropurpurea (Roxb.) Bureau	Guangdong (China)	N/A	Dai et al, Advanced Science, 2023	79149234	Z4_18S-ITS-28S	1	5814	441234	5814	100	11132.2	35.9	60	11	6332
CRR466586	Lisang24	Morus alba var. atropurpurea (Roxb.) Bureau	Hunan (China)	N/A	Dai et al, Advanced Science, 2023	62578064	Z4_18S-ITS-28S	1	5814	571016	5814	100	14439.7	35.9	60	15	8032
CRR466587	Xiang7920	Morus alba var. atropurpurea (Roxb.) Bureau	/	N/A	Dai et al, Advanced Science, 2023	55034950	Z4_18S-ITS-28S	1	5814	716526	5814	100	18061.6	35.4	60	14	9337
CRR466588	Zhushan2	Morus alba var. atropurpurea (Roxb.) Bureau	/	N/A	Dai et al, Advanced Science, 2023	53682120	Z4_18S-ITS-28S	1	5814	415421	5814	100	10504.3	36	60	12	5921
CRR466589	Zhushan3	Morus alba var. atropurpurea (Roxb.) Bureau	Hubei (China)	N/A	Dai et al, Advanced Science, 2023	62234154	Z4_18S-ITS-28S	1	5814	623439	5814	100	15751.8	35.8	60	8	8734
CRR466600	Xinrong	Morus alba var. atropurpurea (Roxb.) Bureau	Guangdong (China)	N/A	Dai et al, Advanced Science, 2023	69498292	Z4_18S-ITS-28S	1	5814	583107	5814	100	14716.4	35.6	60	14	8591
CRR466601	Taisang1	Morus alba var. atropurpurea (Roxb.) Bureau	Guangdong (China)	N/A	Dai et al, Advanced Science, 2023	46914668	Z4_18S-ITS-28S	1	5814	378976	5814	100	9579.79	36	60	6	5492
CRR466602	Dexin3	Morus alba var. atropurpurea (Roxb.) Bureau	Guangdong (China)	N/A	Dai et al, Advanced Science, 2023	52929326	Z4_18S-ITS-28S	1	5814	344283	5814	100	8688.86	35.9	60	6	4733
CRR466603	Shangshan10	Morus alba var. atropurpurea (Roxb.) Bureau	Guangdong (China)	N/A	Dai et al, Advanced Science, 2023	52503000	Z4_18S-ITS-28S	1	5814	466224	5814	100	11779.1	35.8	60	7	6100
CRR466604	Shangshan11	Morus alba var. atropurpurea (Roxb.) Bureau	Guangdong (China)	N/A	Dai et al, Advanced Science, 2023	56463330	Z4_18S-ITS-28S	1	5814	430134	5814	100	10866.2	35.8	60	9	5923
CRR466605	Shangshan28	Morus alba var. atropurpurea (Roxb.) Bureau	Guangdong (China)	N/A	Dai et al, Advanced Science, 2023	68614602	Z4_18S-ITS-28S	1	5814	549714	5814	100	13847.4	35.3	59.9	9	7080
CRR466606	Shangshan29	Morus alba var. atropurpurea (Roxb.) Bureau	Guangdong (China)	N/A	Dai et al, Advanced Science, 2023	53611808	Z4_18S-ITS-28S	1	5814	421381	5814	100	10649.6	36	60	9	5936
CRR466607	Shangshan30	Morus alba var. atropurpurea (Roxb.) Bureau	Guangdong (China)	N/A	Dai et al, Advanced Science, 2023	66347654	Z4_18S-ITS-28S	1	5814	445625	5814	100	11229	36	60	8	6321
CRR466608	Xingwang1	Morus alba var. atropurpurea (Roxb.) Bureau	Guangdong (China)	N/A	Dai et al, Advanced Science, 2023	54566516	Z4_18S-ITS-28S	1	5814	481771	5814	100	12184.1	35.8	60	8	6740
CRR466609	Xingwang4	Morus alba var. atropurpurea (Roxb.) Bureau	Guangdong (China)	N/A	Dai et al, Advanced Science, 2023	43213218	Z4_18S-ITS-28S	1	5814	310735	5814	100	7845.57	35.4	60	6	4097
CRR466610	Xingwang5	Morus alba var. atropurpurea (Roxb.) Bureau	Guangdong (China)	N/A	Dai et al, Advanced Science, 2023	49862390	Z4_18S-ITS-28S	1	5814	327303	5814	100	8251.36	35.9	60	6	4300
CRR466611	Xingwang6	Morus alba var. atropurpurea (Roxb.) Bureau	Guangdong (China)	N/A	Dai et al, Advanced Science, 2023	79497898	Z4_18S-ITS-28S	1	5814	683101	5814	100	17234	35.4	60	16	9515
CRR466612	Qiaotou2	Morus alba var. atropurpurea (Roxb.) Bureau	Guangdong (China)	N/A	Dai et al, Advanced Science, 2023	50008020	Z4_18S-ITS-28S	1	5814	457549	5814	100	11558.1	36	60	5	6007
CRR466613	Chunniu20	Morus alba var. atropurpurea (Roxb.) Bureau	Guangdong (China)	N/A	Dai et al, Advanced Science, 2023	60281924	Z4_18S-ITS-28S	1	5814	515917	5814	100	13005.3	35.9	60	11	6866
CRR466614	Chunniu25	Morus alba var. atropurpurea (Roxb.) Bureau	Guangdong (China)	N/A	Dai et al, Advanced Science, 2023	64481668	Z4_18S-ITS-28S	1	5814	405487	5814	100	10230.7	35.9	60	18	5584
CRR466615	Dao1	Morus alba var. atropurpurea (Roxb.) Bureau	Guangdong (China)	N/A	Dai et al, Advanced Science, 2023	70005522	Z4_18S-ITS-28S	1	5814	499040	5814	100	12594.9	35.9	60	7	6714
CRR466616	Luoxuan1	Morus alba var. atropurpurea (Roxb.) Bureau	Guangdong (China)	N/A	Dai et al, Advanced Science, 2023	59813802	Z4_18S-ITS-28S	1	5814	415913	5814	100	10491.6	36	60	2	5572
CRR466617	Luoxuan2	Morus alba var. atropurpurea (Roxb.) Bureau	Guangdong (China)	N/A	Dai et al, Advanced Science, 2023	53147870	Z4_18S-ITS-28S	1	5814	412009	5814	100	10393.2	35.9	60	5	5618
CRR466618	Luozhi2	Morus alba var. atropurpurea (Roxb.) Bureau	Guangdong (China)	N/A	Dai et al, Advanced Science, 2023	65389582	Z4_18S-ITS-28S	1	5814	486094	5814	100	12289.1	35.9	60	3	6741
CRR466619	Luozhi4	Morus alba var. atropurpurea (Roxb.) Bureau	Guangdong (China)	N/A	Dai et al, Advanced Science, 2023	59228158	Z4_18S-ITS-28S	1	5814	500563	5814	100	12633	36	60	9	7016
CRR466620	Luozhi8	Morus alba var. atropurpurea (Roxb.) Bureau	Guangdong (China)	N/A	Dai et al, Advanced Science, 2023	55784232	Z4_18S-ITS-28S	1	5814	428673	5814	100	10832.1	35.9	60	7	6049
CRR466621	Xun17	Morus alba var. atropurpurea (Roxb.) Bureau	Guangdong (China)	N/A	Dai et al, Advanced Science, 2023	54399082	Z4_18S-ITS-28S	1	5814	458980	5814	100	11584.5	35.7	60	12	6070
CRR466622	Tongyu1	Morus alba var. atropurpurea (Roxb.) Bureau	Guangdong (China)	N/A	Dai et al, Advanced Science, 2023	70393788	Z4_18S-ITS-28S	1	5814	520553	5814	100	13144.5	36	60	7	6852
CRR466623	Tongyu2	Morus alba var. atropurpurea (Roxb.) Bureau	Guangdong (China)	N/A	Dai et al, Advanced Science, 2023	58130714	Z4_18S-ITS-28S	1	5814	370571	5814	100	9305.9	36	59.9	5	4936
CRR466624	Tongyu3	Morus alba var. atropurpurea (Roxb.) Bureau	Guangdong (China)	N/A	Dai et al, Advanced Science, 2023	72153960	Z4_18S-ITS-28S	1	5814	574360	5814	100	14507.3	35.8	60	14	7828
CRR466625	Tongyu4	Morus alba var. atropurpurea (Roxb.) Bureau	Guangdong (China)	N/A	Dai et al, Advanced Science, 2023	54632598	Z4_18S-ITS-28S	1	5814	360505	5814	100	9087.99	35.9	60	8	4927
CRR466626	Tongyu5	Morus alba var. atropurpurea (Roxb.) Bureau	Guangdong (China)	N/A	Dai et al, Advanced Science, 2023	65058462	Z4_18S-ITS-28S	1	5814	562378	5814	100	14177.8	35.9	60	5	7823
CRR466627	Tongyu10	Morus alba var. atropurpurea (Roxb.) Bureau	Guangdong (China)	N/A	Dai et al, Advanced Science, 2023	72991232	Z4_18S-ITS-28S	1	5814	634677	5814	100	16034.3	35.7	60	18	8682
CRR466628	Tongyu13	Morus alba var. atropurpurea (Roxb.) Bureau	Guangdong (China)	N/A	Dai et al, Advanced Science, 2023	57455624	Z4_18S-ITS-28S	1	5814	466202	5814	100	11765.6	35.9	60	12	6035
CRR466629	Tongyu15	Morus alba var. atropurpurea (Roxb.) Bureau	Guangdong (China)	N/A	Dai et al, Advanced Science, 2023	57012620	Z4_18S-ITS-28S	1	5814	417207	5814	100	10528.6	35.9	60	11	5916
CRR466630	Tongyu33	Morus alba var. atropurpurea (Roxb.) Bureau	Guangdong (China)	N/A	Dai et al, Advanced Science, 2023	58824144	Z4_18S-ITS-28S	1	5814	492706	5814	100	12440	35.9	60	11	6984
CRR466631	Dajing	Morus alba var. atropurpurea (Roxb.) Bureau	Guangdong (China)	N/A	Dai et al, Advanced Science, 2023	66377176	Z4_18S-ITS-28S	1	5814	571797	5814	100	14450.1	35.8	60	8	7830
CRR466632	Lutian	Morus alba var. atropurpurea (Roxb.) Bureau	Guangdong (China)	N/A	Dai et al, Advanced Science, 2023	61218518	Z4_18S-ITS-28S	1	5814	452198	5814	100	11399.8	36	60	10	6234
CRR466633	Baiguyousang	Morus alba var. atropurpurea (Roxb.) Bureau	Guangdong (China)	N/A	Dai et al, Advanced Science, 2023	56971402	Z4_18S-ITS-28S	1	5814	362751	5814	100	9163.25	36	60	10	5002
CRR466634	Wu2001	Morus alba var. atropurpurea (Roxb.) Bureau	Guangdong (China)	N/A	Dai et al, Advanced Science, 2023	70033640	Z4_18S-ITS-28S	1	5814	567926	5814	100	14347.5	36	60	4	7622
CRR466635	Tai2004	Morus alba var. atropurpurea (Roxb.) Bureau	Guangdong (China)	N/A	Dai et al, Advanced Science, 2023	53833658	Z4_18S-ITS-28S	1	5814	583505	5814	100	14748.4	35.9	60	15	7930
CRR466636	Xiefu2019	Morus alba var. atropurpurea (Roxb.) Bureau	Guangdong (China)	N/A	Dai et al, Advanced Science, 2023	54650402	Z4_18S-ITS-28S	1	5814	469522	5814	100	11864.2	35.9	60	7	6372
CRR466637	Detian	Morus alba var. atropurpurea (Roxb.) Bureau	Guangxi (China)	N/A	Dai et al, Advanced Science, 2023	71383720	Z4_18S-ITS-28S	1	5814	530742	5814	100	13402.8	35.9	60	17	7349
CRR466641	Duxi7890	Morus alba var. atropurpurea (Roxb.) Bureau	Guangdong (China)	N/A	Dai et al, Advanced Science, 2023	58482138	Z4_18S-ITS-28S	1	5814	446991	5814	100	11286.7	35.9	60	10	6160
CRR466648	XinxianA03	Morus alba var. atropurpurea (Roxb.) Bureau	Yunnan (China)	N/A	Dai et al, Advanced Science, 2023	59311242	Z4_18S-ITS-28S	1	5814	573821	5814	100	14479.3	35.9	60	10	7785
CRR466650	HongheA31	Morus alba var. atropurpurea (Roxb.) Bureau	Yunnan (China)	N/A	Dai et al, Advanced Science, 2023	50418512	Z4_18S-ITS-28S	1	5814	434070	5814	100	10946.9	35.9	60	7	5786
CRR466651	Shang2	Morus alba var. atropurpurea (Roxb.) Bureau	Guangdong (China)	N/A	Dai et al, Advanced Science, 2023	54258250	Z4_18S-ITS-28S	1	5814	467545	5814	100	11809.3	35.9	60	8	6449
CRR466652	Chunniu24	Morus alba var. atropurpurea (Roxb.) Bureau	Guangdong (China)	N/A	Dai et al, Advanced Science, 2023	64872422	Z4_18S-ITS-28S	1	5814	339849	5814	100	8574.64	35.9	60	7	4785
CRR466654	Zhuyetang	Morus alba var. atropurpurea (Roxb.) Bureau	Guangdong (China)	N/A	Dai et al, Advanced Science, 2023	51610734	Z4_18S-ITS-28S	1	5814	429238	5814	100	10849.4	36	60	7	5997
CRR466661	Lunbu	Morus alba var. atropurpurea (Roxb.) Bureau	Guangdong (China)	N/A	Dai et al, Advanced Science, 2023	56322586	Z4_18S-ITS-28S	1	5814	433106	5814	100	10945.3	35.3	60	18	5782
CRR466662	Niudao	Morus alba var. atropurpurea (Roxb.) Bureau	Guangdong (China)	N/A	Dai et al, Advanced Science, 2023	65499896	Z4_18S-ITS-28S	1	5814	479200	5814	100	12092.6	35.3	60	10	6402
CRR466664	VHB3	Morus alba var. atropurpurea (Roxb.) Bureau	/	N/A	Dai et al, Advanced Science, 2023	43369860	Z4_18S-ITS-28S	1	5814	266291	5814	100	6721.87	35.3	60	5	3566
CRR466665	VHB2	Morus alba var. atropurpurea (Roxb.) Bureau	/	N/A	Dai et al, Advanced Science, 2023	50830836	Z4_18S-ITS-28S	1	5814	440744	5814	100	11105.5	35.4	60	8	5600
CRR466666	VHB1	Morus alba var. atropurpurea (Roxb.) Bureau	/	N/A	Dai et al, Advanced Science, 2023	42211368	Z4_18S-ITS-28S	1	5814	335829	5814	100	8465.27	35.4	60	5	4032
CRR466670	Bak	Morus alba var. atropurpurea (Roxb.) Bureau	Guangdong (China)	N/A	Dai et al, Advanced Science, 2023	54645092	Z4_18S-ITS-28S	1	5814	511870	5814	100	12913.3	35.2	60	5	6867
CRR466675	Kangxuan01-8	Morus alba var. atropurpurea (Roxb.) Bureau	Guangdong (China)	N/A	Dai et al, Advanced Science, 2023	43070850	Z4_18S-ITS-28S	1	5814	352483	5814	100	8903.86	35.3	60	6	4670
CRR466676	Dasi2	Morus alba var. atropurpurea (Roxb.) Bureau	Guangxi (China)	N/A	Dai et al, Advanced Science, 2023	55980666	Z4_18S-ITS-28S	1	5814	550583	5814	100	13907.1	35.2	60	12	7516
CRR466677	Changtan10	Morus alba var. atropurpurea (Roxb.) Bureau	Guangxi (China)	28 (2x)	Dai et al, Advanced Science, 2023	60032242	Z4_18S-ITS-28S	1	5814	523544	5814	100	13227	35.2	60	6	6828
CRR466678	Qinzhou1	Morus alba var. atropurpurea (Roxb.) Bureau	Guangxi (China)	N/A	Dai et al, Advanced Science, 2023	59768188	Z4_18S-ITS-28S	1	5814	525231	5814	100	13267.6	35.9	60	12	7379
CRR466679	Liuwei1	Morus alba var. atropurpurea (Roxb.) Bureau	Guangxi (China)	N/A	Dai et al, Advanced Science, 2023	59868372	Z4_18S-ITS-28S	1	5814	371077	5814	100	9362.75	35.2	60	17	5126
CRR466680	Guangxi1	Morus alba var. atropurpurea (Roxb.) Bureau	Guangxi (China)	N/A	Dai et al, Advanced Science, 2023	45689616	Z4_18S-ITS-28S	1	5814	408684	5814	100	10325.7	35.3	60	11	5412
CRR466681	Shun26	Morus alba var. atropurpurea (Roxb.) Bureau	Guangdong (China)	N/A	Dai et al, Advanced Science, 2023	59156154	Z4_18S-ITS-28S	1	5814	430984	5814	100	10883	35.3	60	3	5916
CRR466682	Dexin6	Morus alba var. atropurpurea (Roxb.) Bureau	Guangdong (China)	N/A	Dai et al, Advanced Science, 2023	42576518	Z4_18S-ITS-28S	1	5814	313838	5814	100	7929.77	35.3	60	9	4147
CRR466683	Tunche4	Morus alba var. atropurpurea (Roxb.) Bureau	Guangxi (China)	N/A	Dai et al, Advanced Science, 2023	49259232	Z4_18S-ITS-28S	1	5814	430936	5814	100	10882.6	35.3	60	10	5851
CRR466684	Weili2	Morus alba var. atropurpurea (Roxb.) Bureau	Guangxi (China)	N/A	Dai et al, Advanced Science, 2023	54318242	Z4_18S-ITS-28S	1	5814	374885	5814	100	9476.41	36	60	8	5324
CRR466685	Gaoyou4	Morus alba var. atropurpurea (Roxb.) Bureau	Guangdong (China)	N/A	Dai et al, Advanced Science, 2023	65045522	Z4_18S-ITS-28S	1	5814	615310	5814	100	15540.7	35.4	60	18	8833
CRR466686	Mada4	Morus alba var. atropurpurea (Roxb.) Bureau	Guangdong (China)	N/A	Dai et al, Advanced Science, 2023	54263610	Z4_18S-ITS-28S	1	5814	400581	5814	100	10125.1	35.4	60	12	5321
CRR466687	Zhan12	Morus alba var. atropurpurea (Roxb.) Bureau	Guangdong (China)	N/A	Dai et al, Advanced Science, 2023	67055504	Z4_18S-ITS-28S	1	5814	586955	5814	100	14825.2	35.3	60	15	7596
CRR466688	Huachang1	Morus alba var. atropurpurea (Roxb.) Bureau	Guangdong (China)	N/A	Dai et al, Advanced Science, 2023	60601502	Z4_18S-ITS-28S	1	5814	562610	5814	100	14216.4	35.3	60	22	7404
CRR466689	Chaoyang1	Morus alba var. atropurpurea (Roxb.) Bureau	Guangxi (China)	N/A	Dai et al, Advanced Science, 2023	49187592	Z4_18S-ITS-28S	1	5814	285885	5814	100	7215.19	35.3	60	7	3746
CRR466691	Dexin5	Morus alba var. atropurpurea (Roxb.) Bureau	Guangdong (China)	N/A	Dai et al, Advanced Science, 2023	60270338	Z4_18S-ITS-28S	1	5814	384878	5814	100	9718.42	35.3	60	13	5099
CRR466692	Shangshan27	Morus alba var. atropurpurea (Roxb.) Bureau	Guangdong (China)	N/A	Dai et al, Advanced Science, 2023	56331656	Z4_18S-ITS-28S	1	5814	449477	5814	100	11347.9	35.3	60	11	6115
CRR466693	Zhouqiao2	Morus alba var. atropurpurea (Roxb.) Bureau	Guangdong (China)	N/A	Dai et al, Advanced Science, 2023	55103516	Z4_18S-ITS-28S	1	5814	482485	5814	100	12191.5	35.4	60	5	6543
CRR466694	Chaoyang3	Morus alba var. atropurpurea (Roxb.) Bureau	Guangxi (China)	N/A	Dai et al, Advanced Science, 2023	59088044	Z4_18S-ITS-28S	1	5814	461256	5814	100	11648	35.4	60	12	6198
CRR466695	Nalou9	Morus alba var. atropurpurea (Roxb.) Bureau	Guangxi (China)	N/A	Dai et al, Advanced Science, 2023	66363208	Z4_18S-ITS-28S	1	5814	554942	5814	100	14026	35.4	60	16	7465
CRR466696	Weili5	Morus alba var. atropurpurea (Roxb.) Bureau	Guangxi (China)	N/A	Dai et al, Advanced Science, 2023	57835322	Z4_18S-ITS-28S	1	5814	331381	5814	100	8358.98	35.6	60	15	4500
CRR466697	Weichaoyang2	Morus alba var. atropurpurea (Roxb.) Bureau	Guangxi (China)	N/A	Dai et al, Advanced Science, 2023	52382332	Z4_18S-ITS-28S	1	5814	473526	5814	100	11952.2	34.9	60	13	6305
CRR466698	Yinximeng2	Morus alba var. atropurpurea (Roxb.) Bureau	/	N/A	Dai et al, Advanced Science, 2023	56985110	Z4_18S-ITS-28S	1	5814	374341	5814	100	9448.28	35.3	60	6	4896
CRR466699	Changtan4	Morus alba var. atropurpurea (Roxb.) Bureau	Guangxi (China)	N/A	Dai et al, Advanced Science, 2023	63420804	Z4_18S-ITS-28S	1	5814	630334	5814	100	15920.2	35.2	60	6	8452
CRR466700	Weili6	Morus alba var. atropurpurea (Roxb.) Bureau	Guangxi (China)	N/A	Dai et al, Advanced Science, 2023	45291698	Z4_18S-ITS-28S	1	5814	303021	5814	100	7654.59	35.3	60	9	4030
CRR466701	Weisheng3	Morus alba var. atropurpurea (Roxb.) Bureau	Guangxi (China)	N/A	Dai et al, Advanced Science, 2023	59943696	Z4_18S-ITS-28S	1	5814	419671	5814	100	10598.8	35.3	60	12	5660
CRR466702	Langyue	Morus alba var. atropurpurea (Roxb.) Bureau	Guangdong (China)	N/A	Dai et al, Advanced Science, 2023	53571220	Z4_18S-ITS-28S	1	5814	302080	5814	100	7623.21	35.2	60	11	4146
CRR466703	Guoxuan04-105	Morus alba var. atropurpurea (Roxb.) Bureau	Guangdong (China)	N/A	Dai et al, Advanced Science, 2023	49578530	Z4_18S-ITS-28S	1	5814	403326	5814	100	10188.4	35.3	60	10	5418
CRR466704	Guoxuan04-73	Morus alba var. atropurpurea (Roxb.) Bureau	Guangdong (China)	N/A	Dai et al, Advanced Science, 2023	42148052	Z4_18S-ITS-28S	1	5814	300597	5814	100	7596.3	35.7	60	6	4074
CRR466705	42-11	Morus alba var. atropurpurea (Roxb.) Bureau	Guangdong (China)	N/A	Dai et al, Advanced Science, 2023	48368690	Z4_18S-ITS-28S	1	5814	359807	5814	100	9083.12	35.6	60	19	5074
CRR466706	Dongxun4	Morus alba var. atropurpurea (Roxb.) Bureau	Guangdong (China)	N/A	Dai et al, Advanced Science, 2023	46620560	Z4_18S-ITS-28S	1	5814	369493	5814	100	9323.53	35.4	60	4	5180
CRR466707	Qiong1	Morus alba var. atropurpurea (Roxb.) Bureau	Hainan (China)	N/A	Dai et al, Advanced Science, 2023	51255820	Z4_18S-ITS-28S	1	5814	475025	5814	100	12000.9	35.5	60	9	6607
CRR466708	Weisheng4	Morus alba var. atropurpurea (Roxb.) Bureau	Guangxi (China)	N/A	Dai et al, Advanced Science, 2023	43722244	Z4_18S-ITS-28S	1	5814	404889	5814	100	10216.7	35.2	60	11	5499
CRR466709	Guangxi2	Morus alba var. atropurpurea (Roxb.) Bureau	Guangxi (China)	N/A	Dai et al, Advanced Science, 2023	41821340	Z4_18S-ITS-28S	1	5814	387260	5814	100	9780.67	35.5	60	8	5264
CRR466710	Wengshibei2	Morus alba var. atropurpurea (Roxb.) Bureau	Guangdong (China)	N/A	Dai et al, Advanced Science, 2023	41240974	Z4_18S-ITS-28S	1	5814	336677	5814	100	8500.26	35.6	60	9	4694
CRR466711	Wengshibei3	Morus alba var. atropurpurea (Roxb.) Bureau	Guangdong (China)	N/A	Dai et al, Advanced Science, 2023	43803470	Z4_18S-ITS-28S	1	5814	402491	5814	100	10162.9	35.5	60	8	5738
CRR466712	XinanzhenA24	Morus alba var. atropurpurea (Roxb.) Bureau	Yunnan (China)	N/A	Dai et al, Advanced Science, 2023	42969926	Z4_18S-ITS-28S	1	5814	330716	5814	100	8344.89	35.5	60	9	4449
CRR466713	Guoxuan04-33	Morus alba var. atropurpurea (Roxb.) Bureau	Guangdong (China)	N/A	Dai et al, Advanced Science, 2023	39986870	Z4_18S-ITS-28S	1	5814	317929	5814	100	8028.72	35.5	60	1	4575
CRR466714	Chaoyang4	Morus alba var. atropurpurea (Roxb.) Bureau	Guangxi (China)	N/A	Dai et al, Advanced Science, 2023	49027938	Z4_18S-ITS-28S	1	5814	274021	5814	100	6919.08	35.4	60	8	3941
CRR466715	Dachu10	Morus alba var. atropurpurea (Roxb.) Bureau	Guangdong (China)	28 (2x)	Dai et al, Advanced Science, 2023	43840618	Z4_18S-ITS-28S	1	5814	282566	5814	100	7133.53	35.4	60	9	3850
CRR466716	Weicheng4	Morus alba var. atropurpurea (Roxb.) Bureau	Guangxi (China)	N/A	Dai et al, Advanced Science, 2023	45064886	Z4_18S-ITS-28S	1	5814	353651	5814	100	8945.56	35.6	60	9	5122
CRR466717	Lang9	Morus alba var. atropurpurea (Roxb.) Bureau	Guangdong (China)	N/A	Dai et al, Advanced Science, 2023	42751630	Z4_18S-ITS-28S	1	5814	323187	5814	100	8151.88	35.5	60	9	4548
CRR466718	Yinximeng3	Morus alba var. atropurpurea (Roxb.) Bureau	/	N/A	Dai et al, Advanced Science, 2023	41492646	Z4_18S-ITS-28S	1	5814	313415	5814	100	7913.78	35.6	60	9	4499
CRR466719	Weili3	Morus alba var. atropurpurea (Roxb.) Bureau	Guangxi (China)	N/A	Dai et al, Advanced Science, 2023	61389748	Z4_18S-ITS-28S	1	5814	477125	5814	100	12040.2	35.6	60	12	6452
CRR466720	Guoxuan04-71	Morus alba var. atropurpurea (Roxb.) Bureau	Guangdong (China)	N/A	Dai et al, Advanced Science, 2023	46864964	Z4_18S-ITS-28S	1	5814	411054	5814	100	10376.5	35.6	60	13	5790
CRR466721	Liuliu3	Morus alba var. atropurpurea (Roxb.) Bureau	Guangxi (China)	N/A	Dai et al, Advanced Science, 2023	45053498	Z4_18S-ITS-28S	1	5814	302799	5814	100	7645.29	35.6	60	5	4396
CRR466722	Ewu	Morus alba var. atropurpurea (Roxb.) Bureau	/	N/A	Dai et al, Advanced Science, 2023	62282604	Z4_18S-ITS-28S	1	5814	657072	5814	100	16603.2	35.5	60	11	9196
CRR466723	Luohong2	Morus alba var. atropurpurea (Roxb.) Bureau	Guangdong (China)	N/A	Dai et al, Advanced Science, 2023	40326536	Z4_18S-ITS-28S	1	5814	482396	5814	100	12189.6	35.4	60	6	6942
CRR466724	Dexin2	Morus alba var. atropurpurea (Roxb.) Bureau	Guangdong (China)	28 (2x)	Dai et al, Advanced Science, 2023	47402048	Z4_18S-ITS-28S	1	5814	365636	5814	100	9238.38	35.6	60	9	5261
CRR466725	Weichaoyang1	Morus alba var. atropurpurea (Roxb.) Bureau	Guangxi (China)	N/A	Dai et al, Advanced Science, 2023	55676428	Z4_18S-ITS-28S	1	5814	433971	5814	100	10961.7	35.5	60	8	6175
CRR466726	ZS5801	Morus alba var. atropurpurea (Roxb.) Bureau	/	N/A	Dai et al, Advanced Science, 2023	53015650	Z4_18S-ITS-28S	1	5814	487226	5814	100	12305.7	35.5	60	6	6883
CRR466727	Taisang3	Morus alba var. atropurpurea (Roxb.) Bureau	Guangdong (China)	N/A	Dai et al, Advanced Science, 2023	43317080	Z4_18S-ITS-28S	1	5814	369640	5814	100	9331.87	35.5	60	8	5252
CRR466728	Luohong3	Morus alba var. atropurpurea (Roxb.) Bureau	Guangdong (China)	N/A	Dai et al, Advanced Science, 2023	42364266	Z4_18S-ITS-28S	1	5814	304850	5814	100	7706.08	35.5	60	9	4378
CRR466729	Tongyu12	Morus alba var. atropurpurea (Roxb.) Bureau	Guangdong (China)	N/A	Dai et al, Advanced Science, 2023	45266868	Z4_18S-ITS-28S	1	5814	408940	5814	100	10338.5	35.5	60	8	5778
CRR466730	Naxue3	Morus alba var. atropurpurea (Roxb.) Bureau	Guangxi (China)	N/A	Dai et al, Advanced Science, 2023	48982980	Z4_18S-ITS-28S	1	5814	343823	5814	100	8678.99	35.5	60	3	4638
CRR466731	Luozhi7	Morus alba var. atropurpurea (Roxb.) Bureau	Guangdong (China)	N/A	Dai et al, Advanced Science, 2023	48040282	Z4_18S-ITS-28S	1	5814	324971	5814	100	8199.87	35.5	60	3	4561
CRR466732	Tongyu8	Morus alba var. atropurpurea (Roxb.) Bureau	Guangdong (China)	N/A	Dai et al, Advanced Science, 2023	53808846	Z4_18S-ITS-28S	1	5814	326672	5814	100	8246.7	35.5	60	15	4514
CRR466733	Tongyu41	Morus alba var. atropurpurea (Roxb.) Bureau	Guangdong (China)	N/A	Dai et al, Advanced Science, 2023	42436878	Z4_18S-ITS-28S	1	5814	254659	5814	100	6426.96	35.3	60	10	3530
CRR466734	Taibei1	Morus alba var. atropurpurea (Roxb.) Bureau	Guangdong (China)	N/A	Dai et al, Advanced Science, 2023	39997616	Z4_18S-ITS-28S	1	5814	299339	5814	100	7556.39	35.4	60	5	4034
CRR466735	Shuangliu1	Morus alba var. atropurpurea (Roxb.) Bureau	Guangxi (China)	N/A	Dai et al, Advanced Science, 2023	50008214	Z4_18S-ITS-28S	1	5814	392310	5814	100	9908.91	35.6	60	5	5455
CRR466736	Luozhi10	Morus alba var. atropurpurea (Roxb.) Bureau	Guangdong (China)	N/A	Dai et al, Advanced Science, 2023	47302066	Z4_18S-ITS-28S	1	5814	371240	5814	100	9380.31	35.6	60	7	5107
CRR466737	Hongguyousang	Morus alba var. atropurpurea (Roxb.) Bureau	Guangdong (China)	N/A	Dai et al, Advanced Science, 2023	46361434	Z4_18S-ITS-28S	1	5814	350753	5814	100	8862.55	35.5	60	9	4908
CRR466738	Tongyu44	Morus alba var. atropurpurea (Roxb.) Bureau	Guangdong (China)	N/A	Dai et al, Advanced Science, 2023	45700720	Z4_18S-ITS-28S	1	5814	340925	5814	100	8610.9	35.6	60	13	4921
CRR466740	902	Morus alba var. atropurpurea (Roxb.) Bureau	Guangdong (China)	N/A	Dai et al, Advanced Science, 2023	50308582	Z4_18S-ITS-28S	1	5814	398104	5814	100	10062.1	35.6	60	7	5727
CRR466742	TL2	Morus alba var. atropurpurea (Roxb.) Bureau	/	N/A	Dai et al, Advanced Science, 2023	52023354	Z4_18S-ITS-28S	1	5814	363189	5814	100	9154.93	35.3	60	10	4999
CRR466743	Dexin7	Morus alba var. atropurpurea (Roxb.) Bureau	Guangdong (China)	28 (2x)	Dai et al, Advanced Science, 2023	60487438	Z4_18S-ITS-28S	1	5814	402816	5814	100	10171.6	35.6	60	17	5551
CRR466744	Luohong1	Morus alba var. atropurpurea (Roxb.) Bureau	Guangdong (China)	N/A	Dai et al, Advanced Science, 2023	67116652	Z4_18S-ITS-28S	1	5814	544175	5814	100	13735	35.6	60	16	7652
CRR466746	Yue1	Morus alba var. atropurpurea (Roxb.) Bureau	/	N/A	Dai et al, Advanced Science, 2023	56166598	Z4_18S-ITS-28S	1	5814	318881	5814	100	8049.88	35.6	60	10	4448
CRR466747	Yin2	Morus alba var. atropurpurea (Roxb.) Bureau	/	N/A	Dai et al, Advanced Science, 2023	55063220	Z4_18S-ITS-28S	1	5814	562666	5814	100	14202.9	35.5	60	14	7721
CRR466748	Jinsu	Morus alba var. atropurpurea (Roxb.) Bureau	Guangdong (China)	N/A	Dai et al, Advanced Science, 2023	48462318	Z4_18S-ITS-28S	1	5814	392667	5814	100	9919.18	35.5	60	6	5325
CRR466749	Mada3	Morus alba var. atropurpurea (Roxb.) Bureau	Guangdong (China)	N/A	Dai et al, Advanced Science, 2023	67966296	Z4_18S-ITS-28S	1	5814	607108	5814	100	15350.8	35.5	60	11	8550
CRR466750	Lianzhou7	Morus alba var. atropurpurea (Roxb.) Bureau	Guangdong (China)	N/A	Dai et al, Advanced Science, 2023	58732276	Z4_18S-ITS-28S	1	5814	435415	5814	100	10984.2	35.4	60	11	6024
CRR466751	Gaozhoukangsang	Morus alba var. atropurpurea (Roxb.) Bureau	Guangdong (China)	N/A	Dai et al, Advanced Science, 2023	52745486	Z4_18S-ITS-28S	1	5814	424541	5814	100	10719.3	35.5	60	11	6015
CRR466752	Jingsang	Morus alba var. atropurpurea (Roxb.) Bureau	Guangdong (China)	N/A	Dai et al, Advanced Science, 2023	59002560	Z4_18S-ITS-28S	1	5814	495448	5814	100	12516.3	35.6	60	12	6987
CRR466753	Shalun	Morus alba var. atropurpurea (Roxb.) Bureau	Guangdong (China)	N/A	Dai et al, Advanced Science, 2023	59762822	Z4_18S-ITS-28S	1	5814	440199	5814	100	11109.8	35.6	60	10	5995
CRR466754	Xitangzao	Morus alba var. atropurpurea (Roxb.) Bureau	Guangdong (China)	N/A	Dai et al, Advanced Science, 2023	45502456	Z4_18S-ITS-28S	1	5814	339910	5814	100	8576.69	35.4	60	5	4671
CRR466757	Niupitang	Morus alba var. atropurpurea (Roxb.) Bureau	Guangdong (China)	N/A	Dai et al, Advanced Science, 2023	64394824	Z4_18S-ITS-28S	1	5814	567723	5814	100	14340.4	35.5	60	11	8040
CRR466758	Lunzhou	Morus alba var. atropurpurea (Roxb.) Bureau	Guangdong (China)	N/A	Dai et al, Advanced Science, 2023	46017898	Z4_18S-ITS-28S	1	5814	351834	5814	100	8880.34	35.5	60	4	4455
CRR466759	Zi7	Morus alba var. atropurpurea (Roxb.) Bureau	Guangdong (China)	N/A	Dai et al, Advanced Science, 2023	45988642	Z4_18S-ITS-28S	1	5814	285778	5814	100	7214.39	35.6	60	7	3943
CRR466760	Xi134	Morus alba var. atropurpurea (Roxb.) Bureau	Guangdong (China)	N/A	Dai et al, Advanced Science, 2023	51005326	Z4_18S-ITS-28S	1	5814	455919	5814	100	11508.5	35.6	60	7	6246
CRR466761	7316	Morus alba var. atropurpurea (Roxb.) Bureau	Guangdong (China)	N/A	Dai et al, Advanced Science, 2023	45655464	Z4_18S-ITS-28S	1	5814	355857	5814	100	8978.89	35.2	60	9	4842
CRR466762	Jiu4	Morus alba var. atropurpurea (Roxb.) Bureau	Guangdong (China)	N/A	Dai et al, Advanced Science, 2023	56848596	Z4_18S-ITS-28S	1	5814	300223	5814	100	7571.62	35.4	60	9	4207
CRR466763	Chaokengmen	Morus alba var. atropurpurea (Roxb.) Bureau	Guangdong (China)	N/A	Dai et al, Advanced Science, 2023	60076254	Z4_18S-ITS-28S	1	5814	508038	5814	100	12824.6	35.4	60	7	7141
CRR466764	Yuzhu	Morus alba var. atropurpurea (Roxb.) Bureau	Guangdong (China)	N/A	Dai et al, Advanced Science, 2023	45051924	Z4_18S-ITS-28S	1	5814	349837	5814	100	8824.08	35.3	60	9	4936
CRR466765	764	Morus alba var. atropurpurea (Roxb.) Bureau	Guangdong (China)	N/A	Dai et al, Advanced Science, 2023	69341682	Z4_18S-ITS-28S	1	5814	631955	5814	100	15962	35.6	60	17	8763
CRR466766	97-53	Morus alba var. atropurpurea (Roxb.) Bureau	Guangdong (China)	N/A	Dai et al, Advanced Science, 2023	47474114	Z4_18S-ITS-28S	1	5814	346604	5814	100	8744.45	35.3	60	5	4897
CRR466768	Tang39	Morus alba var. atropurpurea (Roxb.) Bureau	Guangdong (China)	N/A	Dai et al, Advanced Science, 2023	53188260	Z4_18S-ITS-28S	1	5814	395616	5814	100	9980.21	35.4	60	13	5576
CRR466769	Lang9	Morus alba var. atropurpurea (Roxb.) Bureau	Guangdong (China)	N/A	Dai et al, Advanced Science, 2023	54006276	Z4_18S-ITS-28S	1	5814	390032	5814	100	9840.32	35.5	60	7	5558
CRR466770	Guoxuan04-7	Morus alba var. atropurpurea (Roxb.) Bureau	Guangdong (China)	N/A	Dai et al, Advanced Science, 2023	51855112	Z4_18S-ITS-28S	1	5814	466868	5814	100	11783.9	35.3	60	10	6361
CRR466771	Chang108	Morus alba var. atropurpurea (Roxb.) Bureau	Guangdong (China)	N/A	Dai et al, Advanced Science, 2023	62562978	Z4_18S-ITS-28S	1	5814	470355	5814	100	11877.9	35.5	60	14	6493
CRR466773	Shejue	Morus alba var. atropurpurea (Roxb.) Bureau	Guangdong (China)	N/A	Dai et al, Advanced Science, 2023	55572440	Z4_18S-ITS-28S	1	5814	446308	5814	100	11272.5	35.6	60	12	6093
CRR466774	Tai2	Morus alba var. atropurpurea (Roxb.) Bureau	Taiwan (China)	N/A	Dai et al, Advanced Science, 2023	53478264	Z4_18S-ITS-28S	1	5814	434050	5814	100	10959.9	35.6	60	6	5774
CRR466775	zaxuan05-4	Morus alba var. atropurpurea (Roxb.) Bureau	Guangdong (China)	N/A	Dai et al, Advanced Science, 2023	50017734	Z4_18S-ITS-28S	1	5814	414494	5814	100	10462.8	35.5	60	11	5652
CRR466777	Zi3	Morus alba var. atropurpurea (Roxb.) Bureau	Guangdong (China)	N/A	Dai et al, Advanced Science, 2023	61026428	Z4_18S-ITS-28S	1	5814	448665	5814	100	11329.5	35.6	60	7	6255
CRR466778	Weixi1	Morus alba var. atropurpurea (Roxb.) Bureau	Guangxi (China)	N/A	Dai et al, Advanced Science, 2023	69799802	Z4_18S-ITS-28S	1	5814	509315	5814	100	12854.2	35.5	60	11	7184
CRR466781	Tai6	Morus alba var. atropurpurea (Roxb.) Bureau	Taiwan (China)	N/A	Dai et al, Advanced Science, 2023	44620520	Z4_18S-ITS-28S	1	5814	361759	5814	100	9122.62	35.2	60	9	5098
CRR466782	Weili4	Morus alba var. atropurpurea (Roxb.) Bureau	Guangxi (China)	N/A	Dai et al, Advanced Science, 2023	57316366	Z4_18S-ITS-28S	1	5814	443462	5814	100	11206.8	35.6	60	14	6364
CRR466783	Taibei2	Morus alba var. atropurpurea (Roxb.) Bureau	Guangdong (China)	N/A	Dai et al, Advanced Science, 2023	47496072	Z4_18S-ITS-28S	1	5814	314435	5814	100	7940.87	35.5	60	12	4390
CRR466784	Bei1	Morus alba var. atropurpurea (Roxb.) Bureau	Guangdong (China)	28 (2x)	Dai et al, Advanced Science, 2023	49303198	Z4_18S-ITS-28S	1	5814	380566	5814	100	9617.53	35.5	60	14	5420
CRR466785	Qinzhou2	Morus alba var. atropurpurea (Roxb.) Bureau	Guangxi (China)	N/A	Dai et al, Advanced Science, 2023	47242346	Z4_18S-ITS-28S	1	5814	461346	5814	100	11651.2	35.7	60	5	6540
CRR466786	Bei-1-17	Morus alba var. atropurpurea (Roxb.) Bureau	Guangdong (China)	N/A	Dai et al, Advanced Science, 2023	48263642	Z4_18S-ITS-28S	1	5814	370414	5814	100	9351.13	35.5	60	4	5270
CRR466787	6301	Morus alba var. atropurpurea (Roxb.) Bureau	Guangdong (China)	N/A	Dai et al, Advanced Science, 2023	59559622	Z4_18S-ITS-28S	1	5814	474846	5814	100	11992.4	35.6	60	11	6317
CRR466788	Lun109	Morus alba var. atropurpurea (Roxb.) Bureau	Guangdong (China)	28 (2x)	Dai et al, Advanced Science, 2023	26698996	Z4_18S-ITS-28S	1	5814	216726	5814	100	5474.45	35.3	60	7	4588
CRR466789	Lun540	Morus alba var. atropurpurea (Roxb.) Bureau	Guangdong (China)	28 (2x)	Dai et al, Advanced Science, 2023	45922364	Z4_18S-ITS-28S	1	5814	368096	5814	100	9289.94	35.5	60	5	5427
CRR466790	Miao15	Morus alba var. atropurpurea (Roxb.) Bureau	Guangdong (China)	N/A	Dai et al, Advanced Science, 2023	61629732	Z4_18S-ITS-28S	1	5814	422373	5814	100	10663.6	35.6	60	16	5839
CRR466791	Nanjian3	Morus alba var. atropurpurea (Roxb.) Bureau	Guangdong (China)	N/A	Dai et al, Advanced Science, 2023	40722414	Z4_18S-ITS-28S	1	5814	279141	5814	100	7039.21	35.2	60	13	3945
CRR466792	Kangxiu4	Morus alba var. atropurpurea (Roxb.) Bureau	Guangdong (China)	N/A	Dai et al, Advanced Science, 2023	62286930	Z4_18S-ITS-28S	1	5814	391247	5814	100	9858.36	35.5	60	10	5398
CRR466793	Shun15	Morus alba var. atropurpurea (Roxb.) Bureau	Guangdong (China)	N/A	Dai et al, Advanced Science, 2023	56533188	Z4_18S-ITS-28S	1	5814	356753	5814	100	9002.42	35.5	60	9	5045
CRR466797	Shangshan9	Morus alba var. atropurpurea (Roxb.) Bureau	Guangdong (China)	N/A	Dai et al, Advanced Science, 2023	49413180	Z4_18S-ITS-28S	1	5814	401895	5814	100	10141	35.4	60	10	5626
CRR466798	Shangshan23	Morus alba var. atropurpurea (Roxb.) Bureau	Guangdong (China)	N/A	Dai et al, Advanced Science, 2023	48673458	Z4_18S-ITS-28S	1	5814	419253	5814	100	10589.3	35.4	60	8	5805
CRR466799	Luozhi11	Morus alba var. atropurpurea (Roxb.) Bureau	Guangdong (China)	N/A	Dai et al, Advanced Science, 2023	41246966	Z4_18S-ITS-28S	1	5814	260083	5814	100	6562.48	35.2	60	4	3524
CRR466803	Zhan08	Morus alba var. atropurpurea (Roxb.) Bureau	Guangdong (China)	N/A	Dai et al, Advanced Science, 2023	51436480	Z4_18S-ITS-28S	1	5814	296202	5814	100	7467.99	35.6	60	11	3961
SRR22350420	Lunjiao40	Morus alba var. atropurpurea (Roxb.) Bureau	Guangdong (China)	28 (2x)	Yuan et al., World Journal of Microbiology and Biotechnology, 2023	51277964	Z4_18S-ITS-28S	1	5814	303303	5814	100	7808.84	30	41.4	5	4007
SRR22350421	Sha2Lun109	Morus alba var. atropurpurea (Roxb.) Bureau	Guangdong (China)	42 (3x)	Yuan et al., World Journal of Microbiology and Biotechnology, 2023	38893102	Z4_18S-ITS-28S	1	5814	258335	5814	100	6645.23	30	41.3	6	3799
SRR22350422	Tang10	Morus alba var. atropurpurea (Roxb.) Bureau	Guangdong (China)	28 (2x)	Yuan et al., World Journal of Microbiology and Biotechnology, 2023	40277214	Z4_18S-ITS-28S	1	5814	280331	5814	100	7218.71	30	41.3	7	3922
SRR22350423	Kangqing10	Morus alba var. atropurpurea (Roxb.) Bureau	Guangdong (China)	28 (2x)	Yuan et al., World Journal of Microbiology and Biotechnology, 2023	42466598	Z4_18S-ITS-28S	1	5814	247097	5814	100	6356.63	30	41.4	0	3297
SRR10770734	Yixianhuanglu	Morus alba L.	Hebei (China)	42 (3x)	Jiao et al., Molecular Plant, 2020	33075448	Z4_18S-ITS-26S	1	5814	361298	5814	100	9077.18	36.1	59.9	8	5152
SRR10770735	Huanglutou	Morus alba L.	Shandong (China)	28 (2x)	Jiao et al., Molecular Plant, 2020	26112160	Z4_18S-ITS-26S	1	5814	228741	5814	100	5764.92	36.1	60	5	3245
SRR10770737	Youjiangdangdang	Morus alba L.	Shandong (China)	28 (2x)	Jiao et al., Molecular Plant, 2020	36071916	Z4_18S-ITS-26S	1	5814	281260	5814	100	7088.3	36.2	60	4	3770
SRR10770738	Jiaodongyousang	Morus alba L.	Shandong (China)	28 (2x)	Jiao et al., Molecular Plant, 2020	26233986	Z4_18S-ITS-26S	1	5814	293438	5814	100	7400.33	35.9	60	1	4042
SRR10770743	Tieyezi	Morus alba L.	Shandong (China)	28 (2x)	Jiao et al., Molecular Plant, 2020	39526566	Z4_18S-ITS-26S	1	5814	365707	5814	100	9228.84	36.1	60	3	5194
SRR10770744	Liyeda	Morus alba L.	Shandong (China)	42 (3x)	Jiao et al., Molecular Plant, 2020	36608458	Z4_18S-ITS-26S	1	5814	338038	5814	100	8530.96	36.2	60	7	4879
SRR10770747	Henan-50	Morus alba L.	Henan (China)	N/A	Jiao et al., Molecular Plant, 2020	40172034	Z4_18S-ITS-26S	1	5814	287609	5814	100	7254.28	36.2	59.9	5	4112
SRR10770749	Jialing-16	Morus alba L.	Chongqing (China)	42 (3x)	Jiao et al., Molecular Plant, 2020	37646816	Z4_18S-ITS-26S	1	5814	288623	5814	100	7249.01	36.2	59.9	6	4028
SRR10770751	Zhaisang-1	Morus alba L.	Anhui (China)	28 (2x)	Jiao et al., Molecular Plant, 2020	44476606	Z4_18S-ITS-26S	1	5814	384588	5814	100	9699.79	36.2	60	7	5461
SRR10770752	Jiaqing-9	Morus alba L.	Chongqing (China)	N/A	Jiao et al., Molecular Plant, 2020	45921310	Z4_18S-ITS-26S	1	5814	372683	5814	100	9395.1	36.2	60	14	5251
SRR10770758	Yousang	Morus alba L.	Zhejiang (China)	28 (2x)	Jiao et al., Molecular Plant, 2020	43981890	Z4_18S-ITS-26S	1	5814	397541	5814	100	10028.6	36.2	60	5	5893
SRR10770759	Jizhuasang	Morus alba L.	Shanxi (China)	28 (2x)	Jiao et al., Molecular Plant, 2020	37140986	Z4_18S-ITS-26S	1	5814	337104	5814	100	8503.85	36	60	2	4988
SRR10770763	Yasang	Morus alba L.	Sichuan (China)	28 (2x)	Jiao et al., Molecular Plant, 2020	27591482	Z4_18S-ITS-26S	1	5814	235682	5814	100	5940.05	36.2	60	6	3172
SRR10770764	Bansang	Morus alba L.	Shanxi(China)	28 (2x)	Jiao et al., Molecular Plant, 2020	41846728	Z4_18S-ITS-26S	1	5814	385804	5814	100	9702.27	36.2	59.9	5	5247
SRR10770769	Cangxisang	Morus alba L.	Sichuan (China)	28 (2x)	Jiao et al., Molecular Plant, 2020	42718582	Z4_18S-ITS-26S	1	5814	280961	5814	100	7059.3	36.2	59.9	3	3771
SRR10770770	Langzhong-32	Morus alba L.	Sichuan (China)	28 (2x)	Jiao et al., Molecular Plant, 2020	37584844	Z4_18S-ITS-26S	1	5814	304628	5814	100	7676.26	36.1	59.9	5	4303
SRR10770772	Jiange	Morus alba L.	Sichuan (China)	84 (6x)	Jiao et al., Molecular Plant, 2020	41415188	Z4_18S-ITS-26S	1	5814	336893	5814	100	8489.89	36.2	59.9	8	4831
SRR10770773	Leshanbaipi	Morus alba L.	Sichuan (China)	28 (2x)	Jiao et al., Molecular Plant, 2020	36425840	Z4_18S-ITS-26S	1	5814	250362	5814	100	6290.23	36.2	59.9	2	3491
SRR10770774	zhangyasang	Morus alba L.	Sichuan (China)	28 (2x)	Jiao et al., Molecular Plant, 2020	32717119	Z4_18S-ITS-26S	1	5814	271398	5814	100	6810.4	36.2	59.9	7	4007
SRR10770776	Tuosang	Morus alba L.	Sichuan (China)	28 (2x)	Jiao et al., Molecular Plant, 2020	35689084	Z4_18S-ITS-26S	1	5814	265954	5814	100	6615.06	36.1	59.8	5	3634
SRR10770777	Huasang	Morus alba L.	Sichuan (China)	42 (3x)	Jiao et al., Molecular Plant, 2020	32245962	Z4_18S-ITS-26S	1	5814	228897	5814	100	5760.53	36.2	59.9	3	3068
SRR10770778	Guapiaosang	Morus alba L.	Sichuan (China)	42 (3x)	Jiao et al., Molecular Plant, 2020	42327714	Z4_18S-ITS-26S	1	5814	266989	5814	100	6717.75	36.2	59.9	10	3551
SRR10770779	Cesha-1	Morus alba L.	Xinjiang (China)	N/A	Jiao et al., Molecular Plant, 2020	37972044	Z4_18S-ITS-26S	1	5814	466301	5814	100	11784.4	36.2	60	10	6596
SRR10770781	Shaosang	Morus alba L.	Henan (China)	28 (2x)	Jiao et al., Molecular Plant, 2020	32690306	Z4_18S-ITS-26S	1	5814	315826	5814	100	7973.96	36.2	60	4	4485
SRR10770782	Xiaobaishen	Morus alba L.	Hebei (China)	28 (2x)	Jiao et al., Molecular Plant, 2020	40189940	Z4_18S-ITS-26S	1	5814	389878	5814	100	9840.08	36.2	60	5	5624
SRR10770783	Hongmishen	Morus alba L.	Hebei (China)	28 (2x)	Jiao et al., Molecular Plant, 2020	50094390	Z4_18S-ITS-26S	1	5814	754530	5814	100	19064.7	36.2	60	5	10688
SRR10770784	Dabaie	Morus alba L.	Hebei (China)	28 (2x)	Jiao et al., Molecular Plant, 2020	43356706	Z4_18S-ITS-26S	1	5814	458663	5814	100	11585.9	36.2	60	8	6559
SRR10770787	Wenxiesang	Morus alba L.	Shanxi (China)	28 (2x)	Jiao et al., Molecular Plant, 2020	18397897	Z4_18S-ITS-26S	1	5814	173499	5814	100	4378.26	36.1	60	8	2486
SRR10770789	Heilutou	Morus alba L.	Shandong (China)	28 (2x)	Jiao et al., Molecular Plant, 2020	28198278	Z4_18S-ITS-26S	1	5814	338709	5814	100	8555.99	36	60	7	4717
SRR10770791	Shuangcheng	Morus alba L.	Heilongjiang (China)	28 (2x)	Jiao et al., Molecular Plant, 2020	44755200	Z4_18S-ITS-26S	1	5814	385760	5814	100	9727.52	36.2	60	11	5287
SRR10770792	Xuan-792	Morus alba L.	Shandong (China)	28 (2x)	Jiao et al., Molecular Plant, 2020	33565418	Z4_18S-ITS-26S	1	5814	250249	5814	100	6311.85	36.1	59.9	5	3333
SRR10770796	Jainzhizi	Morus alba L.	Shandong (China)	N/A	Jiao et al., Molecular Plant, 2020	34574440	Z4_18S-ITS-26S	1	5814	304657	5814	100	7688.54	36.1	60	7	4353
SRR10770797	Qinggansang	Morus alba L.	Zhejiang (China)	28 (2x)	Jiao et al., Molecular Plant, 2020	34523232	Z4_18S-ITS-26S	1	5814	338379	5814	100	8538.37	36.1	60	5	4697
SRR10770799	Hesang	Morus alba L.	Hebei (China)	28 (2x)	Jiao et al., Molecular Plant, 2020	51247440	Z4_18S-ITS-26S	1	5814	425201	5814	100	10730.7	36.1	60	15	5681
SRR10770800	Gemosang	Morus alba L.	Shanxi (China)	28 (2x)	Jiao et al., Molecular Plant, 2020	43221944	Z4_18S-ITS-26S	1	5814	380195	5814	100	9587.33	36.1	60	10	5515
SRR10770802	Lusang-6	Morus alba L.	Shandong (China)	28 (2x)	Jiao et al., Molecular Plant, 2020	28042608	Z4_18S-ITS-26S	1	5814	215954	5814	100	5447.26	36.1	59.9	4	3101
SRR10770803	Heizaoshen	Morus alba L.	Hebei (China)	28 (2x)	Jiao et al., Molecular Plant, 2020	40113668	Z4_18S-ITS-26S	1	5814	383136	5814	100	9671.21	36	60	10	5614
SRR10770805	Xiongyue-107	Morus alba L.	Jiangsu (China)	28 (2x)	Jiao et al., Molecular Plant, 2020	43918708	Z4_18S-ITS-26S	1	5814	335310	5814	100	8469.58	35.8	60	14	4505
SRR10770812	Shuangtou-Kenmochi	Morus alba L.	Japan	28 (2x)	Jiao et al., Molecular Plant, 2020	37576528	Z4_18S-ITS-26S	1	5814	360378	5814	100	9090.16	36.2	59.9	7	5108
SRR10770817	Kokusou-27	Morus alba L.	Japan	42 (3x)	Jiao et al., Molecular Plant, 2020	41130512	Z4_18S-ITS-26S	1	5814	396292	5814	100	9991.19	36.1	60	14	5500
SRR10770818	Ichinose	Morus alba L.	Japan	28 (2x)	Jiao et al., Molecular Plant, 2020	59271092	Z4_18S-ITS-26S	1	5814	378355	5814	100	6506.1	34.5	41.8	4	2288
SRR10770820	Shinichinose	Morus alba L.	Japan	28 (2x)	Jiao et al., Molecular Plant, 2020	38335304	Z4_18S-ITS-26S	1	5814	322398	5814	100	8122.35	36.3	59.9	7	4598
SRR10770823	Kairyou wase juumonji	Morus alba L.	Japan	28 (2x)	Jiao et al., Molecular Plant, 2020	30967064	Z4_18S-ITS-26S	1	5814	357589	5814	100	9029.11	36.1	60	5	5013
SRR10770825	Tiejia-1	Morus alba L.	Shanxi (China)	N/A	Jiao et al., Molecular Plant, 2020	41093616	Z4_18S-ITS-26S	1	5814	440045	5814	100	11087.3	36.2	59.9	10	5975
SRR10770826	Taiyangdao	Morus alba L.	Heilongjiang (China)	N/A	Jiao et al., Molecular Plant, 2020	45691000	Z4_18S-ITS-26S	1	5814	479848	5814	100	12103.5	36.3	60	8	6695
SRR10770827	Yu-54	Morus alba L.	Jiangsu (China)	28 (2x)	Jiao et al., Molecular Plant, 2020	40786908	Z4_18S-ITS-26S	1	5814	410731	5814	100	10377.2	36.2	60	1	6127
SRR10770828	Mudanjiang	Morus alba L.	Heilongjiang (China)	N/A	Jiao et al., Molecular Plant, 2020	41453304	Z4_18S-ITS-26S	1	5814	379091	5814	100	9563	36.2	60	9	5236
SRR10770829	Longsang-1	Morus alba L.	Heilongjiang (China)	42 (3x)	Jiao et al., Molecular Plant, 2020	37435144	Z4_18S-ITS-26S	1	5814	336282	5814	100	8491.58	36.2	60	10	4813
SRR10770830	Longsang-2	Morus alba L.	Heilongjiang (China)	N/A	Jiao et al., Molecular Plant, 2020	30502984	Z4_18S-ITS-26S	1	5814	233838	5814	100	5899.82	36.2	60	1	3307
SRR10770831	Tangsang	Morus alba L.	Hebei (China)	28 (2x)	Jiao et al., Molecular Plant, 2020	41352366	Z4_18S-ITS-26S	1	5814	397403	5814	100	10021.3	36.2	59.9	11	5613
SRR10770832	Wukelan-1	Morus alba L.	Ukraine	N/A	Jiao et al., Molecular Plant, 2020	26759110	Z4_18S-ITS-26S	1	5814	259784	5814	100	6549.34	35.8	60	5	3650
SRR10770833	Shunchuanqiuyu	Morus alba L.	North Korea	28 (2x)	Jiao et al., Molecular Plant, 2020	30968996	Z4_18S-ITS-26S	1	5814	271342	5814	100	6837.77	36.2	59.9	6	3796
SRR10770834	Liaosang-19	Morus alba L.	Liaoning (China)	28 (2x)	Jiao et al., Molecular Plant, 2020	44340166	Z4_18S-ITS-26S	1	5814	424926	5814	100	10720	36.2	60	11	5795
SRR10770835	Tiansang-1	Morus alba L.	Shanxi (China)	28 (2x)	Jiao et al., Molecular Plant, 2020	32649478	Z4_18S-ITS-26S	1	5814	436525	5814	100	11022.8	36	60	4	6181
SRR10770836	Tiansang	Morus alba L.	Shanxi (China)	28 (2x)	Jiao et al., Molecular Plant, 2020	35278996	Z4_18S-ITS-26S	1	5814	397948	5814	100	10034.9	36.3	60	5	5628
SRR10770837	Wubusang	Morus alba L.	Shanxi (China)	28 (2x)	Jiao et al., Molecular Plant, 2020	39220074	Z4_18S-ITS-26S	1	5814	414871	5814	100	10460.3	36.2	60	6	5728
SRR10770838	Shaansang869	Morus alba L.	Shanxi (China)	42 (3x)	Jiao et al., Molecular Plant, 2020	41025192	Z4_18S-ITS-26S	1	5814	285214	5814	100	7184.5	36	59.9	6	3986
SRR10770839	Shaansang305	Morus alba L.	Shanxi (China)	42 (3x)	Jiao et al., Molecular Plant, 2020	43321612	Z4_18S-ITS-26S	1	5814	367658	5814	100	9261.53	36.2	59.9	6	5347
SRR10770842	Heilvsang	Morus alba L.	Shanxi (China)	28 (2x)	Jiao et al., Molecular Plant, 2020	47151728	Z4_18S-ITS-26S	1	5814	451766	5814	100	11407.8	36.1	60	5	6079
SRR10770843	Heigelu	Morus alba L.	Shanxi (China)	28 (2x)	Jiao et al., Molecular Plant, 2020	69482548	Z4_18S-ITS-26S	1	5814	451725	5814	100	7767.78	34.4	41.8	5	2831
SRR10770844	Jinxuan-6	Morus alba L.	Shanxi (China)	28 (2x)	Jiao et al., Molecular Plant, 2020	28129272	Z4_18S-ITS-26S	1	5814	246350	5814	100	6218.79	36.1	60	2	3658
SRR10770845	Shaqi-1	Morus alba L.	Xinjaing (China)	42 (3x)	Jiao et al., Molecular Plant, 2020	37450850	Z4_18S-ITS-26S	1	5814	387720	5814	100	9776.58	36.2	59.9	8	5554
SRR10770846	Tiansang-2	Morus alba L.	Shanxi (China)	28 (2x)	Jiao et al., Molecular Plant, 2020	34389026	Z4_18S-ITS-26S	1	5814	255995	5814	100	6465.22	36.2	60	4	3528
SRR10770847	Liquan-1	Morus alba L.	Shanxi (China)	28 (2x)	Jiao et al., Molecular Plant, 2020	72973296	Z4_18S-ITS-26S	1	5814	400803	5814	100	6892.27	34.7	41.8	2	2520
SRR10770848	Hongzaoshen	Morus alba L.	Hebei (China)	28 (2x)	Jiao et al., Molecular Plant, 2020	35820580	Z4_18S-ITS-26S	1	5814	392755	5814	100	9917.16	36.2	60	6	5709
SRR10770849	Luohang-5	Morus alba L.	Xinjiang (China)	28 (2x)	Jiao et al., Molecular Plant, 2020	48903204	Z4_18S-ITS-26S	1	5814	387918	5814	100	9784.59	36.2	59.9	4	5405
SRR10770850	Luohang-2	Morus alba L.	Xinjiang (China)	28 (2x)	Jiao et al., Molecular Plant, 2020	47135898	Z4_18S-ITS-26S	1	5814	399786	5814	100	10078.1	36.2	59.9	5	5710
SRR10770851	Puxuan-1	Morus alba L.	Shanxi (China)	28 (2x)	Jiao et al., Molecular Plant, 2020	39911596	Z4_18S-ITS-26S	1	5814	266325	5814	100	6714.2	36.2	59.9	6	3961
SRR10770852	Luohang-3	Morus alba L.	Xinjiang (China)	28 (2x)	Jiao et al., Molecular Plant, 2020	28346204	Z4_18S-ITS-26S	1	5814	331083	5814	100	8361.33	36.2	60	7	4707
SRR10770853	Abai-1	Morus alba L.	Xinjiang (China)	42 (3x)	Jiao et al., Molecular Plant, 2020	35133504	Z4_18S-ITS-26S	1	5814	330919	5814	100	8349.48	36.3	60	1	4694
SRR10770854	Shaqi-1	Morus alba L.	Xinjaing (China)	42 (3x)	Jiao et al., Molecular Plant, 2020	41156370	Z4_18S-ITS-26S	1	5814	394022	5814	100	9920.41	36.2	60	7	5596
SRR10770855	Luoshan-1	Morus alba L.	Xinjiang (China)	28 (2x)	Jiao et al., Molecular Plant, 2020	43438388	Z4_18S-ITS-26S	1	5814	437873	5814	100	11031.1	36.2	60	18	6346
SRR10770857	Luohe-2	Morus alba L.	Xinjiang (China)	N/A	Jiao et al., Molecular Plant, 2020	45778532	Z4_18S-ITS-26S	1	5814	464233	5814	100	11714.8	36.2	60	14	6361
SRR10770858	Hetianbaisang	Morus alba L.	Xinjiang (China)	42 (3x)	Jiao et al., Molecular Plant, 2020	33766248	Z4_18S-ITS-26S	1	5814	377885	5814	100	9527.09	36.1	60	10	5105
SRR10770859	Mocheng-2	Morus alba L.	Xinjiang (China)	N/A	Jiao et al., Molecular Plant, 2020	34018484	Z4_18S-ITS-26S	1	5814	363793	5814	100	9169.28	36.2	60	3	4943
SRR10770860	Guanzhongbaitiao	Morus alba L.	Shanxi (China)	28 (2x)	Jiao et al., Molecular Plant, 2020	27918086	Z4_18S-ITS-26S	1	5814	296475	5814	100	7489.59	36	60	5	4224
SRR10770861	Zhouzhi-2	Morus alba L.	Shanxi (China)	N/A	Jiao et al., Molecular Plant, 2020	33091538	Z4_18S-ITS-26S	1	5814	463133	5814	100	11703	36.1	60	4	6552
SRR10770862	Shaansang302	Morus alba L.	Shanxi (China)	42 (3x)	Jiao et al., Molecular Plant, 2020	27488778	Z4_18S-ITS-26S	1	5814	185280	5814	100	4670.83	36.2	59.9	3	2656
SRR10770863	Weinan-1	Morus alba L.	Shanxi (China)	N/A	Jiao et al., Molecular Plant, 2020	35126694	Z4_18S-ITS-26S	1	5814	315983	5814	100	7975.68	36.2	60	8	4438
SRR10770864	Qinbasang	Morus alba L.	Shanxi (China)	28 (2x)	Jiao et al., Molecular Plant, 2020	60226104	Z4_18S-ITS-26S	1	5814	421672	5814	100	7251.12	34.5	41.8	4	2599
SRR10770865	Xixiang-1	Morus alba L.	Shanxi (China)	N/A	Jiao et al., Molecular Plant, 2020	32760982	Z4_18S-ITS-26S	1	5814	296972	5814	100	7483.56	36.2	59.9	8	4332
CRR443598	Chaoxiansang	Morus alba L.	North Korea	N/A	Xia et al, Genomics Proteomics Bioinformatics, 2022	75236328	Z4_18S-ITS-26S	1	5814	565749	5814	100	14239.3	36.1	59.9	10	7816
CRR443602	Guizhoumaosang-31	Morus alba L.	Guizhou (China)	N/A	Xia et al, Genomics Proteomics Bioinformatics, 2022	76897624	Z4_18S-ITS-26S	1	5814	1006497	5814	100	25363.5	36.1	60	7	13738
CRR443608	Sililanka-2	Morus alba L.	Sri Lanka	N/A	Xia et al, Genomics Proteomics Bioinformatics, 2022	66573358	Z4_18S-ITS-26S	1	5814	502445	5814	100	12605.8	36.1	59.9	14	6996
CRR443609	Xiaoguansang	Morus alba L.	Sichuan (China)	28 (2x)	Xia et al, Genomics Proteomics Bioinformatics, 2022	65092300	Z4_18S-ITS-26S	1	5814	512386	5814	100	12883.1	36.1	59.9	7	7165
CRR443610	Shinichinose	Morus alba L.	Japan	28 (2x)	Xia et al, Genomics Proteomics Bioinformatics, 2022	74842472	Z4_18S-ITS-26S	1	5814	711576	5814	100	17895.6	36.1	59.9	13	10041
CRR443622	NXS	Morus alba L.	Sichuan (China)	28 (2x)	Xia et al, Genomics Proteomics Bioinformatics, 2022	74882842	Z4_18S-ITS-26S	1	5814	800834	5814	100	20183.8	36.1	60	25	11510
CRR443623	Sililanka-1	Morus alba L.	Sri Lanka	N/A	Xia et al, Genomics Proteomics Bioinformatics, 2022	77391208	Z4_18S-ITS-26S	1	5814	634345	5814	100	15949.7	36	59.9	12	8663
SRR13279565	WG120_1	Morus alba L.	Yunnan (China)	N/A	N/A	51787548	Z4_18S-ITS-26S	1	5814	877704	5814	100	21680.5	38.3	59.9	26	14611
CRR034472	WG120	Morus alba L.	Yunnan (China)	N/A	N/A	51787548	Z4_18S-ITS-26S	1	5814	877704	5814	100	21680.5	38.3	59.9	26	14611
CNR0342479	Kairyouwasejumonji	Morus alba L.	Japan	28 (2x)	Zeng et al, Frontiers in plant science, 2022	75974308	Z4_18S-ITS-26S	1	5814	709206	5814	100	17826.2	38.8	59.9	20	9692
CNR0342490	Zhenzhubai	Morus alba L.	Shandong (China)	28 (2x)	Zeng et al, Frontiers in plant science, 2022	52672311	Z4_18S-ITS-26S	1	5814	706351	5814	100	17689.1	35	60	32	10117
CNR0342495	Baiyuwang	Morus alba L.	Shanxi (China)	56 (4x)	Zeng et al, Frontiers in plant science, 2022	92871724	Z4_18S-ITS-26S	1	5814	839394	5814	100	21053.1	35.1	60	22	12400
SRR14507004	Mulberry-MJ045	Morus alba L.	India	28 (2x)	Jian et al, Genomics, 2022	101738461	Z4_18S-ITS-26S	1	5814	1682094	5814	100	42349.2	38.4	60	43	25389
CRR466590	Yilan16	Morus alba L.	Heilongjiang (China)	N/A	Dai et al, Advanced Science, 2023	59513432	Z4_18S-ITS-28S	1	5814	563595	5814	100	14243.5	35.8	60	5	7833
CRR466591	Dongfangxiaobai	Morus alba L.	Hebei (China)	N/A	Dai et al, Advanced Science, 2023	65643860	Z4_18S-ITS-28S	1	5814	459134	5814	100	11599.5	35.9	60	14	6583
CRR466593	Hongmanao	Morus alba L.	Shandong (China)	N/A	Dai et al, Advanced Science, 2023	53708338	Z4_18S-ITS-28S	1	5814	372100	5814	100	9381.65	35.5	59.9	5	5191
CRR466597	Xinmo5	Morus alba L.	Xinjiang (China)	N/A	Dai et al, Advanced Science, 2023	52183874	Z4_18S-ITS-28S	1	5814	525302	5814	100	13282.6	35.9	60	6	7355
CRR466598	AGT	Morus alba L.	/	N/A	Dai et al, Advanced Science, 2023	64070238	Z4_18S-ITS-28S	1	5814	387391	5814	100	9780.31	35.4	60	6	5370
CRR466639	Lvshenzi	Morus alba L.	Shandong (China)	N/A	Dai et al, Advanced Science, 2023	61377782	Z4_18S-ITS-28S	1	5814	359816	5814	100	9080.8	35.2	60	7	4819
CRR466640	Baishen2	Morus alba L.	Shandong (China)	N/A	Dai et al, Advanced Science, 2023	54648784	Z4_18S-ITS-28S	1	5814	312814	5814	100	7894.46	35.9	60	12	4498
CRR466644	Xinjiangh	Morus alba L.	Xinjiang (China)	N/A	Dai et al, Advanced Science, 2023	65181036	Z4_18S-ITS-28S	1	5814	611878	5814	100	15445.8	35.9	60	6	8140
CRR466645	Xinjiangza	Morus alba L.	Xinjiang (China)	N/A	Dai et al, Advanced Science, 2023	52948074	Z4_18S-ITS-28S	1	5814	343091	5814	100	8658.39	36	60	14	4922
CRR466646	Xinjiangb	Morus alba L.	Xinjiang (China)	N/A	Dai et al, Advanced Science, 2023	53235830	Z4_18S-ITS-28S	1	5814	319397	5814	100	8049.92	36	60	10	4507
CRR466647	Heisang	Morus alba L.	Hebei (China)	N/A	Dai et al, Advanced Science, 2023	67817708	Z4_18S-ITS-28S	1	5814	424108	5814	100	10699	35.8	60	22	5918
CRR466653	Rong1	Morus alba L.	Sichuan (China)	N/A	Dai et al, Advanced Science, 2023	60888022	Z4_18S-ITS-28S	1	5814	413965	5814	100	10451.2	35.8	60	5	5360
CRR466655	Gu1-1	Morus alba L.	Beijing (China)	N/A	Dai et al, Advanced Science, 2023	78860206	Z4_18S-ITS-28S	1	5814	482942	5814	100	12189.5	35.3	60	9	6312
CRR466656	Gus12	Morus alba L.	Beijing (China)	N/A	Dai et al, Advanced Science, 2023	55468566	Z4_18S-ITS-28S	1	5814	261004	5814	100	6535.28	36	59.9	5	3246
CRR466657	Guh4	Morus alba L.	Beijing (China)	N/A	Dai et al, Advanced Science, 2023	54157876	Z4_18S-ITS-28S	1	5814	394513	5814	100	9944.55	36	60	11	5429
CRR466659	Gubai9	Morus alba L.	Beijing (China)	N/A	Dai et al, Advanced Science, 2023	58845954	Z4_18S-ITS-28S	1	5814	361132	5814	100	9094.45	35.3	59.9	10	4686
CRR466667	Shanss16	Morus alba L.	Shandong (China)	N/A	Dai et al, Advanced Science, 2023	48048410	Z4_18S-ITS-28S	1	5814	301965	5814	100	7624.27	35.3	60	7	3955
CRR466668	Shanb21	Morus alba L.	Shandong (China)	N/A	Dai et al, Advanced Science, 2023	45187640	Z4_18S-ITS-28S	1	5814	268523	5814	100	6782.94	35.3	60	12	3557
CRR466671	Shanh24	Morus alba L.	Shandong (China)	N/A	Dai et al, Advanced Science, 2023	44814780	Z4_18S-ITS-28S	1	5814	326947	5814	100	8251.47	35.3	60	3	4272
CRR466672	Gubai8	Morus alba L.	Beijing (China)	N/A	Dai et al, Advanced Science, 2023	53904382	Z4_18S-ITS-28S	1	5814	383330	5814	100	9649.33	35.7	59.9	9	5088
CRR466673	Shanshen23	Morus alba L.	Shandong (China)	N/A	Dai et al, Advanced Science, 2023	61054838	Z4_18S-ITS-28S	1	5814	425468	5814	100	10746.6	35.3	60	15	5702
CRR466674	Gus209	Morus alba L.	Beijing (China)	N/A	Dai et al, Advanced Science, 2023	46517960	Z4_18S-ITS-28S	1	5814	448059	5814	100	11324.8	35.4	60	8	5890
CRR466772	Dongfangdabai	Morus alba L.	Hebei (China)	N/A	Dai et al, Advanced Science, 2023	58333292	Z4_18S-ITS-28S	1	5814	587044	5814	100	14840.5	35.6	60	9	8193
CRR466779	Yilan5	Morus alba L.	Heilongjiang (China)	N/A	Dai et al, Advanced Science, 2023	47748884	Z4_18S-ITS-28S	1	5814	419128	5814	100	10591.4	35.4	60	6	5756
CRR466780	Jiasang	Morus alba L.	Liaoning (China)	N/A	Dai et al, Advanced Science, 2023	55140562	Z4_18S-ITS-28S	1	5814	302782	5814	100	7640.85	35.5	60	4	4287
CRR466800	Shinichinose	Morus alba L.	Japan	28 (2x)	Dai et al, Advanced Science, 2023	45167284	Z4_18S-ITS-28S	1	5814	371101	5814	100	9361.66	35.4	60	8	4963
CRR466801	Su112	Morus alba L.	Jiangsu (China)	N/A	Dai et al, Advanced Science, 2023	48995982	Z4_18S-ITS-28S	1	5814	320596	5814	100	8092.4	35.5	60	4	4600
CRR466802	Hetianbs	Morus alba L.	Xinjiang (China)	42 (3x)	Dai et al, Advanced Science, 2023	56207380	Z4_18S-ITS-28S	1	5814	409078	5814	100	10319.7	35.4	60	9	5648
CRR466804	Shanb20	Morus alba L.	Shandong (China)	N/A	Dai et al, Advanced Science, 2023	47550036	Z4_18S-ITS-28S	1	5814	209272	5814	100	5279.67	35.6	60	3	2981
SRR26394586	sample_A	Morus alba L.	Wisconsin (America)	N/A	Wang et al., Molecular Phylogenetics and Evolution, 2024	31178120	Z4_18S-ITS-28S	1	5814	223190	5814	100	5571.42	30	59.9	7	3035
CRR466741	AG2	Morus alba L. × Morus alba var. atropurpurea (Roxb.) Bureau	/	N/A	Dai et al, Advanced Science, 2023	52246650	Z4_18S-ITS-28S	1	5814	405217	5814	100	10226.2	35.4	60	3	5600
CRR466745	AG1	Morus alba L. × Morus alba var. atropurpurea (Roxb.) Bureau	/	N/A	Dai et al, Advanced Science, 2023	66313990	Z4_18S-ITS-28S	1	5814	442979	5814	100	11181.6	35.6	60	4	6249
CNR0342493	kanva2	Morus alba var. indica (L.) Bureau	India	28 (2x)	Jian et al, Genomics, 2022	99107572	Z4_18S-ITS-26S	1	5814	858821	5814	100	21519.7	35.1	60	28	12070
SRR12398582	kanva2	Morus alba var. indica (L.) Bureau	India	28 (2x)	Jian et al, Genomics, 2022	93785098	Z4_18S-ITS-26S	1	5814	4454272	5814	100	108186	33.6	59.7	69	54870
SRR14506989	RFS175 (MI-0066)	Morus alba var. indica (L.) Bureau	India	28 (2x)	Jian et al, Genomics, 2022	137614439	Z4_18S-ITS-26S	1	5814	1641957	5814	100	40923.6	39	59.9	34	23159
SRR14506990	S1	Morus alba var. indica (L.) Bureau	India	28 (2x)	Jian et al, Genomics, 2022	106197069	Z4_18S-ITS-26S	1	5814	1892636	5814	100	47421.1	38.3	60	41	29433
SRR14506991	S1635	Morus alba var. indica (L.) Bureau	India	42 (3x)	Jian et al, Genomics, 2022	119644932	Z4_18S-ITS-26S	1	5814	2091854	5814	100	52405.6	38.7	60	46	27178
SRR14506992	S34	Morus alba var. indica (L.) Bureau	India	N/A	Jian et al, Genomics, 2022	29706542	Z4_18S-ITS-26S	1	5814	507215	5814	100	12693.7	39.1	59.9	53	33069
SRR14506993	C176	Morus alba var. indica (L.) Bureau	India	N/A	Jian et al, Genomics, 2022	112992027	Z4_18S-ITS-26S	1	5814	1162257	5814	100	28840.1	38.9	59.9	35	15827
SRR14506994	S146	Morus alba var. indica (L.) Bureau	India	N/A	Jian et al, Genomics, 2022	121345468	Z4_18S-ITS-26S	1	5814	2646625	5814	100	65541.8	38.5	59.9	40	38671
SRR14506995	AR12	Morus alba var. indica (L.) Bureau	India	42 (3x)	Jian et al, Genomics, 2022	107511014	Z4_18S-ITS-26S	1	5814	1199966	5814	100	29842.1	38.9	60	32	17002
SRR14506996	BR-8	Morus alba var. indica (L.) Bureau	India	N/A	Jian et al, Genomics, 2022	120200613	Z4_18S-ITS-26S	1	5814	2028400	5814	100	50761.9	38	59.9	45	30831
SRR14506997	S13	Morus alba var. indica (L.) Bureau	India	28 (2x)	Jian et al, Genomics, 2022	121816092	Z4_18S-ITS-26S	1	5814	2050962	5814	100	51047.7	38.9	59.9	19	26545
SRR14506998	Himachal local	Morus alba var. indica (L.) Bureau	India	N/A	Jian et al, Genomics, 2022	95004370	Z4_18S-ITS-26S	1	5814	866155	5814	100	21698.5	37.7	59.9	31	13145
SRR14506999	Punjab Local	Morus alba var. indica (L.) Bureau	India	N/A	Jian et al, Genomics, 2022	148071483	Z4_18S-ITS-26S	1	5814	1694831	5814	100	42443.9	37.9	59.9	51	35450
SRR14507000	AGB-8	Morus alba var. indica (L.) Bureau	India	N/A	Jian et al, Genomics, 2022	117326879	Z4_18S-ITS-26S	1	5814	2434094	5814	100	61205.8	37.8	60	33	28802
SRR14507001	Assama Bola (MI-0024)	Morus alba var. indica (L.) Bureau	India	N/A	Jian et al, Genomics, 2022	104637863	Z4_18S-ITS-26S	1	5814	1861103	5814	100	46632.2	37.7	59.9	26	24762
SRR14507002	Thailand Male	Morus alba var. indica (L.) Bureau	India	N/A	Jian et al, Genomics, 2022	96285270	Z4_18S-ITS-26S	1	5814	1823356	5814	100	45871	37.6	59.9	57	26319
SRR14507003	Mulberry-MJ046	Morus alba var. indica (L.) Bureau	India	N/A	Jian et al, Genomics, 2022	102347684	Z4_18S-ITS-26S	1	5814	1051215	5814	100	26221.1	38.8	60	40	16199
SRR14507008	DD	Morus alba var. indica (L.) Bureau	India	N/A	Jian et al, Genomics, 2022	113892944	Z4_18S-ITS-26S	1	5814	1543914	5814	100	38469.8	38.8	59.9	34	22397
SRR14507009	V1	Morus alba var. indica (L.) Bureau	India	28 (2x)	Jian et al, Genomics, 2022	113733309	Z4_18S-ITS-26S	1	5814	2717922	5814	100	67916.1	38.9	59.9	31	38133
SRR10770794	Caisang	Morus alba var. multicaulis (Perr.) Loudon	Shandong (China)	28 (2x)	Jiao et al., Molecular Plant, 2020	36272300	Z4_18S-ITS-26S	1	5814	442324	5814	100	11171.1	36.1	60	17	6304
SRR10770775	Hongcangsang	Morus alba var. multicaulis (Perr.) Loudon	Zhejiang (China)	28 (2x)	Jiao et al., Molecular Plant, 2020	28312156	Z4_18S-ITS-26S	1	5814	246469	5814	100	6215.48	36.2	59.9	4	3679
SRR10770771	Emeihuasang	Morus alba var. multicaulis (Perr.) Loudon	Sichuan (China)	28 (2x)	Jiao et al., Molecular Plant, 2020	30041750	Z4_18S-ITS-26S	1	5814	234495	5814	100	5916.5	36.1	60	8	3363
SRR10770736	Xiang7920	Morus alba var. multicaulis (Perr.) Loudon	Hunan (China)	28 (2x)	Jiao et al., Molecular Plant, 2020	39892166	Z4_18S-ITS-26S	1	5814	363975	5814	100	9185.94	36.1	59.9	11	4986
SRR10770793	Heilujiesang	Morus alba var. multicaulis (Perr.) Loudon	Shandong (China)	28 (2x)	Jiao et al., Molecular Plant, 2020	42846110	Z4_18S-ITS-26S	1	5814	366604	5814	100	9239.05	36	60	8	5330
SRR10770795	Heilucaisang	Morus alba var. multicaulis (Perr.) Loudon	Shandong (China)	28 (2x)	Jiao et al., Molecular Plant, 2020	34141510	Z4_18S-ITS-26S	1	5814	333218	5814	100	8408.39	36.1	60	4	4820
SRR10770739	Xiaowansang	Morus alba var. multicaulis (Perr.) Loudon	Hebei (China)	28 (2x)	Jiao et al., Molecular Plant, 2020	37388224	Z4_18S-ITS-26S	1	5814	340871	5814	100	8594.63	36.1	59.9	6	4819
SRR10770740	Tiepasang	Morus alba var. multicaulis (Perr.) Loudon	Hebei (China)	28 (2x)	Jiao et al., Molecular Plant, 2020	37660640	Z4_18S-ITS-26S	1	5814	351835	5814	100	8875.01	36.1	60	5	5156
SRR10770748	Wutongsang	Morus alba var. multicaulis (Perr.) Loudon	Shandong (China)	28 (2x)	Jiao et al., Molecular Plant, 2020	26130289	Z4_18S-ITS-26S	1	5814	284643	5814	100	7175.95	35.9	59.9	9	3927
SRR10770785	Huangxincaisang	Morus alba var. multicaulis (Perr.) Loudon	Shandong (China)	28 (2x)	Jiao et al., Molecular Plant, 2020	31770904	Z4_18S-ITS-26S	1	5814	290014	5814	100	7310.12	36	59.9	10	4052
SRR10770741	Niujinsang	Morus alba var. multicaulis (Perr.) Loudon	Hebei (China)	28 (2x)	Jiao et al., Molecular Plant, 2020	33818518	Z4_18S-ITS-26S	1	5814	351851	5814	100	8872.58	36.2	60	4	4926
SRR10770742	Tiegansang	Morus alba var. multicaulis (Perr.) Loudon	Shandong (China)	28 (2x)	Jiao et al., Molecular Plant, 2020	26924276	Z4_18S-ITS-26S	1	5814	257720	5814	100	6508.69	36.1	60	3	3531
SRR10770746	Qingpiwasang	Morus alba var. multicaulis (Perr.) Loudon	Hubei (China)	28 (2x)	Jiao et al., Molecular Plant, 2020	29656294	Z4_18S-ITS-26S	1	5814	287536	5814	100	7250.97	36	60	5	3970
SRR10770788	Dajiguan	Morus alba var. multicaulis (Perr.) Loudon	Shandong (China)	28 (2x)	Jiao et al., Molecular Plant, 2020	35132146	Z4_18S-ITS-26S	1	5814	281931	5814	100	7112.96	36.1	60	8	4081
SRR10770790	Xiaojiguan	Morus alba var. multicaulis (Perr.) Loudon	Shandong (China)	28 (2x)	Jiao et al., Molecular Plant, 2020	60371872	Z4_18S-ITS-26S	1	5814	723506	5814	100	18270.4	36.2	60	12	10251
SRR10770798	Yangjiaowan	Morus alba var. multicaulis (Perr.) Loudon	Shandong (China)	28 (2x)	Jiao et al., Molecular Plant, 2020	33276568	Z4_18S-ITS-26S	1	5814	319940	5814	100	8072.42	36.1	60	7	4593
SRR10770804	Dulusang	Morus alba var. multicaulis (Perr.) Loudon	Shandong (China)	28 (2x)	Jiao et al., Molecular Plant, 2020	33233572	Z4_18S-ITS-26S	1	5814	312070	5814	100	7868.97	36.1	60	3	4399
SRR10770866	Liushui-1	Morus alba var. multicaulis (Perr.) Loudon	Shanxi (China)	28 (2x)	Jiao et al., Molecular Plant, 2020	39867104	Z4_18S-ITS-26S	1	5814	326961	5814	100	8249.06	36.2	59.9	6	4667
SRR10770733	Dazhongsang	Morus alba var. multicaulis (Perr.) Loudon	Zhejiang (China)	28 (2x)	Jiao et al., Molecular Plant, 2020	65164948	Z4_18S-ITS-26S	1	5814	542898	5814	100	9334.66	34.5	41.3	5	3258
SRR10770745	Xiaobaitiao	Morus alba var. multicaulis (Perr.) Loudon	Shandong (China)	28 (2x)	Jiao et al., Molecular Plant, 2020	31108312	Z4_18S-ITS-26S	1	5814	252630	5814	100	6373.93	36.1	59.9	4	3628
SRR10770750	Huanglusang	Morus alba var. multicaulis (Perr.) Loudon	Hebei (China)	28 (2x)	Jiao et al., Molecular Plant, 2020	36086454	Z4_18S-ITS-26S	1	5814	276191	5814	100	6961.95	36	60	8	3715
SRR10770780	Linxianlusang	Morus alba var. multicaulis (Perr.) Loudon	Henan (China)	28 (2x)	Jiao et al., Molecular Plant, 2020	30015728	Z4_18S-ITS-26S	1	5814	219793	5814	100	5544.61	36.1	59.9	4	3007
SRR10770801	Dabaitiao	Morus alba var. multicaulis (Perr.) Loudon	Shandong (China)	28 (2x)	Jiao et al., Molecular Plant, 2020	29470006	Z4_18S-ITS-26S	1	5814	192981	5814	100	4867.15	36.1	59.9	5	2721
SRR10770816	Boluosang	Morus alba var. multicaulis (Perr.) Loudon	Hebei (China)	28 (2x)	Jiao et al., Molecular Plant, 2020	33895916	Z4_18S-ITS-26S	1	5814	319618	5814	100	8071.61	36.1	60	7	4523
SRR10770753	Jiantouheyebai	Morus alba var. multicaulis (Perr.) Loudon	Zhejiang (China)	28 (2x)	Jiao et al., Molecular Plant, 2020	70085290	Z4_18S-ITS-26S	1	5814	401365	5814	100	6901.21	34.5	41.2	6	2217
SRR10770754	Husang-103	Morus alba var. multicaulis (Perr.) Loudon	Zhejiang (China)	28 (2x)	Jiao et al., Molecular Plant, 2020	77798772	Z4_18S-ITS-26S	1	5814	427079	5814	100	7343.44	34.7	41.2	4	2343
SRR10770755	Heyebai	Morus alba var. multicaulis (Perr.) Loudon	Zhejiang (China)	28 (2x)	Jiao et al., Molecular Plant, 2020	66396568	Z4_18S-ITS-26S	1	5814	398758	5814	100	6857.04	34.6	41.8	1	2360
SRR10770756	Husang-26	Morus alba var. multicaulis (Perr.) Loudon	Jiangsu (China)	28 (2x)	Jiao et al., Molecular Plant, 2020	57119544	Z4_18S-ITS-26S	1	5814	324102	5814	100	5572.72	35	41.3	1	1966
SRR10770757	Husang-37	Morus alba var. multicaulis (Perr.) Loudon	Jiangsu (China)	28 (2x)	Jiao et al., Molecular Plant, 2020	38650946	Z4_18S-ITS-26S	1	5814	392758	5814	100	9909.26	36.2	60	9	5523
SRR10770760	Husang-10	Morus alba var. multicaulis (Perr.) Loudon	Jiangsu (China)	28 (2x)	Jiao et al., Molecular Plant, 2020	32038351	Z4_18S-ITS-26S	1	5814	301800	5814	100	7611.4	36.2	60	1	4375
SRR10770761	Husang-60	Morus alba var. multicaulis (Perr.) Loudon	Zhejiang (China)	28 (2x)	Jiao et al., Molecular Plant, 2020	36614966	Z4_18S-ITS-26S	1	5814	350611	5814	100	8838.08	36.2	60	14	4927
SRR10770786	Husang-104	Morus alba var. multicaulis (Perr.) Loudon	Zhejiang (China)	28 (2x)	Jiao et al., Molecular Plant, 2020	32045112	Z4_18S-ITS-26S	1	5814	275245	5814	100	6939.33	36.1	59.9	10	4052
SRR10770840	Husang-192	Morus alba var. multicaulis (Perr.) Loudon	Zhejiang (China)	28 (2x)	Jiao et al., Molecular Plant, 2020	44217846	Z4_18S-ITS-26S	1	5814	449917	5814	100	11341.1	36.2	60	9	6205
SRR10770841	Huanggelu	Morus alba var. multicaulis (Perr.) Loudon	Shanxi (China)	28 (2x)	Jiao et al., Molecular Plant, 2020	55856698	Z4_18S-ITS-26S	1	5814	276901	5814	100	4761.08	34.7	41.2	6	1469
SRR10765211	Heyebai-reseq	Morus alba var. multicaulis (Perr.) Loudon	Zhejiang (China)	28 (2x)	Jiao et al., Molecular Plant, 2020	183887210	Z4_18S-ITS-26S	1	5814	1879511	5814	100	47502.6	38.8	60	54	26169
CRR466594	Nishuiqianqu	Morus alba var. multicaulis (Perr.) Loudon	Anhui (China)	N/A	Dai et al, Advanced Science, 2023	49824746	Z4_18S-ITS-28S	1	5814	426143	5814	100	10769	35.9	60	12	5864
CRR466595	Jiuwenlong	Morus alba var. multicaulis (Perr.) Loudon	/	N/A	Dai et al, Advanced Science, 2023	55869146	Z4_18S-ITS-28S	1	5814	413535	5814	100	10457.8	35.9	60	7	5826
CRR466596	Long701	Morus alba var. multicaulis (Perr.) Loudon	/	N/A	Dai et al, Advanced Science, 2023	72175160	Z4_18S-ITS-28S	1	5814	613405	5814	100	15482.3	35.4	60	10	8303
CRR466642	Heyebai3	Morus alba var. multicaulis (Perr.) Loudon	Zhejiang (China)	N/A	Dai et al, Advanced Science, 2023	62947180	Z4_18S-ITS-28S	1	5814	515881	5814	100	13033.8	36	60	15	7335
CRR466643	Jinchengbaigelu	Morus alba var. multicaulis (Perr.) Loudon	Shanxi (China)	N/A	Dai et al, Advanced Science, 2023	67754042	Z4_18S-ITS-28S	1	5814	613740	5814	100	15506.1	35.9	60	13	8718
CRR466663	Quzhisang	Morus alba var. multicaulis (Perr.) Loudon	Sichuan (China)	N/A	Dai et al, Advanced Science, 2023	62175256	Z4_18S-ITS-28S	1	5814	467352	5814	100	11804.8	35.2	60	11	6187
CRR466755	Dayangsang	Morus alba var. multicaulis (Perr.) Loudon	Hubei (China)	N/A	Dai et al, Advanced Science, 2023	54161032	Z4_18S-ITS-28S	1	5814	406403	5814	100	10268.7	35.5	60	10	5558
CRR466767	Qiyang1	Morus alba var. multicaulis (Perr.) Loudon	Hunan (China)	N/A	Dai et al, Advanced Science, 2023	44619310	Z4_18S-ITS-28S	1	5814	264695	5814	100	6676.18	35.3	60	6	3717
CRR466776	Xiaoyangsang	Morus alba var. multicaulis (Perr.) Loudon	Hubei (China)	N/A	Dai et al, Advanced Science, 2023	49420082	Z4_18S-ITS-28S	1	5814	211524	5814	100	5334.07	35.2	59.9	7	2853
CRR466795	Deqing1	Morus alba var. multicaulis (Perr.) Loudon	Zhejiang (China)	N/A	Dai et al, Advanced Science, 2023	43334514	Z4_18S-ITS-28S	1	5814	303123	5814	100	7645.08	35.3	60	8	4220
CRR466796	Xian107	Morus alba var. multicaulis (Perr.) Loudon	Shanxi (China)	N/A	Dai et al, Advanced Science, 2023	56803812	Z4_18S-ITS-28S	1	5814	317265	5814	100	8006.4	35.5	60	6	4441
CRR466592	Zhenzhubaisang	Morus alba var. multicaulis (Perr.) Loudon × Morus alba var. atropurpurea (Roxb.) Bureau	/	N/A	Dai et al, Advanced Science, 2023	51151512	Z4_18S-ITS-28S	1	5814	590688	5814	100	14940.1	36	60	2	7987
CRR466638	Hongguo4	Morus alba var. multicaulis (Perr.) Loudon × Morus alba var. atropurpurea (Roxb.) Bureau	/	N/A	Dai et al, Advanced Science, 2023	59594310	Z4_18S-ITS-28S	1	5814	472845	5814	100	11941.4	35.2	60	9	6420
CRR466658	Gu6	Morus alba var. multicaulis (Perr.) Loudon × Morus alba var. atropurpurea (Roxb.) Bureau	/	N/A	Dai et al, Advanced Science, 2023	56353996	Z4_18S-ITS-28S	1	5814	503680	5814	100	12714.4	35.8	60	4	7270
CRR466690	Yu71-1	Morus alba var. multicaulis (Perr.) Loudon × Morus alba var. atropurpurea (Roxb.) Bureau	Jiangsu (China)	28 (2x)	Dai et al, Advanced Science, 2023	57145998	Z4_18S-ITS-28S	1	5814	564474	5814	100	14257.9	35.3	60	10	7314
CRR466739	Yu2	Morus alba var. multicaulis (Perr.) Loudon × Morus alba var. atropurpurea (Roxb.) Bureau	/	N/A	Dai et al, Advanced Science, 2023	53894552	Z4_18S-ITS-28S	1	5814	453394	5814	100	11451.6	35.5	60	11	6289
CRR466794	TAS	Morus alba var. multicaulis (Perr.) Loudon × Morus alba var. atropurpurea (Roxb.) Bureau	/	N/A	Dai et al, Advanced Science, 2023	50648000	Z4_18S-ITS-28S	1	5814	378602	5814	100	9553.9	35.2	60	7	5278
SRR10770856	Chuizhisang	Morus alba var. pendula Dippel	Shanxi (China)	28 (2x)	Jiao et al., Molecular Plant, 2020	43184460	Z4_18S-ITS-26S	1	5814	367678	5814	100	9279.84	36.2	60	8	5179
CRR443611	Chuizhisang	Morus alba var. pendula Dippel	Chongqing (China)	28 (2x)	Xia et al, Genomics Proteomics Bioinformatics, 2022	68290620	Z4_18S-ITS-26S	1	5814	534540	5814	100	13464.4	36.1	59.9	14	7696
CNR0342483	Chuizhisang	Morus alba var. pendula Dippel	Chongqing (China)	28 (2x)	Zeng et al, Frontiers in plant science, 2022	65022926	Z4_18S-ITS-26S	1	5814	414779	5814	100	10413.8	37.8	59.9	12	5750
CNR0342488	Chuizhisang	Morus alba var. pendula Dippel	Chongqing (China)	28 (2x)	Zeng et al, Frontiers in plant science, 2022	178647080	Z4_18S-ITS-26S	1	5814	1307504	5814	100	33074.7	37.5	60	28	18585
CNR0342482	Kumonryu	Morus alba var. tortuosa Hort.	Chongqing (China)	28 (2x)	Zeng et al, Frontiers in plant science, 2022	64866110	Z4_18S-ITS-26S	1	5814	482088	5814	100	12105.7	37.9	59.9	14	6602
CNR0342501	12xLunjiao109	Morus australis Poir. × Morus alba var. atropurpurea (Roxb.) Bureau	Chongqing (China)	28 (2x)	Zeng et al, Frontiers in plant science, 2022	106683600	Z4_18S-ITS-26S	1	5814	1656962	5814	100	41848	36.6	60	218	26409
CNR0342480	Hybrid-13	Morus australis Poir. × Morus alba var. atropurpurea (Roxb.) Bureau	Chongqing (China)	28 (2x)	Zeng et al, Frontiers in plant science, 2022	65514502	Z4_18S-ITS-26S	1	5814	504917	5814	100	12690.7	38.9	59.9	13	6565
CRR443597	6071	Morus bombycis Koidz.	Chongqing (China)	28 (2x)	Xia et al, Genomics Proteomics Bioinformatics, 2022	71415790	Z4_18S-ITS-26S	1	5814	704312	5814	100	17725.1	36	59.9	7	9923
CRR443626	Dateakagi	Morus bombycis Koidz.	Japan	28 (2x)	Xia et al, Genomics Proteomics Bioinformatics, 2022	76162132	Z4_18S-ITS-26S	1	5814	607091	5814	100	15288.6	36.1	59.9	13	8775
SRR10770811	Gunmaakagi	Morus bombycis Koidz.	Japan	28 (2x)	Jiao et al., Molecular Plant, 2020	63029838	Z4_18S-ITS-26S	1	5814	400742	5814	100	6891.11	34.5	41.8	2	2388
SRR10770819	Fengwei-Ichinose	Morus bombycis Koidz.	Japan	28 (2x)	Jiao et al., Molecular Plant, 2020	36140734	Z4_18S-ITS-26S	1	5814	365593	5814	100	9219.46	36.2	60	7	5098
SRR26405038	sample_E	Morus australis Poir.	Zhejiang (China)	N/A	Wang et al., Molecular Phylogenetics and Evolution, 2024	30949848	Z4_18S-ITS-28S	1	5814	190918	5814	100	4745.41	30	59.9	2	2436
SRR10770762	Huosang	Morus mizuho Hotta	Zhejiang (China)	28 (2x)	Jiao et al., Molecular Plant, 2020	29750852	Z4_18S-ITS-26S	1	5814	228250	5814	100	5759.19	36.2	60	6	3364
CRR443618	Huosang-1	Morus mizuho Hotta	Zhejiang (China)	28 (2x)	Xia et al, Genomics Proteomics Bioinformatics, 2022	77744474	Z4_18S-ITS-26S	1	5814	1019440	5814	100	25674.2	36.1	59.9	24	14332
SRR14507005	Mulberry-MJ044	Morus rotundiloba Koidz.	India	N/A	Jian et al, Genomics, 2022	123048656	Z4_18S-ITS-26S	1	5814	1840663	5814	100	46353.8	38.4	60	44	29250
ERR4009368	PAFTOL_Lib_003121	Morus rubra L.	America	N/A	Gardner et al, Taxon, 2021	1600032	Z4_18S-ITS-26S	1	5814	6912	5814	100	355.077	31.9	34.2	0	240
SRR14507007	Mulberry-MJ042	Morus serrata Roxb.	India	N/A	Jian et al, Genomics, 2022	139542431	Z4_18S-ITS-26S	1	5814	1466400	5814	100	36279.8	38.9	59.9	43	18308
CRR443603	Kenmochi	Morus bombycis Koidz.	Japan	28 (2x)	Xia et al, Genomics Proteomics Bioinformatics, 2022	76075324	Z4_18S-ITS-26S	1	5814	729661	5814	100	18351.7	36.1	59.9	24	10350
SRR10770808	Yamasou -159	Morus alba L.	Japan	N/A	Jiao et al., Molecular Plant, 2020	46452742	Z4_18S-ITS-26S	1	5814	448521	5814	100	11322.4	36.2	60	9	6297
SRR10770809	Oubawase	Morus alba L.	Japan	N/A	Jiao et al., Molecular Plant, 2020	42901406	Z4_18S-ITS-26S	1	5814	387591	5814	100	9773.13	36.1	60	10	5213
SRR10770810	Ichibei	Morus alba L.	Japan	42 (3x)	Jiao et al., Molecular Plant, 2020	50869294	Z4_18S-ITS-26S	1	5814	510923	5814	100	12886.9	36.2	60	15	6995
SRR10770767	Nezumigaeshi-2	Morus alba L.	Japan	28 (2x)	Jiao et al., Molecular Plant, 2020	68079258	Z4_18S-ITS-26S	1	5814	651075	5814	100	11195	34.6	41.8	4	3863
SRR10770768	Nezumigaeshi-1	Morus alba L.	Japan	28 (2x)	Jiao et al., Molecular Plant, 2020	38123798	Z4_18S-ITS-26S	1	5814	504334	5814	100	12715.4	36.1	60	8	7089
SRR10770815	Kairyou nezumigaeshi	Morus alba L.	Japan	28 (2x)	Jiao et al., Molecular Plant, 2020	44111432	Z4_18S-ITS-26S	1	5814	360018	5814	100	9066.24	36.1	60	13	4876
SRR10770821	Yamasou -106	Morus alba L.	Japan	N/A	Jiao et al., Molecular Plant, 2020	70382222	Z4_18S-ITS-26S	1	5814	436879	5814	100	7512.19	34.6	41.8	2	2739
SRR10770822	Fukusoumaru	Morus alba L.	Japan	N/A	Jiao et al., Molecular Plant, 2020	40877914	Z4_18S-ITS-26S	1	5814	442917	5814	100	11172.3	36.2	60	12	6059
CRR443612	Basailuona sang	Morus alba L.	Spain	N/A	Xia et al, Genomics Proteomics Bioinformatics, 2022	65226672	Z4_18S-ITS-26S	1	5814	502655	5814	100	12666.2	36.1	59.9	12	6983
DRR139978	Kairyonezumigaeshi	Morus alba L.	Japan	28 (2x)	Linah et al, Gene, 2020	81111448	Z4_18S-ITS-26S	1	5814	573824	5814	100	9732.13	34.8	60	8	3505
CNR0342475	Tuosang-25	Morus alba L.	Hunan (China)	28 (2x)	Zeng et al, Frontiers in plant science, 2022	76590692	Z4_18S-ITS-26S	1	5814	553967	5814	100	13893.7	38.9	59.9	3	7355
CRR443617	Gelujiya sang	Morus alba var. multicaulis (Perr.) Loudon	Gelujiyasang	N/A	Jiao et al., Molecular Plant, 2020	78354252	Z4_18S-ITS-26S	1	5814	708145	5814	100	17819.5	36.1	59.9	9	10288
CRR466669	Sheji	Morus alba var. multicaulis (Perr.) Loudon	/	N/A	Dai et al, Advanced Science, 2023	65782898	Z4_18S-ITS-28S	1	5814	496232	5814	100	12523.2	35.3	60	13	6459
SRR26434444	sample_O	Morus australis Poir.	Zhejiang (China)	N/A	Wang et al., Molecular Phylogenetics and Evolution, 2024	28983072	Z4_18S-ITS-28S	1	5814	109491	5814	100	2727.5	30	59.9	3	1247
SRR10770806	Kenmochi-2	Morus bombycis Koidz.	Japan	28 (2x)	Jiao et al., Molecular Plant, 2020	56327468	Z4_18S-ITS-26S	1	5814	445599	5814	100	7662.17	34.8	41.8	4	2652
SRR10770807	Kenmochi-1	Morus bombycis Koidz.	Japan	28 (2x)	Jiao et al., Molecular Plant, 2020	35492632	Z4_18S-ITS-26S	1	5814	412771	5814	100	10408.9	36.1	60	7	5732
SRR10770813	Kousen	Morus latifolia Poir.	Japan	N/A	Jiao et al., Molecular Plant, 2020	35447984	Z4_18S-ITS-26S	1	5814	373033	5814	100	9411.3	36.1	60	7	5115
SRR10770814	Shouji	Morus latifolia Poir.	Japan	N/A	Jiao et al., Molecular Plant, 2020	42205286	Z4_18S-ITS-26S	1	5814	416310	5814	100	10503.8	36.1	60	14	5764
SRR10770824	Kasuga	Morus latifolia Poir.	Japan	N/A	Jiao et al., Molecular Plant, 2020	32046584	Z4_18S-ITS-26S	1	5814	320446	5814	100	8082.91	36.2	60	7	4546
CNR0342474	Kenmochi	Morus bombycis Koidz.	Japan	28 (2x)	Zeng et al, Frontiers in plant science, 2022	76074076	Z4_18S-ITS-26S	1	5814	585200	5814	100	14658.7	38.9	59.9	11	7607
CRR443596	Chuan-1	Morus alba L.	Sichuan (China)	28 (2x)	Xia et al, Genomics Proteomics Bioinformatics, 2022	65511936	Z4_18S-ITS-26S	1	5814	553399	5814	100	13931.5	36.1	59.9	6	7766
CRR443601	Ganlu-6	Morus alba L.	Sichuan (China)	84 (6x)	Xia et al, Genomics Proteomics Bioinformatics, 2022	79098398	Z4_18S-ITS-26S	1	5814	634291	5814	100	15947.1	36	59.9	10	8743
CRR443613	Chenkou-3	Morus alba L.	Chongqing (China)	42 (3x)	Xia et al, Genomics Proteomics Bioinformatics, 2022	64496830	Z4_18S-ITS-26S	1	5814	693340	5814	100	17453.2	36.1	59.9	8	9635
CRR443624	Tianquan-12	Morus alba L.	Sri Lanka	N/A	Xia et al, Genomics Proteomics Bioinformatics, 2022	69102938	Z4_18S-ITS-26S	1	5814	513850	5814	100	12915.5	36.1	59.9	8	7059
CNR0342478	Gui-23	Morus alba L.	Guizhou (China)	84 (6x)	Zeng et al, Frontiers in plant science, 2022	75886080	Z4_18S-ITS-26S	1	5814	473897	5814	100	11878.4	38.9	59.9	9	6339
CNR0342491	Tseed	Morus alba L.	Xizang (China)	56 (4x)	Zeng et al, Frontiers in plant science, 2022	84951802	Z4_18S-ITS-26S	1	5814	421329	5814	100	10515.9	34.7	60	1	5766
CNR0342492	T1	Morus alba L.	Xizang (China)	56 (4x)	Zeng et al, Frontiers in plant science, 2022	106192600	Z4_18S-ITS-26S	1	5814	313908	5814	100	7836.58	35.1	60	2	4476
CRR443607	Pisang	Morus cathayana Hemsl.	Hebei (China)	126 (9x)	Xia et al, Genomics Proteomics Bioinformatics, 2022	68939488	Z4_18S-ITS-26S	1	5814	680716	5814	100	17148	36.1	60	9	9046
CNR0342486	Pisang-2	Morus cathayana Hemsl.	Chongqing (China)	126 (9x)	Zeng et al, Frontiers in plant science, 2022	64898192	Z4_18S-ITS-26S	1	5814	524909	5814	100	13179.4	37.9	60	4	7300
SRR26406730	sample_F	Morus cathayana Hemsl.	Zhejiang (China)	N/A	Wang et al., Molecular Phylogenetics and Evolution, 2024	29221692	Z4_18S-ITS-28S	1	5814	115009	5814	100	2849.97	30	59.9	5	1596
SRR26416315	sample_G	Morus liboensis S.S.Chang	Guizhou (China)	N/A	Wang et al., Molecular Phylogenetics and Evolution, 2024	61175442	Z4_18S-ITS-28S	1	5814	205552	5814	100	5132.88	30	60	4	3286
SRR26416352	sample_H	Morus macroura Miq.	Yunnan (China)	N/A	Wang et al., Molecular Phylogenetics and Evolution, 2024	21741588	Z4_18S-ITS-28S	1	5814	105136	5814	100	2625.68	30	59.9	1	1368
CNR0342487	Yunsang-7	Morus macroura Miq.	Yunnan (China)	56 (4x)	Zeng et al, Frontiers in plant science, 2022	64740764	Z4_18S-ITS-26S	1	5814	308778	5814	100	7730.85	37.9	59.9	1	4203
CRR443599	f_CHS_1	Morus notabilis C.K.Schneid.	Sichuan (China)	14 (2x)	Xia et al, Genomics Proteomics Bioinformatics, 2022	184729358	Z4_18S-ITS-26S	1	5814	1232541	5814	100	30587.1	36.2	59.9	12873	329
CRR443604	m_CHS_1	Morus notabilis C.K.Schneid.	Sichuan (China)	14 (2x)	Xia et al, Genomics Proteomics Bioinformatics, 2024	132201500	Z4_18S-ITS-26S	1	5814	684482	5814	100	16128.4	38.3	59.9	6860	184
CRR443605	m_CHS_3	Morus notabilis C.K.Schneid.	Sichuan (China)	14 (2x)	Xia et al, Genomics Proteomics Bioinformatics, 2025	188368124	Z4_18S-ITS-26S	1	5814	1086938	5814	100	26993.6	36.4	59.9	11140	276
CRR443615	f_CHS_2	Morus notabilis C.K.Schneid.	Sichuan (China)	14 (2x)	Xia et al, Genomics Proteomics Bioinformatics, 2026	168410234	Z4_18S-ITS-26S	1	5814	1007122	5814	100	25039	36.4	59.9	9911	275
CRR443616	f_CHS_4	Morus notabilis C.K.Schneid.	Sichuan (China)	14 (2x)	Xia et al, Genomics Proteomics Bioinformatics, 2027	190162290	Z4_18S-ITS-26S	1	5814	1128551	5814	100	27914.3	36.2	59.9	11180	299
CRR443620	m_CHS_2	Morus notabilis C.K.Schneid.	Sichuan (China)	14 (2x)	Xia et al, Genomics Proteomics Bioinformatics, 2028	182465444	Z4_18S-ITS-26S	1	5814	388151	5814	100	9660.24	36.4	59.9	11927	273
CRR443621	m_CHS_4	Morus notabilis C.K.Schneid.	Sichuan (China)	14 (2x)	Xia et al, Genomics Proteomics Bioinformatics, 2029	173264182	Z4_18S-ITS-26S	1	5814	1713515	5814	100	42730.7	36.4	59.9	17465	335
CRR240975	M. notabilis	Morus notabilis C.K.Schneid.	Sichuan (China)	14 (2x)	Xia et al, Genomics Proteomics Bioinformatics, 2030	276325092	Z4_18S-ITS-26S	1	5814	1844591	5814	100	46253.7	36	60	19853	863
CNR0342496	M. notabilis_2	Morus notabilis C.K.Schneid.	Sichuan (China)	14 (2x)	Xia et al, Genomics Proteomics Bioinformatics, 2031	103387310	Z4_18S-ITS-26S	1	5814	554241	5814	100	13712.6	35.1	59.9	6256	76
CNR0342497	M. notabilis_4	Morus notabilis C.K.Schneid.	Sichuan (China)	14 (2x)	Xia et al, Genomics Proteomics Bioinformatics, 2032	107285914	Z4_18S-ITS-26S	1	5814	859436	5814	100	21350.1	35	60	10208	103
CNR0342498	M. notabilis_5	Morus notabilis C.K.Schneid.	Sichuan (China)	14 (2x)	Xia et al, Genomics Proteomics Bioinformatics, 2033	102341384	Z4_18S-ITS-26S	1	5814	503681	5814	100	12468.6	35.1	59.9	5836	70
CNR0342500	M. notabilis_seedling	Morus notabilis C.K.Schneid.	Chongqing (China)	14 (2x)	Xia et al, Genomics Proteomics Bioinformatics, 2034	183887210	Z4_18S-ITS-26S	1	5814	698975	5814	100	17331.4	37.4	59.9	7390	311
SRR847534	Morus notabilis	Morus notabilis C.K.Schneid.	Sichuan (China)	14 (2x)	Zeng et al, Frontiers in plant science, 2022	161015392	Z4_18S-ITS-26S	1	5814	1555561	5814	100	25944.3	33.2	60	2334	65
CNR0342477	Huasang	Morus alba L.	Sichuan (China)	56 (4x)	Zeng et al, Frontiers in plant science, 2022	76555420	Z4_18S-ITS-26S	1	5814	464277	5814	100	11663	38.9	59.9	8	6516
SRR10770765	Pisang-1	Morus cathayana Hemsl.	Shanxi (China)	126 (9x)	Jiao et al., Molecular Plant, 2020	32967340	Z4_18S-ITS-26S	1	5814	359198	5814	100	9066.16	36.2	60	2	4775
SRR10770766	Pisang-2	Morus cathayana Hemsl.	Shanxi (China)	126 (9x)	Jiao et al., Molecular Plant, 2020	40181702	Z4_18S-ITS-26S	1	5814	424528	5814	100	10720.2	36.2	60	3	6015
CNR0342484	Shuisang	Morus wittiorum Hand.-Mazz.	Yunnan (China)	42 (3x)	Zeng et al, Frontiers in plant science, 2022	48296208	Z4_18S-ITS-26S	1	5814	340570	5814	100	8551.99	38	60	2	4653
CNR0342485	Taiwanchangguosang	Morus wittiorum Hand.-Mazz.	Chongqing (China)	42 (3x)	Zeng et al, Frontiers in plant science, 2022	50145906	Z4_18S-ITS-26S	1	5814	316212	5814	100	7927.24	37.9	59.9	3	4345
SRR14507006	Mulberry-MJ043	Morus macroura Miq.	India	N/A	Jian et al, Genomics, 2022	92085437	Z4_18S-ITS-26S	1	5814	803826	5814	100	19908	39	59.9	13	11865
CNR0342505	12	Morus australis Poir.	Chongqing (China)	28 (2x)	Zeng et al, Frontiers in plant science, 2022	112253416	Z4_18S-ITS-28S	1	5814	1581446	5814	100	39813.5	36.7	60	12988	10129
CNR0342473	Hybrid-n13	Morus australis Poir. × Morus alba var. atropurpurea (Roxb.) Bureau	Chongqing (China)	28 (2x)	Zeng et al, Frontiers in plant science, 2022	76865432	Z4_18S-ITS-26S	1	5814	735572	5814	100	18375	38.9	59.9	4254	4758
CRR466649	XiangshuiA18	Morus australis Poir.	Yunnan (China)	N/A	Dai et al, Advanced Science, 2023	54306358	Z4_18S-ITS-28S	1	5814	446404	5814	100	11242.5	35.9	60	3434	2368
CRR466756	Jizhaosang	Morus australis Poir.	Yunnan (China)	N/A	Dai et al, Advanced Science, 2023	53288142	Z4_18S-ITS-28S	1	5814	450265	5814	100	11320.3	35.2	60	3429	2379
CNR0342507	Heyebai	Morus alba var. multicaulis (Perr.) Loudon	Zhejiang (China)	28 (2x)	Jiao et al., Molecular Plant, 2020	81769468	Z4_18S-ITS-26S	1	5814	204650	5814	100	3139.5	66.4	60	2	996
CNR0342508	Lunjiao109_G	Morus alba var. atropurpurea (Roxb.) Bureau	Guangdong (China)	28 (2x)	Zeng et al, Frontiers in plant science, 2022	260824244	Z4_18S-ITS-26S	1	5814	1039265	5814	100	14098.8	61.4	60	0	2267
CRR466599	Heidasang	Morus alba var. atropurpurea (Roxb.) Bureau	/	N/A	Dai et al, Advanced Science, 2023	64923612	Z4_18S-ITS-28S	1	5814	477836	5814	100	12054	35.4	60	9	6150
CRR466660	TL6	Morus alba var. atropurpurea (Roxb.) Bureau	/	N/A	Dai et al, Advanced Science, 2023	56373868	Z4_18S-ITS-28S	1	5814	404204	5814	100	10192.9	35.3	60	13	5321
CRR443614	Morus yunnanensis	Morus notabilis C.K.Schneid.	Yunnan (China)	14 (2x)	Xia et al, Genomics Proteomics Bioinformatics, 2036	176087758	Z4_18S-ITS-26S	1	5814	1336204	5814	100	33417.3	36.1	60	14627	669
CNR0342499	Morus yunnanensis	Morus notabilis C.K.Schneid.	Yunnan (China)	14 (2x)	Zeng et al, Frontiers in plant science, 2022	101718146	Z4_18S-ITS-26S	1	5814	934181	5814	100	23502.7	37.5	60	10646	418
CRR443619	Cambodia sang	Morus alba L.	Cambodia	28 (2x)	Xia et al, Genomics Proteomics Bioinformatics, 2022	65087502	Z4_18S-ITS-26S	1	5814	587767	5814	100	14741.9	36.1	59.9	2336	5701
CRR443625	Xiaojiguan	Morus alba L.	Shandong (China)	28 (2x)	Xia et al, Genomics Proteomics Bioinformatics, 2022	67505250	Z4_18S-ITS-26S	1	5814	507050	5814	100	12754	36.1	59.9	5	7138
CNR0342489	Hongye	Morus alba L.	Chongqing (China)	N/A	Zeng et al, Frontiers in plant science, 2022	132020588	Z4_18S-ITS-26S	1	5814	315226	5814	100	7858.2	34.8	59.9	13	4497
CRR443600	f_CHS_3	Morus notabilis C.K.Schneid.	Sichuan (China)	14 (2x)	Xia et al, Genomics Proteomics Bioinformatics, 2023	192539470	Z4_18S-ITS-26S	1	5814	1433299	5814	100	35575.3	36.3	59.9	14598	355
CNR0342503	Morus celtidifolia	Morus celtidifolia Kunth	Arizona (America)	84 (6x)	Zeng et al, Frontiers in plant science, 2022	261160904	Z4_18S-ITS-26S	1	5814	3427742	5814	100	85868.2	37	60	42559	1203
SRR12282937	Sandoval637	Morus celtidifolia Kunth	America	84 (6x)	Gardner et al, Taxon, 2021	4056320	Z4_18S-ITS-26S	1	5814	1805	5812	99.9656	38.1524	38.3	59.4	9	0
SRR12282926	Stone4225	Morus celtidifolia Kunth	America	84 (6x)	Gardner et al, Taxon, 2021	7024496	Z4_18S-ITS-26S	1	5814	3027	5814	100	70.5458	38.9	59.5	26	5
SRR12282927	Fishbein1058	Morus celtidifolia Kunth	America	84 (6x)	Gardner et al, Taxon, 2021	3450376	Z4_18S-ITS-26S	1	5814	3405	5814	100	50.268	38.8	59.4	20	10
SRR26416421	sample_I	Morus celtidifolia Kunth	America	84 (6x)	Wang et al., Molecular Phylogenetics and Evolution, 2024	33274800	Z4_18S-ITS-28S	1	5814	328353	5814	100	8146.77	30	59.9	3710	137
CRR443606	Mengsang-9	Morus mongolica (Bureau) C.K.Schneid.	America	84 (6x)	Xia et al, Genomics Proteomics Bioinformatics, 2022	78062890	Z4_18S-ITS-26S	1	5814	562690	5814	100	14152.1	36.1	59.9	10	7537
CNR0342476	Shidian-6	Morus mongolica (Bureau) C.K.Schneid.	America	84 (6x)	Zeng et al, Frontiers in plant science, 2022	77155634	Z4_18S-ITS-26S	1	5814	539249	5814	100	13494.7	39	59.9	4	7112
SRR26417747	sample_J	Morus mongolica (Bureau) C.K.Schneid.	Yunnan (China)	N/A	Wang et al., Molecular Phylogenetics and Evolution, 2024	95575504	Z4_18S-ITS-28S	1	5814	413012	5814	100	10175.8	30	59.9	9	5582
SRR26426872	sample_K	Morus mongolica (Bureau) C.K.Schneid.	Zhejiang (China)	N/A	Wang et al., Molecular Phylogenetics and Evolution, 2024	82429524	Z4_18S-ITS-28S	1	5814	448749	5814	100	11242.7	30	59.9	9	5256
SRR20303320	Morus nigra	Morus nigra L.	Hebei (China)	308 (22x)	N/A	28386574	Z4_18S-ITS-26S	1	5814	216881	5814	100	5443.5	35.8	60	2455	70
CNR0342502	Morus nigra	Morus nigra L.	Chongqing (China)	308 (22x)	Zeng et al, Frontiers in plant science, 2022	475820154	Z4_18S-ITS-26S	1	5814	3289621	5814	100	82531.1	36.8	60	41527	1638
SRR26426889	sample_L	Morus nigra L.	Xinjiang (China)	N/A	Wang et al., Molecular Phylogenetics and Evolution, 2024	20411882	Z4_18S-ITS-28S	1	5814	139107	5814	100	3457.72	30	59.9	1526	79
SRR12282921	MOR_326-784	Morus rubra L.	America	N/A	Gardner et al, Taxon, 2021	845522	Z4_18S-ITS-26S	1	5814	442	5719	98.366	11.0999	37	38	2	1
SRR12282922	EG141	Morus rubra L.	America	N/A	Gardner et al, Taxon, 2021	769808	Z4_18S-ITS-26S	1	5814	364	5730	98.5552	9.25181	37.9	38.6	2	0
SRR26426914	sample_M	Morus rubra L.	Arkansas (America)	N/A	Wang et al., Molecular Phylogenetics and Evolution, 2024	34472432	Z4_18S-ITS-28S	1	5814	249294	5814	100	6191.43	38.2	59.9	2921	71
CNR0342504	JiLongSang	Morus serrata Roxb.	Xizang (China)	56 (4x)	Zeng et al, Frontiers in plant science, 2022	77054196	Z4_18S-ITS-26S	1	5814	724951	5814	100	18230.1	36.9	60	7931	165
CNR0342481	Yunsang-6	Morus macroura Miq.	Yunnan (China)	28 (2x)	Zeng et al, Frontiers in plant science, 2022	65838816	Z4_18S-ITS-26S	1	5814	462072	5814	100	11572.2	39	60	5948	75
SRR26434445	sample_N	Morus wittiorum Hand.-Mazz.	Xizang (China)	N/A	Wang et al., Molecular Phylogenetics and Evolution, 2024	94695362	Z4_18S-ITS-28S	1	5814	329044	5814	100	8136.58	30	59.9	3736	126
Note： Samples in the same foreground color exhibited identical SNP data sequences and belonged to a unique group. In this study, nine unique groups were labelled with the following colors: blue (457), red (21), green (13), yellow (13), purple (6), chocolate yellow (4), pink (2), cyan (2) and black (2), respectively. The 31 samples highlighted in bold and light-green background displayed unique SN…
