# Supplementary material for: Extensive nrDNA Polymorphism in Morus L. and Its Application
Source: Plants (Basel). 2025 Aug 18;14(16):2570. doi: 10.3390/plants14162570 (PMC12389063; doi:10.3390/plants14162570)
Supplement: Supplementary file 1 [file plants-14-02570-s001.zip › supplementary/Table S3.snp.txt]

##fileformat=VCFv4.2
##ALT=<ID=NON_REF,Description="Represents any possible alternative allele not already represented at this location by REF and ALT">
##FILTER=<ID=LowQual,Description="Low quality">
##FILTER=<ID=SNP_filter,Description="QD < 2.0 || MQ < 40.0 || FS > 60.0 || SOR > 3.0 || MQRankSum < -12.5 || ReadPosRankSum < -8.0">
##FORMAT=<ID=AD,Number=R,Type=Integer,Description="Allelic depths for the ref and alt alleles in the order listed">
##FORMAT=<ID=DP,Number=1,Type=Integer,Description="Approximate read depth (reads with MQ=255 or with bad mates are filtered)">
##FORMAT=<ID=GQ,Number=1,Type=Integer,Description="Genotype Quality">
##FORMAT=<ID=GT,Number=1,Type=String,Description="Genotype">
##FORMAT=<ID=MIN_DP,Number=1,Type=Integer,Description="Minimum DP observed within the GVCF block">
##FORMAT=<ID=PGT,Number=1,Type=String,Description="Physical phasing haplotype information, describing how the alternate alleles are phased in relation to one another; will always be heterozygous and is not intended to describe called alleles">
##FORMAT=<ID=PID,Number=1,Type=String,Description="Physical phasing ID information, where each unique ID within a given sample (but not across samples) connects records within a phasing group">
##FORMAT=<ID=PL,Number=G,Type=Integer,Description="Normalized, Phred-scaled likelihoods for genotypes as defined in the VCF specification">
##FORMAT=<ID=PS,Number=1,Type=Integer,Description="Phasing set (typically the position of the first variant in the set)">
##FORMAT=<ID=RGQ,Number=1,Type=Integer,Description="Unconditional reference genotype confidence, encoded as a phred quality -10*log10 p(genotype call is wrong)">
##FORMAT=<ID=SB,Number=4,Type=Integer,Description="Per-sample component statistics which comprise the Fisher's Exact Test to detect strand bias.">
##GATKCommandLine=<ID=CombineGVCFs,CommandLine="CombineGVCFs --output total.g.vcf.gz --variant gvcf.chr1.list --reference ../ITS.fasta --convert-to-base-pair-resolution false --break-bands-at-multiples-of 0 --input-is-somatic false --drop-somatic-filtering-annotations false --ignore-variants-starting-outside-interval false --combine-variants-distance 0 --max-distance 2147483647 --ref-padding 1 --…
##GATKCommandLine=<ID=SelectVariants,CommandLine="SelectVariants --output all.filtered.snp.vcf --exclude-filtered true --variant all.filter.snp.vcf --reference ../ITS.fasta --invertSelect false --exclude-non-variants false --preserve-alleles false --remove-unused-alternates false --restrict-alleles-to ALL --keep-original-ac false --keep-original-dp false --mendelian-violation false --invert-mende…
##INFO=<ID=AC,Number=A,Type=Integer,Description="Allele count in genotypes, for each ALT allele, in the same order as listed">
##INFO=<ID=AF,Number=A,Type=Float,Description="Allele Frequency, for each ALT allele, in the same order as listed">
##INFO=<ID=AN,Number=1,Type=Integer,Description="Total number of alleles in called genotypes">
##INFO=<ID=BaseQRankSum,Number=1,Type=Float,Description="Z-score from Wilcoxon rank sum test of Alt Vs. Ref base qualities">
##INFO=<ID=DP,Number=1,Type=Integer,Description="Approximate read depth; some reads may have been filtered">
##INFO=<ID=END,Number=1,Type=Integer,Description="Stop position of the interval">
##INFO=<ID=ExcessHet,Number=1,Type=Float,Description="Phred-scaled p-value for exact test of excess heterozygosity">
##INFO=<ID=FS,Number=1,Type=Float,Description="Phred-scaled p-value using Fisher's exact test to detect strand bias">
##INFO=<ID=InbreedingCoeff,Number=1,Type=Float,Description="Inbreeding coefficient as estimated from the genotype likelihoods per-sample when compared against the Hardy-Weinberg expectation">
##INFO=<ID=MLEAC,Number=A,Type=Integer,Description="Maximum likelihood expectation (MLE) for the allele counts (not necessarily the same as the AC), for each ALT allele, in the same order as listed">
##INFO=<ID=MLEAF,Number=A,Type=Float,Description="Maximum likelihood expectation (MLE) for the allele frequency (not necessarily the same as the AF), for each ALT allele, in the same order as listed">
##INFO=<ID=MQ,Number=1,Type=Float,Description="RMS Mapping Quality">
##INFO=<ID=MQRankSum,Number=1,Type=Float,Description="Z-score From Wilcoxon rank sum test of Alt vs. Ref read mapping qualities">
##INFO=<ID=QD,Number=1,Type=Float,Description="Variant Confidence/Quality by Depth">
##INFO=<ID=RAW_MQandDP,Number=2,Type=Integer,Description="Raw data (sum of squared MQ and total depth) for improved RMS Mapping Quality calculation. Incompatible with deprecated RAW_MQ formulation.">
##INFO=<ID=ReadPosRankSum,Number=1,Type=Float,Description="Z-score from Wilcoxon rank sum test of Alt vs. Ref read position bias">
##INFO=<ID=SOR,Number=1,Type=Float,Description="Symmetric Odds Ratio of 2x2 contingency table to detect strand bias">
##contig=<ID=Z4_18S-ITS-28S,length=5814,assembly=ITS.fasta>
##reference=file:///share/disk1/home1/zengqiwei/Data/ITS/SNP/vcf/../ITS.fasta
##source=CombineGVCFs
##source=SelectVariants
#CHROM	POS	ID	REF	ALT	QUAL	FILTER	INFO	FORMAT	CNR0342506	CNR0342505	CRR034472	CRR443596	CRR443597	CRR443598	CRR443599	CRR443600	CRR443601	CRR443602	CRR443603	CRR443604	CRR443605	CRR443606	CRR443607	CRR443608	CRR443609	CRR443610	CRR443611	CRR443612	CRR443613	CRR443614	CRR443615	CRR443616	CRR443617	CRR443618	CRR443619	CRR443620	CRR443621	CRR443622	CRR443623	CRR443624	CRR443625	CRR443626	CNR0342496	CNR0342497	CNR0342498	CRR240975	DRR139978	CNR0342499	ERR4009368
Z4_18S-ITS-28S	178	.	A	G	1039.53	PASS	AC=2;AF=4.237e-03;AN=472;BaseQRankSum=1.46;DP=59020;ExcessHet=3.0195;FS=0.000;InbreedingCoeff=-0.0053;MLEAC=2;MLEAF=4.237e-03;MQ=60.00;MQRankSum=0.00;QD=20.38;ReadPosRankSum=0.350;SOR=0.749	GT:AD:DP:GQ:PL	0/0:309,0:309:99:0,120,1800	0/0:314,0:314:99:0,120,1800	0/0:440,0:440:99:0,120,1800	0/0:245,0:245:99:0,120,1800	0/0:292,0:292:99:0,120,1800	0/0:268,0:268:99:0,120,1800	0/0:211,0:211:99:0,120,1800	0/0:214,0:214:99:0,120,1800	0/0:228,0:228:99:0,120,1800	0/0:311,0:311:99:0,120,1800	0/0:323,0:323:99:0,120,1800	0/0:218,0:218:99:0,120,1800	0/0:265,0:265:99:0,120,1800	0/0:270,0:270:99:0,120,1800	0/0:128,0:128:99:0,112,1800	0/0:279,0:279:99:0,120,1800	0/0:235,0:235:99:0,106,1800	0/0:305,0:305:99:0,120,1800	0/0:149,0:149:99:0,120,1800	0/0:300,0:300:99:0,120,1800	0/0:126,0:126:99:0,120,1800	0/0:216,0:216:99:0,120,1800	0/0:202,0:202:99:0,120,1800	0/0:276,0:276:99:0,120,1800	0/0:252,0:252:99:0,120,1800	0/0:172,0:172:99:0,102,1800	0/0:197,0:197:99:0,120,1800	0/0:223,0:223:99:0,120,1800	0/0:214,0:214:99:0,120,1800	0/0:207,0:207:99:0,120,1800	0/0:293,0:293:99:0,120,1800	0/0:146,0:146:99:0,116,1800	0/0:275,0:275:99:0,120,1800	0/0:234,0:234:99:0,120,1800	0/0:81,0:81:99:0,108,1800	0/0:209,0:209:99:0,120,1800	0/0:197,0:197:99:0,120,1800	0/0:87,0:87:99:0,120,1800	0/0:118,0:118:99:0,120,1800	0/0:214,0:214:99:0,120,1800	0/0:36,0:36:99:0,99,1219
Z4_18S-ITS-28S	190	.	C	T	4585114.68	PASS	AC=32;AF=0.068;AN=472;BaseQRankSum=0.076;DP=166605;ExcessHet=-0.0000;FS=0.000;InbreedingCoeff=0.9997;MLEAC=32;MLEAF=0.068;MQ=60.00;MQRankSum=-1.100e-02;QD=25.36;ReadPosRankSum=0.060;SOR=0.789	GT:AD:DP:GQ:PGT:PID:PL:PS	0/0:309,0:309:99:.:.:0,120,1800	0/0:314,0:314:99:.:.:0,120,1800	0/0:440,0:440:99:.:.:0,120,1800	0/0:245,0:245:99:.:.:0,120,1800	0/0:292,0:292:99:.:.:0,120,1800	0/0:268,0:268:99:.:.:0,120,1800	1/1:33,6767:6806:99:.:.:291910,18964,0	1|1:7,7010:7017:99:1|1:190_C_T:301942,20786,0:190	0/0:228,0:228:99:.:.:0,120,1800	0/0:311,0:311:99:.:.:0,120,1800	0/0:323,0:323:99:.:.:0,120,1800	1/1:65,6844:6917:99:.:.:299389,18295,0	1|1:10,6725:6735:99:1|1:190_C_T:288779,19808,0:190	0/0:270,0:270:99:.:.:0,120,1800	0/0:128,0:128:99:.:.:0,112,1800	0/0:279,0:279:99:.:.:0,120,1800	0/0:235,0:235:99:.:.:0,106,1800	0/0:305,0:305:99:.:.:0,120,1800	0/0:149,0:149:99:.:.:0,120,1800	0/0:300,0:300:99:.:.:0,120,1800	0/0:126,0:126:99:.:.:0,120,1800	1|1:0,7046:7046:99:1|1:190_C_T:308010,21193,0:190	1|1:12,6630:6642:99:1|1:190_C_T:284915,19438,0:190	1/1:9,6756:6769:99:.:.:291210,19955,0	0/0:252,0:252:99:.:.:0,120,1800	0/0:172,0:172:99:.:.:0,102,1800	0/0:197,0:197:99:.:.:0,120,1800	1|1:4,5005:5009:99:1|1:190_C_T:214242,14887,0:190	1|1:3,7039:7042:99:1|1:190_C_T:305204,21070,0:190	0/0:207,0:207:99:.:.:0,120,1800	0/0:293,0:293:99:.:.:0,120,1800	0/0:146,0:146:99:.:.:0,116,1800	0/0:275,0:275:99:.:.:0,120,1800	0/0:234,0:234:99:.:.:0,120,1800	1/1:26,7177:7203:99:.:.:283820,20510,0	1|1:9,7326:7335:99:1|1:190_C_T:316630,21697,0:190	1/1:18,7122:7179:99:.:.:281007,20712,0	1/1:0,7331:7344:99:.:.:325532,22330,0	0/0:118,0:118:99:.:.:0,120,1800	1/1:1,7227:7247:99:.:.:313944,21715,0	0/0:36,0:36:99:.:.:0,99,1219
Z4_18S-ITS-28S	221	.	C	T	4885925.67	PASS	AC=32;AF=0.068;AN=472;BaseQRankSum=1.25;DP=165124;ExcessHet=-0.0000;FS=0.000;InbreedingCoeff=0.9998;MLEAC=32;MLEAF=0.068;MQ=60.00;MQRankSum=0.00;QD=28.73;ReadPosRankSum=-2.220e-01;SOR=0.779	GT:AD:DP:GQ:PGT:PID:PL:PS	0/0:309,0:309:99:.:.:0,120,1800	0/0:314,0:314:99:.:.:0,120,1800	0/0:440,0:440:99:.:.:0,120,1800	0/0:245,0:245:99:.:.:0,120,1800	0/0:292,0:292:99:.:.:0,120,1800	0/0:268,0:268:99:.:.:0,120,1800	1/1:35,6939:6974:99:.:.:310342,19417,0	1|1:0,7051:7051:99:1|1:190_C_T:316737,21224,0:190	0/0:228,0:228:99:.:.:0,120,1800	0/0:311,0:311:99:.:.:0,120,1800	0/0:323,0:323:99:.:.:0,120,1800	1/1:48,6920:6968:99:.:.:308459,18873,0	1|1:0,6806:6806:99:1|1:190_C_T:305736,20487,0:190	0/0:270,0:270:99:.:.:0,120,1800	0/0:128,0:128:99:.:.:0,112,1800	0/0:279,0:279:99:.:.:0,120,1800	0/0:235,0:235:99:.:.:0,106,1800	0/0:305,0:305:99:.:.:0,120,1800	0/0:149,0:149:99:.:.:0,120,1800	0/0:300,0:300:99:.:.:0,120,1800	0/0:126,0:126:99:.:.:0,120,1800	1|1:0,7085:7085:99:1|1:190_C_T:318533,21327,0:190	1|1:0,6698:6698:99:1|1:190_C_T:300970,20162,0:190	1|1:0,6835:6835:99:1|1:221_C_T:307134,20574,0:221	0/0:252,0:252:99:.:.:0,120,1800	0/0:172,0:172:99:.:.:0,102,1800	0/0:197,0:197:99:.:.:0,120,1800	1|1:0,5091:5091:99:1|1:190_C_T:228740,15324,0:190	1|1:0,7171:7171:99:1|1:190_C_T:322313,21585,0:190	0/0:207,0:207:99:.:.:0,120,1800	0/0:293,0:293:99:.:.:0,120,1800	0/0:146,0:146:99:.:.:0,116,1800	0/0:275,0:275:99:.:.:0,120,1800	0/0:234,0:234:99:.:.:0,120,1800	1/1:28,7286:7314:99:.:.:326014,20777,0	1|1:5,7427:7432:99:1|1:190_C_T:333343,22146,0:190	1|1:9,7237:7246:99:1|1:221_C_T:324759,21407,0:221	1|1:0,7459:7459:99:1|1:221_C_T:335184,22452,0:221	0/0:118,0:118:99:.:.:0,120,1800	1/1:19,7164:7183:99:.:.:320980,20800,0	0/0:36,0:36:99:.:.:0,99,1219
Z4_18S-ITS-28S	224	.	C	T	4719480.67	PASS	AC=32;AF=0.068;AN=472;BaseQRankSum=0.584;DP=165170;ExcessHet=-0.0000;FS=0.000;InbreedingCoeff=0.9999;MLEAC=32;MLEAF=0.068;MQ=60.00;MQRankSum=-3.200e-02;QD=30.97;ReadPosRankSum=0.781;SOR=0.793	GT:AD:DP:GQ:PGT:PID:PL:PS	0/0:309,0:309:99:.:.:0,120,1800	0/0:314,0:314:99:.:.:0,120,1800	0/0:440,0:440:99:.:.:0,120,1800	0/0:245,0:245:99:.:.:0,120,1800	0/0:292,0:292:99:.:.:0,120,1800	0/0:268,0:268:99:.:.:0,120,1800	1/1:47,6836:6892:99:.:.:299606,18626,0	1/1:29,6962:6995:99:.:.:305296,19921,0	0/0:228,0:228:99:.:.:0,120,1800	0/0:311,0:311:99:.:.:0,120,1800	0/0:323,0:323:99:.:.:0,120,1800	1/1:66,6754:6820:99:.:.:296575,17732,0	1|1:37,6688:6725:99:1|1:190_C_T:293189,18743,0:190	0/0:270,0:270:99:.:.:0,120,1800	0/0:128,0:128:99:.:.:0,112,1800	0/0:279,0:279:99:.:.:0,120,1800	0/0:235,0:235:99:.:.:0,106,1800	0/0:305,0:305:99:.:.:0,120,1800	0/0:149,0:149:99:.:.:0,120,1800	0/0:300,0:300:99:.:.:0,120,1800	0/0:126,0:126:99:.:.:0,120,1800	1|1:7,6979:6986:99:1|1:190_C_T:310072,20728,0:190	1|1:34,6593:6627:99:1|1:190_C_T:288760,18562,0:190	1/1:32,6776:6813:99:.:.:296699,19149,0	0/0:252,0:252:99:.:.:0,120,1800	0/0:172,0:172:99:.:.:0,102,1800	0/0:197,0:197:99:.:.:0,120,1800	1/1:30,4986:5019:99:.:.:220142,13995,0	1|1:23,7059:7082:99:1|1:190_C_T:310892,20380,0:190	0/0:207,0:207:99:.:.:0,120,1800	0/0:293,0:293:99:.:.:0,120,1800	0/0:146,0:146:99:.:.:0,116,1800	0/0:275,0:275:99:.:.:0,120,1800	0/0:234,0:234:99:.:.:0,120,1800	1/1:33,7192:7242:99:.:.:315460,20463,0	1|1:20,7278:7298:99:1|1:190_C_T:320141,21224,0:190	1/1:54,7407:7493:99:.:.:321834,20163,0	1|1:29,7293:7322:99:1|1:221_C_T:321653,20820,0:221	0/0:118,0:118:99:.:.:0,120,1800	1|1:18,7038:7056:99:1|1:224_C_T:310274,20419,0:224	0/0:36,0:36:99:.:.:0,99,1219
Z4_18S-ITS-28S	231	.	T	C	1050443.19	PASS	AC=18;AF=0.038;AN=472;BaseQRankSum=1.83;DP=186597;ExcessHet=0.0000;FS=0.000;InbreedingCoeff=0.9994;MLEAC=18;MLEAF=0.038;MQ=59.99;MQRankSum=-1.320e-01;QD=27.24;ReadPosRankSum=-1.700e-01;SOR=0.725	GT:AD:DP:GQ:PL	0/0:309,0:309:99:0,120,1800	0/0:314,0:314:99:0,120,1800	0/0:440,0:440:99:0,120,1800	0/0:245,0:245:99:0,120,1800	0/0:292,0:292:99:0,120,1800	0/0:268,0:268:99:0,120,1800	0/0:6803,0:6803:99:0,120,1800	0/0:6848,0:6848:99:0,120,1800	0/0:228,0:228:99:0,120,1800	0/0:311,0:311:99:0,120,1800	0/0:323,0:323:99:0,120,1800	0/0:6692,0:6692:99:0,120,1800	0/0:6625,0:6625:99:0,120,1800	0/0:270,0:270:99:0,120,1800	0/0:128,0:128:99:0,112,1800	0/0:279,0:279:99:0,120,1800	0/0:235,0:235:99:0,106,1800	0/0:305,0:305:99:0,120,1800	0/0:149,0:149:99:0,120,1800	0/0:300,0:300:99:0,120,1800	0/0:126,0:126:99:0,120,1800	0/0:6886,0:6886:99:0,120,1800	0/0:6525,0:6525:99:0,120,1800	0/0:6668,0:6668:99:0,120,1800	0/0:252,0:252:99:0,120,1800	0/0:172,0:172:99:0,102,1800	0/0:197,0:197:99:0,120,1800	0/0:4973,0:4973:99:0,120,1800	0/0:6976,0:6976:99:0,120,1800	0/0:207,0:207:99:0,120,1800	0/0:293,0:293:99:0,120,1800	0/0:146,0:146:99:0,116,1800	0/0:275,0:275:99:0,120,1800	0/0:234,0:234:99:0,120,1800	0/0:7049,0:7049:99:0,120,1800	0/0:7148,0:7148:99:0,120,1800	0/0:54,0:7493:99:0,2622,15537	0/0:7211,0:7211:99:0,120,1800	0/0:118,0:118:99:0,120,1800	0/0:6938,0:6938:99:0,120,1800	0/0:36,0:36:99:0,99,1219
Z4_18S-ITS-28S	240	.	T	C	596876.1	PASS	AC=5;AF=0.011;AN=472;BaseQRankSum=2.59;DP=211865;ExcessHet=0.0463;FS=0.526;InbreedingCoeff=0.3926;MLEAC=5;MLEAF=0.011;MQ=60.00;MQRankSum=1.56;QD=22.00;ReadPosRankSum=1.45;SOR=0.748	GT:AD:DP:GQ:PL	0/0:309,0:309:99:0,120,1800	0/1:3110,3891:7001:99:142563,0,109241	0/0:440,0:440:99:0,120,1800	0/0:245,0:245:99:0,120,1800	0/0:292,0:292:99:0,120,1800	0/0:268,0:268:99:0,120,1800	0/0:6803,0:6803:99:0,120,1800	0/0:6848,0:6848:99:0,120,1800	0/0:228,0:228:99:0,120,1800	0/0:311,0:311:99:0,120,1800	0/0:323,0:323:99:0,120,1800	0/0:6692,0:6692:99:0,120,1800	0/0:6625,0:6625:99:0,120,1800	0/0:270,0:270:99:0,120,1800	0/0:128,0:128:99:0,112,1800	0/0:279,0:279:99:0,120,1800	0/0:235,0:235:99:0,106,1800	0/0:305,0:305:99:0,120,1800	0/0:149,0:149:99:0,120,1800	0/0:300,0:300:99:0,120,1800	0/0:126,0:126:99:0,120,1800	0/0:6886,0:6886:99:0,120,1800	0/0:6525,0:6525:99:0,120,1800	0/0:6668,0:6668:99:0,120,1800	0/0:252,0:252:99:0,120,1800	0/0:172,0:172:99:0,102,1800	0/1:4416,1789:6205:99:50034,0,149441	0/0:4973,0:4973:99:0,120,1800	0/0:6976,0:6976:99:0,120,1800	0/0:207,0:207:99:0,120,1800	0/0:293,0:293:99:0,120,1800	0/0:146,0:146:99:0,116,1800	0/0:275,0:275:99:0,120,1800	0/0:234,0:234:99:0,120,1800	0/0:7049,0:7049:99:0,120,1800	0/0:7148,0:7148:99:0,120,1800	0/0:7053,0:7053:99:0,120,1800	0/0:7211,0:7211:99:0,120,1800	0/0:118,0:118:99:0,120,1800	0/0:6938,0:6938:99:0,120,1800	0/0:36,0:36:99:0,99,1219
Z4_18S-ITS-28S	244	.	C	T	4227833.68	PASS	AC=32;AF=0.068;AN=472;BaseQRankSum=0.799;DP=213845;ExcessHet=-0.0000;FS=0.000;InbreedingCoeff=0.9997;MLEAC=32;MLEAF=0.068;MQ=60.00;MQRankSum=-6.000e-03;QD=28.20;ReadPosRankSum=0.293;SOR=0.688	GT:AD:DP:GQ:PGT:PID:PL:PS	0/0:309,0:309:99:.:.:0,120,1800	0/0:6818,0:6818:99:.:.:0,120,1800	0/0:440,0:440:99:.:.:0,120,1800	0/0:245,0:245:99:.:.:0,120,1800	0/0:292,0:292:99:.:.:0,120,1800	0/0:268,0:268:99:.:.:0,120,1800	1/1:30,6862:6903:99:.:.:269694,19324,0	1/1:33,6910:6944:99:.:.:267837,19505,0	0/0:228,0:228:99:.:.:0,120,1800	0/0:311,0:311:99:.:.:0,120,1800	0/0:323,0:323:99:.:.:0,120,1800	1/1:47,6784:6831:99:.:.:281793,18691,0	1/1:40,6619:6671:99:.:.:254531,18282,0	0/0:270,0:270:99:.:.:0,120,1800	0/0:128,0:128:99:.:.:0,112,1800	0/0:279,0:279:99:.:.:0,120,1800	0/0:235,0:235:99:.:.:0,106,1800	0/0:305,0:305:99:.:.:0,120,1800	0/0:149,0:149:99:.:.:0,120,1800	0/0:300,0:300:99:.:.:0,120,1800	0/0:126,0:126:99:.:.:0,120,1800	1/1:7,6950:6968:99:.:.:275362,20563,0	1|1:35,6549:6584:99:1|1:190_C_T:253966,18294,0:190	1/1:31,6714:6755:99:.:.:258312,18920,0	0/0:252,0:252:99:.:.:0,120,1800	0/0:172,0:172:99:.:.:0,102,1800	0/0:5733,0:5733:99:.:.:0,120,1800	1|1:36,5048:5084:99:1|1:190_C_T:189269,13670,0:190	1|1:25,7021:7046:99:1|1:190_C_T:276094,20146,0:190	0/0:207,0:207:99:.:.:0,120,1800	0/0:293,0:293:99:.:.:0,120,1800	0/0:146,0:146:99:.:.:0,116,1800	0/0:275,0:275:99:.:.:0,120,1800	0/0:234,0:234:99:.:.:0,120,1800	1/1:33,7105:7155:99:.:.:281577,20177,0	1|1:15,7205:7220:99:1|1:190_C_T:287264,21103,0:190	1/1:72,7028:7126:99:.:.:275417,18231,0	1/1:30,7219:7255:99:.:.:288328,20449,0	0/0:118,0:118:99:.:.:0,120,1800	1|1:14,7057:7071:99:1|1:224_C_T:310240,20681,0:224	0/0:36,0:36:99:.:.:0,99,1219
Z4_18S-ITS-28S	290	.	T	C	973515.19	PASS	AC=18;AF=0.038;AN=472;BaseQRankSum=1.73;DP=210697;ExcessHet=0.0000;FS=0.000;InbreedingCoeff=0.9994;MLEAC=18;MLEAF=0.038;MQ=59.99;MQRankSum=-1.400e-02;QD=25.00;ReadPosRankSum=-3.200e-02;SOR=0.574	GT:AD:DP:GQ:PL	0/0:309,0:309:99:0,120,1800	0/0:6818,0:6818:99:0,120,1800	0/0:440,0:440:99:0,120,1800	0/0:245,0:245:99:0,120,1800	0/0:292,0:292:99:0,120,1800	0/0:268,0:268:99:0,120,1800	0/0:6855,0:6855:99:0,120,1800	0/0:6900,0:6900:99:0,120,1800	0/0:228,0:228:99:0,120,1800	0/0:311,0:311:99:0,120,1800	0/0:323,0:323:99:0,120,1800	0/0:6695,0:6695:99:0,120,1800	0/0:6637,0:6637:99:0,120,1800	0/0:270,0:270:99:0,120,1800	0/0:128,0:128:99:0,112,1800	0/0:279,0:279:99:0,120,1800	0/0:235,0:235:99:0,106,1800	0/0:305,0:305:99:0,120,1800	0/0:149,0:149:99:0,120,1800	0/0:300,0:300:99:0,120,1800	0/0:126,0:126:99:0,120,1800	0/0:6952,0:6952:99:0,120,1800	0/0:6493,0:6493:99:0,120,1800	0/0:6722,0:6722:99:0,120,1800	0/0:252,0:252:99:0,120,1800	0/0:172,0:172:99:0,102,1800	0/0:5733,0:5733:99:0,120,1800	0/0:4979,0:4979:99:0,120,1800	0/0:7026,0:7026:99:0,120,1800	0/0:207,0:207:99:0,120,1800	0/0:293,0:293:99:0,120,1800	0/0:146,0:146:99:0,116,1800	0/0:275,0:275:99:0,120,1800	0/0:234,0:234:99:0,120,1800	0/0:6935,0:6935:99:0,120,1800	0/0:7032,0:7032:99:0,120,1800	0/0:6996,0:6996:99:0,120,1800	0/0:7231,0:7231:99:0,120,1800	0/0:118,0:118:99:0,120,1800	0/0:6949,0:6949:99:0,120,1800	0/0:36,0:36:99:0,99,1219
Z4_18S-ITS-28S	307	.	A	T	5607219.74	PASS	AC=50;AF=0.106;AN=472;BaseQRankSum=0.962;DP=214419;ExcessHet=-0.0000;FS=0.000;InbreedingCoeff=0.9998;MLEAC=50;MLEAF=0.106;MQ=60.00;MQRankSum=-8.000e-03;QD=29.56;ReadPosRankSum=0.735;SOR=0.569	GT:AD:DP:GQ:PGT:PID:PL:PS	0/0:309,0:309:99:.:.:0,120,1800	0/0:6818,0:6818:99:.:.:0,120,1800	0/0:440,0:440:99:.:.:0,120,1800	0/0:245,0:245:99:.:.:0,120,1800	0/0:292,0:292:99:.:.:0,120,1800	0/0:268,0:268:99:.:.:0,120,1800	1/1:31,6905:6943:99:.:.:295921,19599,0	1|1:1,6991:6992:99:1|1:190_C_T:296638,20970,0:190	0/0:228,0:228:99:.:.:0,120,1800	0/0:311,0:311:99:.:.:0,120,1800	0/0:323,0:323:99:.:.:0,120,1800	1/1:54,6713:6767:99:.:.:272103,18133,0	1|1:1,6713:6714:99:1|1:190_C_T:285004,20176,0:190	0/0:270,0:270:99:.:.:0,120,1800	0/0:128,0:128:99:.:.:0,112,1800	0/0:279,0:279:99:.:.:0,120,1800	0/0:235,0:235:99:.:.:0,106,1800	0/0:305,0:305:99:.:.:0,120,1800	0/0:149,0:149:99:.:.:0,120,1800	0/0:300,0:300:99:.:.:0,120,1800	0/0:126,0:126:99:.:.:0,120,1800	1/1:7,7012:7025:99:.:.:301771,20998,0	1|1:0,6587:6587:99:1|1:190_C_T:279577,19800,0:190	1|1:3,6785:6788:99:1|1:221_C_T:288320,20339,0:221	0/0:252,0:252:99:.:.:0,120,1800	0/0:172,0:172:99:.:.:0,102,1800	0/0:5733,0:5733:99:.:.:0,120,1800	1|1:0,5043:5043:99:1|1:190_C_T:212772,15161,0:190	1|1:1,7118:7119:99:1|1:190_C_T:304753,21398,0:190	0/0:207,0:207:99:.:.:0,120,1800	0/0:293,0:293:99:.:.:0,120,1800	0/0:146,0:146:99:.:.:0,116,1800	0/0:275,0:275:99:.:.:0,120,1800	0/0:234,0:234:99:.:.:0,120,1800	1/1:9,7093:7102:99:.:.:283584,21067,0	1|1:6,7304:7310:99:1|1:190_C_T:312818,21778,0:190	1|1:7,7207:7214:99:1|1:221_C_T:308028,21455,0:221	1/1:3,7273:7278:99:.:.:316946,22158,0	0/0:118,0:118:99:.:.:0,120,1800	1/1:16,7035:7051:99:.:.:294890,20574,0	0/0:36,0:36:99:.:.:0,99,1219
Z4_18S-ITS-28S	654	.	G	C	57234.23	PASS	AC=1;AF=2.119e-03;AN=472;BaseQRankSum=-4.230e-01;DP=234953;ExcessHet=3.0103;FS=0.000;InbreedingCoeff=-0.0021;MLEAC=1;MLEAF=2.119e-03;MQ=60.00;MQRankSum=0.00;QD=9.30;ReadPosRankSum=-8.270e-01;SOR=0.752	GT:AD:DP:GQ:PL	0/0:309,0:309:99:0,120,1800	0/0:6818,0:6818:99:0,120,1800	0/0:440,0:440:99:0,120,1800	0/0:245,0:245:99:0,120,1800	0/0:292,0:292:99:0,120,1800	0/0:268,0:268:99:0,120,1800	0/0:6676,0:6676:99:0,120,1800	0/0:6592,0:6592:99:0,120,1800	0/0:228,0:228:99:0,120,1800	0/0:311,0:311:99:0,120,1800	0/0:323,0:323:99:0,120,1800	0/0:6757,0:6757:99:0,120,1800	0/0:6281,0:6281:99:0,120,1800	0/0:270,0:270:99:0,120,1800	0/0:128,0:128:99:0,112,1800	0/0:279,0:279:99:0,120,1800	0/0:235,0:235:99:0,106,1800	0/0:305,0:305:99:0,120,1800	0/0:149,0:149:99:0,120,1800	0/0:300,0:300:99:0,120,1800	0/0:126,0:126:99:0,120,1800	0/0:6770,0:6770:99:0,120,1800	0/0:6081,0:6081:99:0,120,1800	0/0:6377,0:6377:99:0,120,1800	0/0:252,0:252:99:0,120,1800	0/0:172,0:172:99:0,102,1800	0/0:5733,0:5733:99:0,120,1800	0/0:4595,0:4595:99:0,120,1800	0/0:6701,0:6701:99:0,120,1800	0/0:207,0:207:99:0,120,1800	0/0:293,0:293:99:0,120,1800	0/0:146,0:146:99:0,116,1800	0/0:275,0:275:99:0,120,1800	0/0:4033,0:4033:99:0,120,1800	0/0:6964,0:6964:99:0,120,1800	0/0:7143,0:7143:99:0,120,1800	0/0:6948,0:6948:99:0,120,1800	0/0:7264,0:7264:99:0,120,1800	0/0:118,0:118:99:0,120,1800	0/0:7034,0:7034:99:0,120,1800	0/0:36,0:36:99:0,99,1219
Z4_18S-ITS-28S	684	.	A	G	4282614.99	PASS	AC=32;AF=0.068;AN=472;BaseQRankSum=0.366;DP=240220;ExcessHet=-0.0000;FS=0.000;InbreedingCoeff=0.9674;MLEAC=32;MLEAF=0.068;MQ=60.00;MQRankSum=-3.460e-01;QD=30.62;ReadPosRankSum=0.175;SOR=0.458	GT:AD:DP:GQ:PL	0/0:309,0:309:99:0,120,1800	0/0:6818,0:6818:99:0,120,1800	0/0:440,0:440:99:0,120,1800	0/0:245,0:245:99:0,120,1800	0/0:292,0:292:99:0,120,1800	0/0:268,0:268:99:0,120,1800	1/1:1,6897:6898:99:278177,20728,0	1/1:13,6863:6876:99:270171,20207,0	0/0:228,0:228:99:0,120,1800	0/0:311,0:311:99:0,120,1800	0/0:323,0:323:99:0,120,1800	1/1:28,6830:6858:99:277590,19561,0	1/1:0,6602:6602:99:257239,19853,0	0/0:270,0:270:99:0,120,1800	0/0:128,0:128:99:0,112,1800	0/0:279,0:279:99:0,120,1800	0/0:235,0:235:99:0,106,1800	0/0:305,0:305:99:0,120,1800	0/0:149,0:149:99:0,120,1800	0/0:300,0:300:99:0,120,1800	0/0:126,0:126:99:0,120,1800	1/1:0,6991:7000:99:284966,21028,0	1/1:2,6502:6516:99:254136,19474,0	1/1:3,6739:6742:99:264631,20143,0	0/0:252,0:252:99:0,120,1800	0/0:172,0:172:99:0,102,1800	0/0:5733,0:5733:99:0,120,1800	1/1:1,4853:4854:99:183662,14544,0	1/1:9,6955:6964:99:276590,20551,0	0/0:207,0:207:99:0,120,1800	0/0:293,0:293:99:0,120,1800	0/0:146,0:146:99:0,116,1800	0/0:275,0:275:99:0,120,1800	0/0:4033,0:4033:99:0,120,1800	1/1:5,7165:7192:99:287210,21362,0	1/1:6,7355:7361:99:295569,21865,0	1/1:8,7072:7120:99:284479,21031,0	1/1:6,7402:7408:99:304562,22098,0	0/0:118,0:118:99:0,120,1800	1/1:2,7262:7275:99:299094,21770,0	0/0:36,0:36:99:0,99,1219
Z4_18S-ITS-28S	706	.	G	A	1015642.67	PASS	AC=14;AF=0.030;AN=472;BaseQRankSum=1.72;DP=237352;ExcessHet=0.0000;FS=0.000;InbreedingCoeff=1.0000;MLEAC=14;MLEAF=0.030;MQ=60.00;MQRankSum=0.013;QD=28.17;ReadPosRankSum=0.629;SOR=0.660	GT:AD:DP:GQ:PL	0/0:309,0:309:99:0,120,1800	0/0:6818,0:6818:99:0,120,1800	0/0:440,0:440:99:0,120,1800	0/0:245,0:245:99:0,120,1800	0/0:292,0:292:99:0,120,1800	0/0:268,0:268:99:0,120,1800	0/0:6827,0:6827:99:0,120,1800	0/0:6864,0:6864:99:0,120,1800	0/0:228,0:228:99:0,120,1800	0/0:311,0:311:99:0,120,1800	0/0:323,0:323:99:0,120,1800	0/0:6815,0:6815:99:0,120,1800	0/0:6539,0:6539:99:0,120,1800	0/0:270,0:270:99:0,120,1800	0/0:128,0:128:99:0,112,1800	0/0:279,0:279:99:0,120,1800	0/0:235,0:235:99:0,106,1800	0/0:305,0:305:99:0,120,1800	0/0:149,0:149:99:0,120,1800	0/0:300,0:300:99:0,120,1800	0/0:126,0:126:99:0,120,1800	0/0:6989,0:6989:99:0,120,1800	0/0:6485,0:6485:99:0,120,1800	0/0:6645,0:6645:99:0,120,1800	0/0:252,0:252:99:0,120,1800	0/0:172,0:172:99:0,102,1800	0/0:5733,0:5733:99:0,120,1800	0/0:4683,0:4683:99:0,120,1800	0/0:6947,0:6947:99:0,120,1800	0/0:207,0:207:99:0,120,1800	0/0:293,0:293:99:0,120,1800	0/0:146,0:146:99:0,116,1800	0/0:275,0:275:99:0,120,1800	0/0:4033,0:4033:99:0,120,1800	0/0:7084,0:7084:99:0,120,1800	0/0:7199,0:7199:99:0,120,1800	0/0:6975,0:6975:99:0,120,1800	0/0:7379,0:7379:99:0,120,1800	0/0:118,0:118:99:0,120,1800	0/0:7235,0:7235:99:0,120,1800	0/0:36,0:36:99:0,99,1219
Z4_18S-ITS-28S	746	.	T	C	3222064.95	PASS	AC=27;AF=0.057;AN=472;BaseQRankSum=1.44;DP=338328;ExcessHet=0.0000;FS=0.000;InbreedingCoeff=0.7090;MLEAC=27;MLEAF=0.057;MQ=58.43;MQRankSum=0.00;QD=31.05;ReadPosRankSum=0.596;SOR=0.642	GT:AD:DP:GQ:PL	0/0:309,0:309:99:0,120,1800	0/0:6818,0:6818:99:0,120,1800	0/0:440,0:440:99:0,120,1800	1/1:19,5720:5742:99:219950,16417,0	0/0:292,0:292:99:0,120,1800	0/0:268,0:268:99:0,120,1800	0/0:6827,0:6827:99:0,120,1800	0/0:6864,0:6864:99:0,120,1800	1/1:20,5904:5924:99:227529,16985,0	0/0:311,0:311:99:0,120,1800	0/0:323,0:323:99:0,120,1800	0/0:6815,0:6815:99:0,120,1800	0/0:6539,0:6539:99:0,120,1800	0/0:270,0:270:99:0,120,1800	1/1:28,6101:6134:99:240029,17385,0	0/0:279,0:279:99:0,120,1800	0/0:235,0:235:99:0,106,1800	0/0:305,0:305:99:0,120,1800	0/0:149,0:149:99:0,120,1800	0/0:300,0:300:99:0,120,1800	1/1:28,6114:6155:99:235297,17467,0	0/0:6989,0:6989:99:0,120,1800	0/0:6485,0:6485:99:0,120,1800	0/0:6645,0:6645:99:0,120,1800	0/0:252,0:252:99:0,120,1800	0/0:172,0:172:99:0,102,1800	0/0:5733,0:5733:99:0,120,1800	0/0:4683,0:4683:99:0,120,1800	0/0:6947,0:6947:99:0,120,1800	0/0:207,0:207:99:0,120,1800	0/0:293,0:293:99:0,120,1800	1/1:30,5747:5782:99:217996,16065,0	0/1:2982,2797:5782:99:89634,0,94117	0/0:4033,0:4033:99:0,120,1800	0/0:7084,0:7084:99:0,120,1800	0/0:7199,0:7199:99:0,120,1800	0/0:6975,0:6975:99:0,120,1800	0/0:7379,0:7379:99:0,120,1800	0/0:118,0:118:99:0,120,1800	0/0:7235,0:7235:99:0,120,1800	0/0:36,0:36:99:0,99,1219
Z4_18S-ITS-28S	792	.	T	C	821.72	PASS	AC=4;AF=8.475e-03;AN=472;DP=332298;ExcessHet=0.0000;FS=0.000;InbreedingCoeff=0.9983;MLEAC=3;MLEAF=6.356e-03;MQ=41.29;QD=26.80;SOR=2.200	GT:AD:DP:GQ:PL	0/0:309,0:309:99:0,120,1800	0/0:6818,0:6818:99:0,120,1800	0/0:440,0:440:99:0,120,1800	0/0:5636,0:5636:99:0,120,1800	0/0:292,0:292:99:0,120,1800	0/0:268,0:268:99:0,120,1800	0/0:6827,0:6827:99:0,120,1800	0/0:6864,0:6864:99:0,120,1800	0/0:5614,0:5614:99:0,120,1800	0/0:311,0:311:99:0,120,1800	0/0:323,0:323:99:0,120,1800	0/0:6815,0:6815:99:0,120,1800	0/0:6539,0:6539:99:0,120,1800	0/0:270,0:270:99:0,120,1800	0/0:5975,0:5975:99:0,120,1800	0/0:279,0:279:99:0,120,1800	0/0:235,0:235:99:0,106,1800	0/0:305,0:305:99:0,120,1800	0/0:149,0:149:99:0,120,1800	0/0:300,0:300:99:0,120,1800	0/0:5948,0:5948:99:0,120,1800	0/0:6989,0:6989:99:0,120,1800	0/0:6485,0:6485:99:0,120,1800	0/0:6645,0:6645:99:0,120,1800	0/0:252,0:252:99:0,120,1800	0/0:172,0:172:99:0,102,1800	0/0:5733,0:5733:99:0,120,1800	0/0:4683,0:4683:99:0,120,1800	0/0:6947,0:6947:99:0,120,1800	0/0:207,0:207:99:0,120,1800	0/0:293,0:293:99:0,120,1800	0/0:5597,0:5597:99:0,120,1800	0/0:5646,0:5646:99:0,120,1800	0/0:4033,0:4033:99:0,120,1800	0/0:7084,0:7084:99:0,120,1800	0/0:7199,0:7199:99:0,120,1800	0/0:6975,0:6975:99:0,120,1800	0/0:7379,0:7379:99:0,120,1800	0/0:118,0:118:99:0,120,1800	0/0:7235,0:7235:99:0,120,1800	0/0:36,0:36:99:0,99,1219
Z4_18S-ITS-28S	866	.	A	G	171.53	PASS	AC=2;AF=4.237e-03;AN=472;BaseQRankSum=1.69;DP=342390;ExcessHet=3.0195;FS=0.000;InbreedingCoeff=-0.0053;MLEAC=2;MLEAF=4.237e-03;MQ=41.11;MQRankSum=0.566;QD=9.03;ReadPosRankSum=-8.000e-02;SOR=1.179	GT:AD:DP:GQ:PL	0/0:309,0:309:99:0,120,1800	0/0:6818,0:6818:99:0,120,1800	0/0:440,0:440:99:0,120,1800	0/0:5636,0:5636:99:0,120,1800	0/0:292,0:292:99:0,120,1800	0/0:268,0:268:99:0,120,1800	0/0:6827,0:6827:99:0,120,1800	0/0:6864,0:6864:99:0,120,1800	0/0:5614,0:5614:99:0,120,1800	0/0:311,0:311:99:0,120,1800	0/0:323,0:323:99:0,120,1800	0/0:6815,0:6815:99:0,120,1800	0/0:6539,0:6539:99:0,120,1800	0/0:270,0:270:99:0,120,1800	0/0:5975,0:5975:99:0,120,1800	0/0:279,0:279:99:0,120,1800	0/0:235,0:235:99:0,106,1800	0/0:305,0:305:99:0,120,1800	0/0:149,0:149:99:0,120,1800	0/0:300,0:300:99:0,120,1800	0/0:5948,0:5948:99:0,120,1800	0/0:6989,0:6989:99:0,120,1800	0/0:6485,0:6485:99:0,120,1800	0/0:6645,0:6645:99:0,120,1800	0/0:252,0:252:99:0,120,1800	0/0:172,0:172:99:0,102,1800	0/0:5733,0:5733:99:0,120,1800	0/0:4683,0:4683:99:0,120,1800	0/0:6947,0:6947:99:0,120,1800	0/0:207,0:207:99:0,120,1800	0/0:293,0:293:99:0,120,1800	0/0:5597,0:5597:99:0,120,1800	0/0:5646,0:5646:99:0,120,1800	0/0:4033,0:4033:99:0,120,1800	0/0:7084,0:7084:99:0,120,1800	0/0:7199,0:7199:99:0,120,1800	0/0:6975,0:6975:99:0,120,1800	0/0:7379,0:7379:99:0,120,1800	0/0:118,0:118:99:0,120,1800	0/0:7235,0:7235:99:0,120,1800	0/0:36,0:36:99:0,99,1219
Z4_18S-ITS-28S	947	.	A	G	163798.53	PASS	AC=2;AF=4.237e-03;AN=472;BaseQRankSum=2.03;DP=342940;ExcessHet=3.0195;FS=0.000;InbreedingCoeff=-0.0053;MLEAC=2;MLEAF=4.237e-03;MQ=60.00;MQRankSum=-1.000e-03;QD=11.38;ReadPosRankSum=0.416;SOR=0.711	GT:AD:DP:GQ:PL	0/0:309,0:309:99:0,120,1800	0/0:6818,0:6818:99:0,120,1800	0/0:440,0:440:99:0,120,1800	0/0:5636,0:5636:99:0,120,1800	0/0:292,0:292:99:0,120,1800	0/0:268,0:268:99:0,120,1800	0/0:6827,0:6827:99:0,120,1800	0/0:6864,0:6864:99:0,120,1800	0/0:5614,0:5614:99:0,120,1800	0/0:311,0:311:99:0,120,1800	0/0:323,0:323:99:0,120,1800	0/0:6815,0:6815:99:0,120,1800	0/0:6539,0:6539:99:0,120,1800	0/0:270,0:270:99:0,120,1800	0/0:5975,0:5975:99:0,120,1800	0/0:279,0:279:99:0,120,1800	0/0:235,0:235:99:0,106,1800	0/0:305,0:305:99:0,120,1800	0/0:149,0:149:99:0,120,1800	0/0:300,0:300:99:0,120,1800	0/0:5948,0:5948:99:0,120,1800	0/1:4353,2722:7077:99:88357,0,153550	0/0:6485,0:6485:99:0,120,1800	0/0:6645,0:6645:99:0,120,1800	0/0:252,0:252:99:0,120,1800	0/0:172,0:172:99:0,102,1800	0/0:5733,0:5733:99:0,120,1800	0/0:4683,0:4683:99:0,120,1800	0/0:6947,0:6947:99:0,120,1800	0/0:207,0:207:99:0,120,1800	0/0:293,0:293:99:0,120,1800	0/0:5597,0:5597:99:0,120,1800	0/0:5646,0:5646:99:0,120,1800	0/0:4033,0:4033:99:0,120,1800	0/0:7084,0:7084:99:0,120,1800	0/0:7199,0:7199:99:0,120,1800	0/0:6975,0:6975:99:0,120,1800	0/0:7379,0:7379:99:0,120,1800	0/0:118,0:118:99:0,120,1800	0/1:4916,2400:7316:99:75483,0,181121	0/0:36,0:36:99:0,99,1219
Z4_18S-ITS-28S	1049	.	G	A	4861112.74	PASS	AC=32;AF=0.068;AN=472;BaseQRankSum=-1.515e+00;DP=349621;ExcessHet=-0.0000;FS=0.000;InbreedingCoeff=0.9980;MLEAC=32;MLEAF=0.068;MQ=60.00;MQRankSum=-3.060e-01;QD=26.00;ReadPosRankSum=-3.000e-01;SOR=0.605	GT:AD:DP:GQ:PGT:PID:PL:PS	0/0:309,0:309:99:.:.:0,120,1800	0/0:6818,0:6818:99:.:.:0,120,1800	0/0:440,0:440:99:.:.:0,120,1800	0/0:5636,0:5636:99:.:.:0,120,1800	0/0:292,0:292:99:.:.:0,120,1800	0/0:268,0:268:99:.:.:0,120,1800	1|1:13,7107:7120:99:1|1:1049_G_A:314465,20845,0:1049	1/1:1,7201:7202:99:.:.:317075,21635,0	0/0:5614,0:5614:99:.:.:0,120,1800	0/0:311,0:311:99:.:.:0,120,1800	0/0:323,0:323:99:.:.:0,120,1800	1|1:161,6988:7149:99:1|1:1049_G_A:301348,14441,0:1049	1|1:1,6940:6941:99:1|1:1049_G_A:306375,20850,0:1049	0/0:270,0:270:99:.:.:0,120,1800	0/0:5975,0:5975:99:.:.:0,120,1800	0/0:279,0:279:99:.:.:0,120,1800	0/0:235,0:235:99:.:.:0,106,1800	0/0:305,0:305:99:.:.:0,120,1800	0/0:149,0:149:99:.:.:0,120,1800	0/0:300,0:300:99:.:.:0,120,1800	0/0:5948,0:5948:99:.:.:0,120,1800	1/1:0,7217:7217:99:.:.:321443,21736,0	1|1:0,6881:6881:99:1|1:1049_G_A:304036,20712,0:1049	1|1:0,7081:7081:99:1|1:1049_G_A:312607,21313,0:1049	0/0:252,0:252:99:.:.:0,120,1800	0/0:172,0:172:99:.:.:0,102,1800	0/0:5733,0:5733:99:.:.:0,120,1800	1|1:0,5260:5260:99:1|1:1049_G_A:230660,15832,0:1049	1/1:0,7285:7285:99:.:.:321296,21928,0	0/0:207,0:207:99:.:.:0,120,1800	0/0:293,0:293:99:.:.:0,120,1800	0/0:5597,0:5597:99:.:.:0,120,1800	0/0:5646,0:5646:99:.:.:0,120,1800	0/0:4033,0:4033:99:.:.:0,120,1800	1/1:53,7337:7390:99:.:.:318923,19874,0	1/1:20,7415:7435:99:.:.:324853,21477,0	1/1:74,7208:7288:99:.:.:316063,18837,0	1|1:0,7508:7508:99:1|1:1049_G_A:332875,22598,0:1049	0/0:118,0:118:99:.:.:0,120,1800	1/1:0,7308:7308:99:.:.:323850,21993,0	0/0:36,0:36:99:.:.:0,99,1219
Z4_18S-ITS-28S	1072	.	T	C	5333223.39	PASS	AC=49;AF=0.104;AN=472;BaseQRankSum=0.385;DP=350051;ExcessHet=0.0000;FS=0.000;InbreedingCoeff=0.9848;MLEAC=49;MLEAF=0.104;MQ=60.00;MQRankSum=-8.100e-02;QD=30.02;ReadPosRankSum=0.692;SOR=0.713	GT:AD:DP:GQ:PGT:PID:PL:PS	0/0:309,0:309:99:.:.:0,120,1800	0/0:6818,0:6818:99:.:.:0,120,1800	0/0:440,0:440:99:.:.:0,120,1800	0/0:5636,0:5636:99:.:.:0,120,1800	0/0:292,0:292:99:.:.:0,120,1800	0/0:268,0:268:99:.:.:0,120,1800	1/1:153,6879:7058:99:.:.:274682,15072,0	1/1:189,6850:7039:99:.:.:264714,13598,0	0/0:5614,0:5614:99:.:.:0,120,1800	0/0:311,0:311:99:.:.:0,120,1800	0/0:323,0:323:99:.:.:0,120,1800	1/1:134,6657:6797:99:.:.:266955,14990,0	1|1:128,6729:6857:99:1|1:1049_G_A:262949,15614,0:1049	0/0:270,0:270:99:.:.:0,120,1800	0/0:5975,0:5975:99:.:.:0,120,1800	0/0:279,0:279:99:.:.:0,120,1800	0/0:235,0:235:99:.:.:0,106,1800	0/0:305,0:305:99:.:.:0,120,1800	0/0:149,0:149:99:.:.:0,120,1800	0/0:300,0:300:99:.:.:0,120,1800	0/0:5948,0:5948:99:.:.:0,120,1800	1/1:13,7116:7129:99:.:.:319125,20953,0	1|1:129,6660:6789:99:1|1:1049_G_A:259329,15206,0:1049	1|1:134,6780:6914:99:1|1:1049_G_A:265504,15712,0:1049	0/0:252,0:252:99:.:.:0,120,1800	0/0:172,0:172:99:.:.:0,102,1800	0/0:5733,0:5733:99:.:.:0,120,1800	1|1:73,5132:5205:99:1|1:1049_G_A:197308,12916,0:1049	1/1:73,7070:7143:99:.:.:281405,18633,0	0/0:207,0:207:99:.:.:0,120,1800	0/0:293,0:293:99:.:.:0,120,1800	0/0:5597,0:5597:99:.:.:0,120,1800	0/0:5646,0:5646:99:.:.:0,120,1800	0/0:4033,0:4033:99:.:.:0,120,1800	1/1:161,7101:7262:99:.:.:280028,15743,0	1/1:70,7215:7285:99:.:.:291934,19149,0	1/1:131,7055:7186:99:.:.:280685,16543,0	1|1:158,7199:7357:99:1|1:1049_G_A:289638,15675,0:1049	0/0:118,0:118:99:.:.:0,120,1800	1/1:29,7144:7173:99:.:.:294645,20445,0	0/0:36,0:36:99:.:.:0,99,1219
Z4_18S-ITS-28S	1075	.	C	T	4764289.43	PASS	AC=32;AF=0.068;AN=472;BaseQRankSum=-2.340e-01;DP=345974;ExcessHet=-0.0000;FS=0.000;InbreedingCoeff=0.9825;MLEAC=32;MLEAF=0.068;MQ=60.00;MQRankSum=-2.880e-01;QD=31.98;ReadPosRankSum=0.380;SOR=0.556	GT:AD:DP:GQ:PGT:PID:PL:PS	0/0:309,0:309:99:.:.:0,120,1800	0/0:6818,0:6818:99:.:.:0,120,1800	0/0:440,0:440:99:.:.:0,120,1800	0/0:5636,0:5636:99:.:.:0,120,1800	0/0:292,0:292:99:.:.:0,120,1800	0/0:268,0:268:99:.:.:0,120,1800	1|1:17,7075:7118:99:1|1:1049_G_A:316411,20583,0:1049	1/1:0,7144:7144:99:.:.:320129,21503,0	0/0:5614,0:5614:99:.:.:0,120,1800	0/0:311,0:311:99:.:.:0,120,1800	0/0:323,0:323:99:.:.:0,120,1800	1|1:154,6770:6924:99:1|1:1049_G_A:291876,14079,0:1049	1/1:3,6854:6857:99:.:.:273193,20525,0	0/0:270,0:270:99:.:.:0,120,1800	0/0:5975,0:5975:99:.:.:0,120,1800	0/0:279,0:279:99:.:.:0,120,1800	0/0:235,0:235:99:.:.:0,106,1800	0/0:305,0:305:99:.:.:0,120,1800	0/0:149,0:149:99:.:.:0,120,1800	0/0:300,0:300:99:.:.:0,120,1800	0/0:5948,0:5948:99:.:.:0,120,1800	1/1:1,7070:7080:99:.:.:321172,21577,0	1|1:0,6863:6863:99:1|1:1049_G_A:307582,20659,0:1049	1|1:0,7014:7014:99:1|1:1049_G_A:314273,21114,0:1049	0/0:252,0:252:99:.:.:0,120,1800	0/0:172,0:172:99:.:.:0,102,1800	0/0:5733,0:5733:99:.:.:0,120,1800	1/1:3,5171:5174:99:.:.:201209,15459,0	1/1:0,7229:7229:99:.:.:324095,21760,0	0/0:207,0:207:99:.:.:0,120,1800	0/0:293,0:293:99:.:.:0,120,1800	0/0:5597,0:5597:99:.:.:0,120,1800	0/0:5646,0:5646:99:.:.:0,120,1800	0/0:4033,0:4033:99:.:.:0,120,1800	1/1:54,7171:7236:99:.:.:323247,19684,0	1/1:18,7330:7348:99:.:.:327670,21334,0	1/1:57,7210:7267:99:.:.:320641,19369,0	1|1:0,7455:7455:99:1|1:1049_G_A:334306,22439,0:1049	0/0:118,0:118:99:.:.:0,120,1800	1/1:0,7134:7146:99:.:.:322865,21771,0	0/0:36,0:36:99:.:.:0,99,1219
Z4_18S-ITS-28S	1364	.	A	T	33.31	PASS	AC=1;AF=2.119e-03;AN=472;BaseQRankSum=-1.097e+00;DP=339339;ExcessHet=3.0103;FS=0.000;InbreedingCoeff=-0.0045;MLEAC=1;MLEAF=2.119e-03;MQ=40.14;MQRankSum=-1.393e+00;QD=3.03;ReadPosRankSum=-6.600e-01;SOR=0.527	GT:AD:DP:GQ:PGT:PID:PL:PS	0/0:309,0:309:99:.:.:0,120,1800	0/0:6818,0:6818:99:.:.:0,120,1800	0/0:440,0:440:99:.:.:0,120,1800	0/0:5636,0:5636:99:.:.:0,120,1800	0/0:292,0:292:99:.:.:0,120,1800	0/0:268,0:268:99:.:.:0,120,1800	0/0:6805,0:6805:99:.:.:0,120,1800	0/0:6878,0:6878:99:.:.:0,120,1800	0/0:5614,0:5614:99:.:.:0,120,1800	0/0:311,0:311:99:.:.:0,120,1800	0/0:323,0:323:99:.:.:0,120,1800	0/0:6803,0:6803:99:.:.:0,120,1800	0/0:6504,0:6504:99:.:.:0,120,1800	0/0:270,0:270:99:.:.:0,120,1800	0/0:5975,0:5975:99:.:.:0,120,1800	0/0:279,0:279:99:.:.:0,120,1800	0/0:235,0:235:99:.:.:0,106,1800	0/0:305,0:305:99:.:.:0,120,1800	0/0:149,0:149:99:.:.:0,120,1800	0/0:300,0:300:99:.:.:0,120,1800	0/0:5948,0:5948:99:.:.:0,120,1800	0/0:6811,0:6811:99:.:.:0,120,1800	0/0:6374,0:6374:99:.:.:0,120,1800	0/0:6634,0:6634:99:.:.:0,120,1800	0/0:252,0:252:99:.:.:0,120,1800	0/0:172,0:172:99:.:.:0,102,1800	0/0:5733,0:5733:99:.:.:0,120,1800	0/0:4702,0:4702:99:.:.:0,120,1800	0/0:6977,0:6977:99:.:.:0,120,1800	0/0:207,0:207:99:.:.:0,120,1800	0/0:293,0:293:99:.:.:0,120,1800	0/0:5597,0:5597:99:.:.:0,120,1800	0/0:5646,0:5646:99:.:.:0,120,1800	0/0:4033,0:4033:99:.:.:0,120,1800	0/0:7039,0:7039:99:.:.:0,120,1800	0/0:7141,0:7141:99:.:.:0,120,1800	0/0:6988,0:6988:99:.:.:0,120,1800	0/0:7279,0:7279:99:.:.:0,120,1800	0/0:118,0:118:99:.:.:0,120,1800	0/0:7106,0:7106:99:.:.:0,120,1800	0/0:36,0:36:99:.:.:0,99,1219
Z4_18S-ITS-28S	1365	.	T	G	33.32	PASS	AC=1;AF=2.119e-03;AN=472;BaseQRankSum=-1.139e+00;DP=339338;ExcessHet=3.0103;FS=0.000;InbreedingCoeff=-0.0038;MLEAC=1;MLEAF=2.119e-03;MQ=40.14;MQRankSum=-1.393e+00;QD=3.03;ReadPosRankSum=-6.600e-01;SOR=0.527	GT:AD:DP:GQ:PGT:PID:PL:PS	0/0:309,0:309:99:.:.:0,120,1800	0/0:6818,0:6818:99:.:.:0,120,1800	0/0:440,0:440:99:.:.:0,120,1800	0/0:5636,0:5636:99:.:.:0,120,1800	0/0:292,0:292:99:.:.:0,120,1800	0/0:268,0:268:99:.:.:0,120,1800	0/0:6805,0:6805:99:.:.:0,120,1800	0/0:6878,0:6878:99:.:.:0,120,1800	0/0:5614,0:5614:99:.:.:0,120,1800	0/0:311,0:311:99:.:.:0,120,1800	0/0:323,0:323:99:.:.:0,120,1800	0/0:6803,0:6803:99:.:.:0,120,1800	0/0:6504,0:6504:99:.:.:0,120,1800	0/0:270,0:270:99:.:.:0,120,1800	0/0:5975,0:5975:99:.:.:0,120,1800	0/0:279,0:279:99:.:.:0,120,1800	0/0:235,0:235:99:.:.:0,106,1800	0/0:305,0:305:99:.:.:0,120,1800	0/0:149,0:149:99:.:.:0,120,1800	0/0:300,0:300:99:.:.:0,120,1800	0/0:5948,0:5948:99:.:.:0,120,1800	0/0:6811,0:6811:99:.:.:0,120,1800	0/0:6374,0:6374:99:.:.:0,120,1800	0/0:6634,0:6634:99:.:.:0,120,1800	0/0:252,0:252:99:.:.:0,120,1800	0/0:172,0:172:99:.:.:0,102,1800	0/0:5733,0:5733:99:.:.:0,120,1800	0/0:4702,0:4702:99:.:.:0,120,1800	0/0:6977,0:6977:99:.:.:0,120,1800	0/0:207,0:207:99:.:.:0,120,1800	0/0:293,0:293:99:.:.:0,120,1800	0/0:5597,0:5597:99:.:.:0,120,1800	0/0:5646,0:5646:99:.:.:0,120,1800	0/0:4033,0:4033:99:.:.:0,120,1800	0/0:7039,0:7039:99:.:.:0,120,1800	0/0:7141,0:7141:99:.:.:0,120,1800	0/0:6988,0:6988:99:.:.:0,120,1800	0/0:7279,0:7279:99:.:.:0,120,1800	0/0:118,0:118:99:.:.:0,120,1800	0/0:7106,0:7106:99:.:.:0,120,1800	0/0:36,0:36:99:.:.:0,99,1219
Z4_18S-ITS-28S	1366	.	A	G	627443.48	PASS	AC=5;AF=0.011;AN=472;BaseQRankSum=5.50;DP=340917;ExcessHet=0.0463;FS=0.000;InbreedingCoeff=0.3184;MLEAC=5;MLEAF=0.011;MQ=60.00;MQRankSum=-1.000e-03;QD=22.91;ReadPosRankSum=1.53;SOR=0.677	GT:AD:DP:GQ:PL	0/0:309,0:309:99:0,120,1800	0/1:3001,4158:7173:99:155592,0,100798	0/0:440,0:440:99:0,120,1800	0/0:5636,0:5636:99:0,120,1800	0/0:292,0:292:99:0,120,1800	0/0:268,0:268:99:0,120,1800	0/0:6805,0:6805:99:0,120,1800	0/0:6878,0:6878:99:0,120,1800	0/0:5614,0:5614:99:0,120,1800	0/0:311,0:311:99:0,120,1800	0/0:323,0:323:99:0,120,1800	0/0:6803,0:6803:99:0,120,1800	0/0:6504,0:6504:99:0,120,1800	0/0:270,0:270:99:0,120,1800	0/0:5975,0:5975:99:0,120,1800	0/0:279,0:279:99:0,120,1800	0/0:235,0:235:99:0,106,1800	0/0:305,0:305:99:0,120,1800	0/0:149,0:149:99:0,120,1800	0/0:300,0:300:99:0,120,1800	0/0:5948,0:5948:99:0,120,1800	0/0:6811,0:6811:99:0,120,1800	0/0:6374,0:6374:99:0,120,1800	0/0:6634,0:6634:99:0,120,1800	0/0:252,0:252:99:0,120,1800	0/0:172,0:172:99:0,102,1800	0/1:4153,1750:5908:99:50988,0,139493	0/0:4702,0:4702:99:0,120,1800	0/0:6977,0:6977:99:0,120,1800	0/0:207,0:207:99:0,120,1800	0/0:293,0:293:99:0,120,1800	0/0:5597,0:5597:99:0,120,1800	0/0:5646,0:5646:99:0,120,1800	0/0:4033,0:4033:99:0,120,1800	0/0:7039,0:7039:99:0,120,1800	0/0:7141,0:7141:99:0,120,1800	0/0:6988,0:6988:99:0,120,1800	0/0:7279,0:7279:99:0,120,1800	0/0:118,0:118:99:0,120,1800	0/0:7106,0:7106:99:0,120,1800	0/0:36,0:36:99:0,99,1219
Z4_18S-ITS-28S	1368	.	C	A	288299.59	PASS	AC=2;AF=4.237e-03;AN=472;BaseQRankSum=0.269;DP=340310;ExcessHet=0.0046;FS=0.000;InbreedingCoeff=0.6402;MLEAC=2;MLEAF=4.237e-03;MQ=60.00;MQRankSum=-1.270e-01;QD=27.51;ReadPosRankSum=2.54;SOR=0.466	GT:AD:DP:GQ:PL	0/0:309,0:309:99:0,120,1800	0/0:7118,0:7118:99:0,120,1800	0/0:440,0:440:99:0,120,1800	0/0:5636,0:5636:99:0,120,1800	0/0:292,0:292:99:0,120,1800	0/0:268,0:268:99:0,120,1800	0/0:6805,0:6805:99:0,120,1800	0/0:6878,0:6878:99:0,120,1800	0/0:5614,0:5614:99:0,120,1800	0/0:311,0:311:99:0,120,1800	0/0:323,0:323:99:0,120,1800	0/0:6803,0:6803:99:0,120,1800	0/0:6504,0:6504:99:0,120,1800	0/0:270,0:270:99:0,120,1800	0/0:5975,0:5975:99:0,120,1800	0/0:279,0:279:99:0,120,1800	0/0:235,0:235:99:0,106,1800	0/0:305,0:305:99:0,120,1800	0/0:149,0:149:99:0,120,1800	0/0:300,0:300:99:0,120,1800	0/0:5948,0:5948:99:0,120,1800	0/0:6811,0:6811:99:0,120,1800	0/0:6374,0:6374:99:0,120,1800	0/0:6634,0:6634:99:0,120,1800	0/0:252,0:252:99:0,120,1800	0/0:172,0:172:99:0,102,1800	0/0:5814,0:5814:99:0,120,1800	0/0:4702,0:4702:99:0,120,1800	0/0:6977,0:6977:99:0,120,1800	0/0:207,0:207:99:0,120,1800	0/0:293,0:293:99:0,120,1800	0/0:5597,0:5597:99:0,120,1800	0/0:5646,0:5646:99:0,120,1800	0/0:4033,0:4033:99:0,120,1800	0/0:7039,0:7039:99:0,120,1800	0/0:7141,0:7141:99:0,120,1800	0/0:6988,0:6988:99:0,120,1800	0/0:7279,0:7279:99:0,120,1800	0/0:118,0:118:99:0,120,1800	0/0:7106,0:7106:99:0,120,1800	0/0:36,0:36:99:0,99,1219
Z4_18S-ITS-28S	1694	.	C	T	181404.23	PASS	AC=1;AF=2.119e-03;AN=472;BaseQRankSum=-9.140e-01;DP=339969;ExcessHet=3.0103;FS=0.581;InbreedingCoeff=-0.0022;MLEAC=1;MLEAF=2.119e-03;MQ=60.00;MQRankSum=-1.000e-03;QD=26.40;ReadPosRankSum=-1.689e+00;SOR=0.617	GT:AD:DP:GQ:PGT:PID:PL:PS	0/0:309,0:309:99:.:.:0,120,1800	0/0:7118,0:7118:99:.:.:0,120,1800	0/0:440,0:440:99:.:.:0,120,1800	0/0:5636,0:5636:99:.:.:0,120,1800	0/0:292,0:292:99:.:.:0,120,1800	0/0:268,0:268:99:.:.:0,120,1800	0/0:6805,0:6805:99:.:.:0,120,1800	0/0:6878,0:6878:99:.:.:0,120,1800	0/0:5614,0:5614:99:.:.:0,120,1800	0/0:311,0:311:99:.:.:0,120,1800	0/0:323,0:323:99:.:.:0,120,1800	0/0:6803,0:6803:99:.:.:0,120,1800	0/0:6504,0:6504:99:.:.:0,120,1800	0/0:270,0:270:99:.:.:0,120,1800	0/0:5975,0:5975:99:.:.:0,120,1800	0/0:279,0:279:99:.:.:0,120,1800	0/0:235,0:235:99:.:.:0,106,1800	0/0:305,0:305:99:.:.:0,120,1800	0/0:149,0:149:99:.:.:0,120,1800	0/0:300,0:300:99:.:.:0,120,1800	0/0:5948,0:5948:99:.:.:0,120,1800	0/0:6811,0:6811:99:.:.:0,120,1800	0/0:6374,0:6374:99:.:.:0,120,1800	0/0:6634,0:6634:99:.:.:0,120,1800	0/0:252,0:252:99:.:.:0,120,1800	0/0:172,0:172:99:.:.:0,102,1800	0/0:5814,0:5814:99:.:.:0,120,1800	0/0:4702,0:4702:99:.:.:0,120,1800	0/0:6977,0:6977:99:.:.:0,120,1800	0/0:207,0:207:99:.:.:0,120,1800	0/0:293,0:293:99:.:.:0,120,1800	0/0:5597,0:5597:99:.:.:0,120,1800	0/0:5646,0:5646:99:.:.:0,120,1800	0/0:4033,0:4033:99:.:.:0,120,1800	0/0:7039,0:7039:99:.:.:0,120,1800	0/0:7141,0:7141:99:.:.:0,120,1800	0/0:6988,0:6988:99:.:.:0,120,1800	0/0:7279,0:7279:99:.:.:0,120,1800	0/0:118,0:118:99:.:.:0,120,1800	0/0:7106,0:7106:99:.:.:0,120,1800	0/0:36,0:36:99:.:.:0,99,1219
Z4_18S-ITS-28S	1723	.	T	C	5212610.77	PASS	AC=50;AF=0.106;AN=472;BaseQRankSum=0.121;DP=356176;ExcessHet=-0.0000;FS=0.000;InbreedingCoeff=0.9995;MLEAC=50;MLEAF=0.106;MQ=60.00;MQRankSum=-1.200e-01;QD=29.11;ReadPosRankSum=-4.230e-01;SOR=0.675	GT:AD:DP:GQ:PGT:PID:PL:PS	0/0:309,0:309:99:.:.:0,120,1800	0/0:7118,0:7118:99:.:.:0,120,1800	0/0:5809,0:5809:99:.:.:0,120,1800	0/0:5636,0:5636:99:.:.:0,120,1800	0/0:292,0:292:99:.:.:0,120,1800	0/0:268,0:268:99:.:.:0,120,1800	1/1:36,6873:6925:99:.:.:279188,19324,0	1/1:24,6943:6983:99:.:.:273741,20067,0	0/0:5614,0:5614:99:.:.:0,120,1800	0/0:311,0:311:99:.:.:0,120,1800	0/0:323,0:323:99:.:.:0,120,1800	1/1:26,7008:7062:99:.:.:281401,20114,0	1/1:17,6551:6594:99:.:.:255438,19108,0	0/0:270,0:270:99:.:.:0,120,1800	0/0:5975,0:5975:99:.:.:0,120,1800	0/0:279,0:279:99:.:.:0,120,1800	0/0:235,0:235:99:.:.:0,106,1800	0/0:305,0:305:99:.:.:0,120,1800	0/0:149,0:149:99:.:.:0,120,1800	0/0:300,0:300:99:.:.:0,120,1800	0/0:5948,0:5948:99:.:.:0,120,1800	1/1:0,7104:7119:99:.:.:290536,21366,0	1/1:3,6423:6447:99:.:.:253355,19217,0	1/1:8,6683:6718:99:.:.:262608,19783,0	0/0:252,0:252:99:.:.:0,120,1800	0/0:172,0:172:99:.:.:0,102,1800	0/0:5814,0:5814:99:.:.:0,120,1800	1/1:16,4803:4828:99:.:.:182897,13919,0	1/1:17,7019:7061:99:.:.:276327,20462,0	0/0:207,0:207:99:.:.:0,120,1800	0/0:293,0:293:99:.:.:0,120,1800	0/0:5597,0:5597:99:.:.:0,120,1800	0/0:5646,0:5646:99:.:.:0,120,1800	0/0:4033,0:4033:99:.:.:0,120,1800	1/1:47,7173:7236:99:.:.:287764,19793,0	1/1:18,7212:7248:99:.:.:292779,21010,0	1/1:28,7090:7149:99:.:.:286942,20330,0	1/1:19,7406:7465:99:.:.:305978,21582,0	0/0:118,0:118:99:.:.:0,120,1800	1/1:1,7350:7367:99:.:.:303711,22023,0	0/0:36,0:36:99:.:.:0,99,1219
Z4_18S-ITS-28S	1829	.	A	G	651611.67	PASS	AC=5;AF=0.011;AN=472;BaseQRankSum=6.02;DP=333594;ExcessHet=0.0465;FS=1.131;InbreedingCoeff=0.2926;MLEAC=5;MLEAF=0.011;MQ=60.00;MQRankSum=-1.000e-03;QD=23.57;ReadPosRankSum=0.057;SOR=0.789	GT:AD:DP:GQ:PL	0/0:309,0:309:99:0,120,1800	0/1:2965,4145:7110:99:155613,0,100760	0/0:5809,0:5809:99:0,120,1800	0/0:5636,0:5636:99:0,120,1800	0/0:292,0:292:99:0,120,1800	0/0:268,0:268:99:0,120,1800	0/0:5956,0:5956:99:0,120,1800	0/0:6014,0:6014:99:0,120,1800	0/0:5614,0:5614:99:0,120,1800	0/0:311,0:311:99:0,120,1800	0/0:323,0:323:99:0,120,1800	0/0:6036,0:6036:99:0,120,1800	0/0:5744,0:5744:99:0,120,1800	0/0:270,0:270:99:0,120,1800	0/0:5975,0:5975:99:0,120,1800	0/0:279,0:279:99:0,120,1800	0/0:235,0:235:99:0,106,1800	0/0:305,0:305:99:0,120,1800	0/0:149,0:149:99:0,120,1800	0/0:300,0:300:99:0,120,1800	0/0:5948,0:5948:99:0,120,1800	0/0:6072,0:6072:99:0,120,1800	0/0:5657,0:5657:99:0,120,1800	0/0:5768,0:5768:99:0,120,1800	0/0:252,0:252:99:0,120,1800	0/0:172,0:172:99:0,102,1800	0/1:4192,1977:6169:99:56875,0,140634	0/0:4032,0:4032:99:0,120,1800	0/0:6081,0:6081:99:0,120,1800	0/0:207,0:207:99:0,120,1800	0/0:293,0:293:99:0,120,1800	0/0:5597,0:5597:99:0,120,1800	0/0:5646,0:5646:99:0,120,1800	0/0:4033,0:4033:99:0,120,1800	0/0:6261,0:6261:99:0,120,1800	0/0:6336,0:6336:99:0,120,1800	0/0:6243,0:6243:99:0,120,1800	0/0:6397,0:6397:99:0,120,1800	0/0:118,0:118:99:0,120,1800	0/0:6116,0:6116:99:0,120,1800	0/0:36,0:36:99:0,99,1219
Z4_18S-ITS-28S	1834	.	A	G	378996.33	PASS	AC=5;AF=0.011;AN=472;BaseQRankSum=1.96;DP=336036;ExcessHet=0.0001;FS=0.000;InbreedingCoeff=0.6843;MLEAC=5;MLEAF=0.011;MQ=59.96;MQRankSum=0.00;QD=28.08;ReadPosRankSum=1.98;SOR=0.693	GT:AD:DP:GQ:PL	0/0:309,0:309:99:0,120,1800	0/0:6933,0:6933:99:0,120,1800	0/0:5809,0:5809:99:0,120,1800	0/0:5636,0:5636:99:0,120,1800	0/0:292,0:292:99:0,120,1800	0/0:268,0:268:99:0,120,1800	0/0:5956,0:5956:99:0,120,1800	0/0:6014,0:6014:99:0,120,1800	0/0:5614,0:5614:99:0,120,1800	0/0:311,0:311:99:0,120,1800	0/0:323,0:323:99:0,120,1800	0/0:6036,0:6036:99:0,120,1800	0/0:5744,0:5744:99:0,120,1800	0/0:270,0:270:99:0,120,1800	0/0:5975,0:5975:99:0,120,1800	0/0:279,0:279:99:0,120,1800	0/0:235,0:235:99:0,106,1800	0/0:305,0:305:99:0,120,1800	0/0:149,0:149:99:0,120,1800	0/0:300,0:300:99:0,120,1800	0/0:5948,0:5948:99:0,120,1800	0/0:6072,0:6072:99:0,120,1800	0/0:5657,0:5657:99:0,120,1800	0/0:5768,0:5768:99:0,120,1800	0/0:252,0:252:99:0,120,1800	0/0:172,0:172:99:0,102,1800	0/0:6102,0:6102:99:0,120,1800	0/0:4032,0:4032:99:0,120,1800	0/0:6081,0:6081:99:0,120,1800	0/0:207,0:207:99:0,120,1800	0/0:293,0:293:99:0,120,1800	0/0:5597,0:5597:99:0,120,1800	0/0:5646,0:5646:99:0,120,1800	0/0:4033,0:4033:99:0,120,1800	0/0:6261,0:6261:99:0,120,1800	0/0:6336,0:6336:99:0,120,1800	0/0:6243,0:6243:99:0,120,1800	0/0:6397,0:6397:99:0,120,1800	0/0:118,0:118:99:0,120,1800	0/0:6116,0:6116:99:0,120,1800	0/0:36,0:36:99:0,99,1219
Z4_18S-ITS-28S	1842	.	C	T	4072013.75	PASS	AC=32;AF=0.068;AN=472;BaseQRankSum=-5.400e-02;DP=335575;ExcessHet=-0.0000;FS=0.000;InbreedingCoeff=0.9663;MLEAC=32;MLEAF=0.068;MQ=59.98;MQRankSum=-3.325e+00;QD=23.23;ReadPosRankSum=-9.360e-01;SOR=0.449	GT:AD:DP:GQ:PGT:PID:PL:PS	0/0:309,0:309:99:.:.:0,120,1800	0/0:6933,0:6933:99:.:.:0,120,1800	0/0:5809,0:5809:99:.:.:0,120,1800	0/0:5636,0:5636:99:.:.:0,120,1800	0/0:292,0:292:99:.:.:0,120,1800	0/0:268,0:268:99:.:.:0,120,1800	1|1:1,5914:5915:99:1|1:1842_C_T:262752,17749,0:1842	1/1:6,5966:5972:99:.:.:264052,17695,0	0/0:5614,0:5614:99:.:.:0,120,1800	0/0:311,0:311:99:.:.:0,120,1800	0/0:323,0:323:99:.:.:0,120,1800	1|1:17,5981:5998:99:1|1:1842_C_T:263849,17285,0:1842	1/1:6,5703:5709:99:.:.:252447,16904,0	0/0:270,0:270:99:.:.:0,120,1800	0/0:5975,0:5975:99:.:.:0,120,1800	0/0:279,0:279:99:.:.:0,120,1800	0/0:235,0:235:99:.:.:0,106,1800	0/0:305,0:305:99:.:.:0,120,1800	0/0:149,0:149:99:.:.:0,120,1800	0/0:300,0:300:99:.:.:0,120,1800	0/0:5948,0:5948:99:.:.:0,120,1800	1|1:1,6034:6035:99:1|1:1842_C_T:268431,18129,0:1842	1|1:6,5614:5620:99:1|1:1842_C_T:248380,16633,0:1842	1/1:6,5727:5733:99:.:.:253486,16974,0	0/0:252,0:252:99:.:.:0,120,1800	0/0:172,0:172:99:.:.:0,102,1800	0/0:6102,0:6102:99:.:.:0,120,1800	1/1:3,3986:3989:99:.:.:175840,11864,0	1/1:2,6037:6039:99:.:.:267676,18076,0	0/0:207,0:207:99:.:.:0,120,1800	0/0:293,0:293:99:.:.:0,120,1800	0/0:5597,0:5597:99:.:.:0,120,1800	0/0:5646,0:5646:99:.:.:0,120,1800	0/0:4033,0:4033:99:.:.:0,120,1800	1/1:11,6218:6229:99:.:.:275986,18280,0	1|1:11,6285:6296:99:1|1:1842_C_T:278923,18456,0:1842	1/1:12,6205:6217:99:.:.:275164,18167,0	1/1:0,6362:6362:99:.:.:283724,19140,0	0/0:118,0:118:99:.:.:0,120,1800	1|1:1,6086:6087:99:1|1:1842_C_T:269660,18286,0:1842	0/0:36,0:36:99:.:.:0,99,1219
Z4_18S-ITS-28S	1853	.	C	T	636348.47	PASS	AC=6;AF=0.013;AN=472;BaseQRankSum=1.57;DP=327843;ExcessHet=0.0000;FS=0.000;InbreedingCoeff=0.9364;MLEAC=6;MLEAF=0.013;MQ=59.97;MQRankSum=-1.322e+00;QD=30.67;ReadPosRankSum=2.44;SOR=0.607	GT:AD:DP:GQ:PGT:PID:PL:PS	0/0:309,0:309:99:.:.:0,120,1800	0/0:6933,0:6933:99:.:.:0,120,1800	0/0:5809,0:5809:99:.:.:0,120,1800	0/0:5636,0:5636:99:.:.:0,120,1800	0/0:292,0:292:99:.:.:0,120,1800	0/0:268,0:268:99:.:.:0,120,1800	0/0:5412,0:5412:99:.:.:0,120,1800	0/0:5466,0:5466:99:.:.:0,120,1800	0/0:5614,0:5614:99:.:.:0,120,1800	0/0:311,0:311:99:.:.:0,120,1800	0/0:323,0:323:99:.:.:0,120,1800	0/0:5466,0:5466:99:.:.:0,120,1800	0/0:5231,0:5231:99:.:.:0,120,1800	0/0:270,0:270:99:.:.:0,120,1800	0/0:5975,0:5975:99:.:.:0,120,1800	0/0:279,0:279:99:.:.:0,120,1800	0/0:235,0:235:99:.:.:0,106,1800	0/0:305,0:305:99:.:.:0,120,1800	0/0:149,0:149:99:.:.:0,120,1800	0/0:300,0:300:99:.:.:0,120,1800	0/0:5948,0:5948:99:.:.:0,120,1800	0/0:5538,0:5538:99:.:.:0,120,1800	0/0:5161,0:5161:99:.:.:0,120,1800	0/0:5248,0:5248:99:.:.:0,120,1800	0/0:252,0:252:99:.:.:0,120,1800	0/0:172,0:172:99:.:.:0,102,1800	0/0:6102,0:6102:99:.:.:0,120,1800	0/0:3624,0:3624:99:.:.:0,120,1800	0/0:5538,0:5538:99:.:.:0,120,1800	0/0:207,0:207:99:.:.:0,120,1800	0/0:293,0:293:99:.:.:0,120,1800	0/0:5597,0:5597:99:.:.:0,120,1800	0/0:5646,0:5646:99:.:.:0,120,1800	0/0:4033,0:4033:99:.:.:0,120,1800	0/0:5685,0:5685:99:.:.:0,120,1800	0/0:5756,0:5756:99:.:.:0,120,1800	0/0:5682,0:5682:99:.:.:0,120,1800	0/0:5828,0:5828:99:.:.:0,120,1800	0/0:118,0:118:99:.:.:0,120,1800	0/0:5550,0:5550:99:.:.:0,120,1800	0/0:36,0:36:99:.:.:0,99,1219
Z4_18S-ITS-28S	1854	.	C	G	299816.08	PASS	AC=2;AF=4.237e-03;AN=472;BaseQRankSum=5.34;DP=327420;ExcessHet=3.0195;FS=0.857;InbreedingCoeff=-0.0051;MLEAC=2;MLEAF=4.237e-03;MQ=59.96;MQRankSum=2.59;QD=26.61;ReadPosRankSum=9.59;SOR=0.597	GT:AD:DP:GQ:PL	0/0:309,0:309:99:0,120,1800	0/0:6933,0:6933:99:0,120,1800	0/0:5809,0:5809:99:0,120,1800	0/0:5636,0:5636:99:0,120,1800	0/0:292,0:292:99:0,120,1800	0/0:268,0:268:99:0,120,1800	0/0:5412,0:5412:99:0,120,1800	0/0:5466,0:5466:99:0,120,1800	0/0:5614,0:5614:99:0,120,1800	0/0:311,0:311:99:0,120,1800	0/0:323,0:323:99:0,120,1800	0/0:5466,0:5466:99:0,120,1800	0/0:5231,0:5231:99:0,120,1800	0/0:270,0:270:99:0,120,1800	0/0:5975,0:5975:99:0,120,1800	0/0:279,0:279:99:0,120,1800	0/0:235,0:235:99:0,106,1800	0/0:305,0:305:99:0,120,1800	0/0:149,0:149:99:0,120,1800	0/0:300,0:300:99:0,120,1800	0/0:5948,0:5948:99:0,120,1800	0/0:5538,0:5538:99:0,120,1800	0/0:5161,0:5161:99:0,120,1800	0/0:5248,0:5248:99:0,120,1800	0/0:252,0:252:99:0,120,1800	0/0:172,0:172:99:0,102,1800	0/0:6102,0:6102:99:0,120,1800	0/0:3624,0:3624:99:0,120,1800	0/0:5538,0:5538:99:0,120,1800	0/0:207,0:207:99:0,120,1800	0/0:293,0:293:99:0,120,1800	0/0:5597,0:5597:99:0,120,1800	0/0:5646,0:5646:99:0,120,1800	0/0:4033,0:4033:99:0,120,1800	0/0:5685,0:5685:99:0,120,1800	0/0:5756,0:5756:99:0,120,1800	0/0:5682,0:5682:99:0,120,1800	0/0:5828,0:5828:99:0,120,1800	0/0:118,0:118:99:0,120,1800	0/0:5550,0:5550:99:0,120,1800	0/0:36,0:36:99:0,99,1219
Z4_18S-ITS-28S	1855	.	A	T	3779713.29	PASS	AC=32;AF=0.068;AN=472;BaseQRankSum=0.682;DP=327623;ExcessHet=-0.0000;FS=0.000;InbreedingCoeff=0.9867;MLEAC=32;MLEAF=0.068;MQ=59.98;MQRankSum=-1.950e-01;QD=29.20;ReadPosRankSum=1.16;SOR=0.740	GT:AD:DP:GQ:PGT:PID:PL:PS	0/0:309,0:309:99:.:.:0,120,1800	0/0:6933,0:6933:99:.:.:0,120,1800	0/0:5809,0:5809:99:.:.:0,120,1800	0/0:5636,0:5636:99:.:.:0,120,1800	0/0:292,0:292:99:.:.:0,120,1800	0/0:268,0:268:99:.:.:0,120,1800	1|1:0,5440:5440:99:1|1:1842_C_T:243963,16388,0:1842	1/1:0,5504:5510:99:.:.:246369,16566,0	0/0:5614,0:5614:99:.:.:0,120,1800	0/0:311,0:311:99:.:.:0,120,1800	0/0:323,0:323:99:.:.:0,120,1800	1|1:16,5500:5516:99:1|1:1842_C_T:245322,15906,0:1842	1/1:0,5254:5260:99:.:.:234710,15794,0	0/0:270,0:270:99:.:.:0,120,1800	0/0:5975,0:5975:99:.:.:0,120,1800	0/0:279,0:279:99:.:.:0,120,1800	0/0:235,0:235:99:.:.:0,106,1800	0/0:305,0:305:99:.:.:0,120,1800	0/0:149,0:149:99:.:.:0,120,1800	0/0:300,0:300:99:.:.:0,120,1800	0/0:5948,0:5948:99:.:.:0,120,1800	1|1:0,5571:5571:99:1|1:1842_C_T:250030,16769,0:1842	1/1:0,5179:5185:99:.:.:231725,15588,0	1/1:0,5282:5288:99:.:.:235202,15849,0	0/0:252,0:252:99:.:.:0,120,1800	0/0:172,0:172:99:.:.:0,102,1800	0/0:6102,0:6102:99:.:.:0,120,1800	1/1:0,3633:3635:99:.:.:160762,10874,0	1/1:0,5573:5575:99:.:.:249386,16774,0	0/0:207,0:207:99:.:.:0,120,1800	0/0:293,0:293:99:.:.:0,120,1800	0/0:5597,0:5597:99:.:.:0,120,1800	0/0:5646,0:5646:99:.:.:0,120,1800	0/0:4033,0:4033:99:.:.:0,120,1800	1/1:9,5735:5747:99:.:.:255539,16866,0	1/1:7,5807:5818:99:.:.:260311,17185,0	1/1:3,5735:5744:99:.:.:256221,17098,0	1/1:0,5879:5879:99:.:.:263403,17673,0	0/0:118,0:118:99:.:.:0,120,1800	1|1:0,5613:5613:99:1|1:1842_C_T:252003,16894,0:1842	0/0:36,0:36:99:.:.:0,99,1219
Z4_18S-ITS-28S	1860	.	T	C	3931602.87	PASS	AC=50;AF=0.106;AN=472;BaseQRankSum=0.475;DP=323743;ExcessHet=-0.0000;FS=0.000;InbreedingCoeff=0.9901;MLEAC=48;MLEAF=0.102;MQ=59.98;MQRankSum=-2.600e-02;QD=28.55;ReadPosRankSum=1.25;SOR=0.647	GT:AD:DP:GQ:PGT:PID:PL:PS	0/0:309,0:309:99:.:.:0,120,1800	0/0:6933,0:6933:99:.:.:0,120,1800	0/0:5809,0:5809:99:.:.:0,120,1800	0/0:5636,0:5636:99:.:.:0,120,1800	0/0:292,0:292:99:.:.:0,120,1800	0/0:268,0:268:99:.:.:0,120,1800	1/1:0,5184:5201:99:.:.:233850,15664,0	1/1:44,4956:5000:99:.:.:197410,13364,0	0/0:5614,0:5614:99:.:.:0,120,1800	0/0:311,0:311:99:.:.:0,120,1800	0/0:323,0:323:99:.:.:0,120,1800	1/1:61,4878:4963:99:.:.:202643,12353,0	1/1:0,4970:4984:99:.:.:223940,14995,0	0/0:270,0:270:99:.:.:0,120,1800	0/0:5975,0:5975:99:.:.:0,120,1800	0/0:279,0:279:99:.:.:0,120,1800	0/0:235,0:235:99:.:.:0,106,1800	0/0:305,0:305:99:.:.:0,120,1800	0/0:149,0:149:99:.:.:0,120,1800	0/0:300,0:300:99:.:.:0,120,1800	0/0:5948,0:5948:99:.:.:0,120,1800	1|1:55,4372:4427:99:1|1:1842_C_T:174072,11200,0:1842	1|1:29,4720:4749:99:1|1:1842_C_T:189398,13178,0:1842	1/1:21,4760:4812:99:.:.:192228,13584,0	0/0:252,0:252:99:.:.:0,120,1800	0/0:172,0:172:99:.:.:0,102,1800	0/0:6102,0:6102:99:.:.:0,120,1800	1/1:4,3350:3398:99:.:.:150113,9997,0	1/1:23,5038:5061:99:.:.:202151,14291,0	0/0:207,0:207:99:.:.:0,120,1800	0/0:293,0:293:99:.:.:0,120,1800	0/0:5597,0:5597:99:.:.:0,120,1800	0/0:5646,0:5646:99:.:.:0,120,1800	0/0:4033,0:4033:99:.:.:0,120,1800	1/1:41,5188:5265:99:.:.:211194,14104,0	1|1:42,5308:5350:99:1|1:1842_C_T:214798,14319,0:1842	1/1:13,5365:5404:99:.:.:239900,15747,0	1/1:0,5607:5626:99:.:.:253106,16952,0	0/0:118,0:118:99:.:.:0,120,1800	1|1:63,4437:4500:99:1|1:1842_C_T:177607,11450,0:1842	0/0:36,0:36:99:.:.:0,99,1219
Z4_18S-ITS-28S	1877	.	G	T	244728.38	PASS	AC=8;AF=0.017;AN=472;BaseQRankSum=-9.630e-01;DP=301990;ExcessHet=0.0000;FS=0.000;InbreedingCoeff=0.9513;MLEAC=8;MLEAF=0.017;MQ=59.97;MQRankSum=-1.686e+00;QD=28.53;ReadPosRankSum=0.172;SOR=0.566	GT:AD:DP:GQ:PGT:PID:PL:PS	0/0:309,0:309:99:.:.:0,120,1800	0/0:6467,0:6467:99:.:.:0,120,1800	0/0:5809,0:5809:99:.:.:0,120,1800	0/0:5636,0:5636:99:.:.:0,120,1800	0/0:292,0:292:99:.:.:0,120,1800	0/0:268,0:268:99:.:.:0,120,1800	0/0:4219,0:4219:99:.:.:0,120,1800	0/0:4249,0:4249:99:.:.:0,120,1800	0/0:5614,0:5614:99:.:.:0,120,1800	0/0:311,0:311:99:.:.:0,120,1800	0/0:323,0:323:99:.:.:0,120,1800	0/0:4207,0:4207:99:.:.:0,120,1800	0/0:4067,0:4067:99:.:.:0,120,1800	0/0:270,0:270:99:.:.:0,120,1800	0/0:5975,0:5975:99:.:.:0,120,1800	0/0:279,0:279:99:.:.:0,120,1800	0/0:235,0:235:99:.:.:0,106,1800	0/0:305,0:305:99:.:.:0,120,1800	0/0:149,0:149:99:.:.:0,120,1800	0/0:300,0:300:99:.:.:0,120,1800	0/0:5948,0:5948:99:.:.:0,120,1800	0/0:4341,0:4341:99:.:.:0,120,1800	0/0:4022,0:4022:99:.:.:0,120,1800	0/0:4057,0:4057:99:.:.:0,120,1800	0/0:252,0:252:99:.:.:0,120,1800	0/0:172,0:172:99:.:.:0,102,1800	0/0:5927,0:5927:99:.:.:0,120,1800	0/0:2745,0:2745:99:.:.:0,120,1800	0/0:4348,0:4348:99:.:.:0,120,1800	0/0:207,0:207:99:.:.:0,120,1800	0/0:293,0:293:99:.:.:0,120,1800	0/0:5597,0:5597:99:.:.:0,120,1800	0/0:5646,0:5646:99:.:.:0,120,1800	0/0:4033,0:4033:99:.:.:0,120,1800	0/0:4396,0:4396:99:.:.:0,120,1800	0/0:4488,0:4488:99:.:.:0,120,1800	0/0:4395,0:4395:99:.:.:0,120,1800	0/0:4630,0:4630:99:.:.:0,120,1800	0/0:118,0:118:99:.:.:0,120,1800	0/0:4068,0:4068:99:.:.:0,120,1800	0/0:36,0:36:99:.:.:0,99,1219
Z4_18S-ITS-28S	1879	.	T	C	3682255.55	PASS	AC=50;AF=0.106;AN=472;BaseQRankSum=0.310;DP=307411;ExcessHet=-0.0000;FS=0.000;InbreedingCoeff=0.9910;MLEAC=48;MLEAF=0.102;MQ=59.97;MQRankSum=-4.900e-02;QD=27.23;ReadPosRankSum=0.555;SOR=0.832	GT:AD:DP:GQ:PGT:PID:PL:PS	0/0:309,0:309:99:.:.:0,120,1800	0/0:6467,0:6467:99:.:.:0,120,1800	0/0:5809,0:5809:99:.:.:0,120,1800	0/0:5636,0:5636:99:.:.:0,120,1800	0/0:292,0:292:99:.:.:0,120,1800	0/0:268,0:268:99:.:.:0,120,1800	1|1:0,4521:4521:99:1|1:1842_C_T:203442,13609,0:1842	1/1:5,4464:4469:99:.:.:196433,13224,0	0/0:5614,0:5614:99:.:.:0,120,1800	0/0:311,0:311:99:.:.:0,120,1800	0/0:323,0:323:99:.:.:0,120,1800	1|1:16,4493:4509:99:1|1:1842_C_T:201461,12853,0:1842	1/1:5,4279:4284:99:.:.:187236,12667,0	0/0:270,0:270:99:.:.:0,120,1800	0/0:5975,0:5975:99:.:.:0,120,1800	0/0:279,0:279:99:.:.:0,120,1800	0/0:235,0:235:99:.:.:0,106,1800	0/0:305,0:305:99:.:.:0,120,1800	0/0:149,0:149:99:.:.:0,120,1800	0/0:300,0:300:99:.:.:0,120,1800	0/0:5948,0:5948:99:.:.:0,120,1800	1|1:13,4452:4465:99:1|1:1842_C_T:181736,12889,0:1842	1|1:5,4248:4253:99:1|1:1842_C_T:186298,12578,0:1842	1/1:5,4258:4263:99:.:.:186762,12603,0	0/0:252,0:252:99:.:.:0,120,1800	0/0:172,0:172:99:.:.:0,102,1800	0/0:5927,0:5927:99:.:.:0,120,1800	1/1:2,2998:3000:99:.:.:130830,8938,0	1/1:2,4436:4443:99:.:.:199319,13550,0	0/0:207,0:207:99:.:.:0,120,1800	0/0:293,0:293:99:.:.:0,120,1800	0/0:5597,0:5597:99:.:.:0,120,1800	0/0:5646,0:5646:99:.:.:0,120,1800	0/0:4033,0:4033:99:.:.:0,120,1800	1/1:13,4661:4674:99:.:.:203447,13477,0	1|1:8,4704:4712:99:1|1:1842_C_T:206542,13815,0:1842	1/1:5,4629:4634:99:.:.:202965,13717,0	1/1:0,4854:4854:99:.:.:218430,14611,0	0/0:118,0:118:99:.:.:0,120,1800	1|1:18,4418:4436:99:1|1:1842_C_T:178422,12622,0:1842	0/0:36,0:36:99:.:.:0,99,1219
Z4_18S-ITS-28S	1890	.	A	G	3337249.25	PASS	AC=27;AF=0.057;AN=472;BaseQRankSum=0.867;DP=308704;ExcessHet=0.0000;FS=0.000;InbreedingCoeff=0.7173;MLEAC=27;MLEAF=0.057;MQ=58.42;MQRankSum=-8.300e-02;QD=32.11;ReadPosRankSum=0.729;SOR=0.678	GT:AD:DP:GQ:PL	0/0:309,0:309:99:0,120,1800	0/0:6467,0:6467:99:0,120,1800	0/0:5809,0:5809:99:0,120,1800	1/1:9,6029:6038:99:235793,17808,0	0/0:292,0:292:99:0,120,1800	0/0:268,0:268:99:0,120,1800	0/0:4288,0:4288:99:0,120,1800	0/0:4292,0:4292:99:0,120,1800	1/1:25,6214:6239:99:241246,17816,0	0/0:311,0:311:99:0,120,1800	0/0:323,0:323:99:0,120,1800	0/0:4206,0:4206:99:0,120,1800	0/0:4113,0:4113:99:0,120,1800	0/0:270,0:270:99:0,120,1800	1/1:5,6238:6243:99:245209,18582,0	0/0:279,0:279:99:0,120,1800	0/0:235,0:235:99:0,106,1800	0/0:305,0:305:99:0,120,1800	0/0:149,0:149:99:0,120,1800	0/0:300,0:300:99:0,120,1800	1/1:7,6418:6425:99:251373,19079,0	0/0:4403,0:4403:99:0,120,1800	0/0:4076,0:4076:99:0,120,1800	0/0:4099,0:4099:99:0,120,1800	0/0:252,0:252:99:0,120,1800	0/0:172,0:172:99:0,102,1800	0/0:5927,0:5927:99:0,120,1800	0/0:2785,0:2785:99:0,120,1800	0/0:4358,0:4358:99:0,120,1800	0/0:207,0:207:99:0,120,1800	0/0:293,0:293:99:0,120,1800	1/1:27,5891:5918:99:225623,16708,0	0/1:3123,2834:5957:99:91569,0,101670	0/0:4033,0:4033:99:0,120,1800	0/0:4412,0:4412:99:0,120,1800	0/0:4481,0:4481:99:0,120,1800	0/0:4389,0:4389:99:0,120,1800	0/0:4625,0:4625:99:0,120,1800	0/0:118,0:118:99:0,120,1800	0/0:4056,0:4056:99:0,120,1800	0/0:36,0:36:99:0,99,1219
Z4_18S-ITS-28S	1898	.	C	G	139047.04	PASS	AC=4;AF=8.475e-03;AN=472;BaseQRankSum=1.78;DP=304065;ExcessHet=3.0659;FS=0.000;InbreedingCoeff=-0.0091;MLEAC=4;MLEAF=8.475e-03;MQ=60.00;MQRankSum=0.00;QD=5.49;ReadPosRankSum=-1.585e+00;SOR=0.690	GT:AD:DP:GQ:PL	0/0:309,0:309:99:0,120,1800	0/1:5172,1397:6569:99:39262,0,197825	0/0:5809,0:5809:99:0,120,1800	0/0:5888,0:5888:99:0,120,1800	0/0:292,0:292:99:0,120,1800	0/0:268,0:268:99:0,120,1800	0/0:4288,0:4288:99:0,120,1800	0/0:4292,0:4292:99:0,120,1800	0/0:6108,0:6108:99:0,120,1800	0/0:311,0:311:99:0,120,1800	0/0:323,0:323:99:0,120,1800	0/0:4206,0:4206:99:0,120,1800	0/0:4113,0:4113:99:0,120,1800	0/0:270,0:270:99:0,120,1800	0/0:6132,0:6132:99:0,120,1800	0/0:279,0:279:99:0,120,1800	0/0:235,0:235:99:0,106,1800	0/0:305,0:305:99:0,120,1800	0/0:149,0:149:99:0,120,1800	0/0:300,0:300:99:0,120,1800	0/0:6262,0:6262:99:0,120,1800	0/0:4403,0:4403:99:0,120,1800	0/0:4076,0:4076:99:0,120,1800	0/0:4099,0:4099:99:0,120,1800	0/0:252,0:252:99:0,120,1800	0/0:172,0:172:99:0,102,1800	0/1:5357,580:5937:99:4316,0,189597	0/0:2785,0:2785:99:0,120,1800	0/0:4358,0:4358:99:0,120,1800	0/0:207,0:207:99:0,120,1800	0/0:293,0:293:99:0,120,1800	0/0:5794,0:5794:99:0,120,1800	0/0:5805,0:5805:99:0,120,1800	0/0:4033,0:4033:99:0,120,1800	0/0:4412,0:4412:99:0,120,1800	0/0:4481,0:4481:99:0,120,1800	0/0:4389,0:4389:99:0,120,1800	0/0:4625,0:4625:99:0,120,1800	0/0:118,0:118:99:0,120,1800	0/0:4056,0:4056:99:0,120,1800	0/0:36,0:36:99:0,99,1219
Z4_18S-ITS-28S	1909	.	A	G	3285013.23	PASS	AC=40;AF=0.085;AN=472;BaseQRankSum=1.20;DP=308655;ExcessHet=-0.0000;FS=0.000;InbreedingCoeff=0.9926;MLEAC=40;MLEAF=0.085;MQ=59.99;MQRankSum=0.00;QD=29.52;ReadPosRankSum=-2.310e-01;SOR=0.516	GT:AD:DP:GQ:PGT:PID:PL:PS	0/0:309,0:309:99:.:.:0,120,1800	0/0:6505,0:6505:99:.:.:0,120,1800	0/0:5809,0:5809:99:.:.:0,120,1800	0/0:5888,0:5888:99:.:.:0,120,1800	0/0:292,0:292:99:.:.:0,120,1800	0/0:268,0:268:99:.:.:0,120,1800	1/1:0,4555:4555:99:.:.:207942,13910,0	1/1:0,4537:4537:99:.:.:207711,13895,0	0/0:6108,0:6108:99:.:.:0,120,1800	0/0:311,0:311:99:.:.:0,120,1800	0/0:323,0:323:99:.:.:0,120,1800	1/1:17,4465:4483:99:.:.:197228,12755,0	1/1:0,4354:4354:99:.:.:199170,13323,0	0/0:270,0:270:99:.:.:0,120,1800	0/0:6132,0:6132:99:.:.:0,120,1800	0/0:279,0:279:99:.:.:0,120,1800	0/0:235,0:235:99:.:.:0,106,1800	0/0:305,0:305:99:.:.:0,120,1800	0/0:149,0:149:99:.:.:0,120,1800	0/0:300,0:300:99:.:.:0,120,1800	0/0:6262,0:6262:99:.:.:0,120,1800	1|1:25,4515:4540:99:1|1:1842_C_T:184558,12636,0:1842	1/1:0,4304:4304:99:.:.:196560,13148,0	1/1:0,4298:4298:99:.:.:196425,13139,0	0/0:252,0:252:99:.:.:0,120,1800	0/0:172,0:172:99:.:.:0,102,1800	0/0:5733,0:5733:99:.:.:0,120,1800	1/1:0,3076:3076:99:.:.:140760,9416,0	1/1:0,4620:4620:99:.:.:211140,14124,0	0/0:207,0:207:99:.:.:0,120,1800	0/0:293,0:293:99:.:.:0,120,1800	0/0:5794,0:5794:99:.:.:0,120,1800	0/0:5805,0:5805:99:.:.:0,120,1800	0/0:4033,0:4033:99:.:.:0,120,1800	1/1:9,4702:4712:99:.:.:207732,13772,0	1/1:5,4750:4757:99:.:.:217241,14338,0	1/1:3,4798:4801:99:.:.:215772,14317,0	1/1:0,4769:4769:99:.:.:218700,14629,0	0/0:118,0:118:99:.:.:0,120,1800	1/1:25,4476:4513:99:.:.:180515,12623,0	0/0:36,0:36:99:.:.:0,99,1219
Z4_18S-ITS-28S	1911	.	C	A	227649.32	PASS	AC=8;AF=0.017;AN=472;BaseQRankSum=1.19;DP=305715;ExcessHet=0.0000;FS=0.000;InbreedingCoeff=0.9679;MLEAC=8;MLEAF=0.017;MQ=59.97;MQRankSum=3.15;QD=33.47;ReadPosRankSum=1.61;SOR=0.363	GT:AD:DP:GQ:PGT:PID:PL:PS	0/0:309,0:309:99:.:.:0,120,1800	0/0:6505,0:6505:99:.:.:0,120,1800	0/0:5809,0:5809:99:.:.:0,120,1800	0/0:5888,0:5888:99:.:.:0,120,1800	0/0:292,0:292:99:.:.:0,120,1800	0/0:268,0:268:99:.:.:0,120,1800	0/0:4443,0:4443:99:.:.:0,120,1800	0/0:4429,0:4429:99:.:.:0,120,1800	0/0:6108,0:6108:99:.:.:0,120,1800	0/0:311,0:311:99:.:.:0,120,1800	0/0:323,0:323:99:.:.:0,120,1800	0/0:4372,0:4372:99:.:.:0,120,1800	0/0:4217,0:4217:99:.:.:0,120,1800	0/0:270,0:270:99:.:.:0,120,1800	0/0:6132,0:6132:99:.:.:0,120,1800	0/0:279,0:279:99:.:.:0,120,1800	0/0:235,0:235:99:.:.:0,106,1800	0/0:305,0:305:99:.:.:0,120,1800	0/0:149,0:149:99:.:.:0,120,1800	0/0:300,0:300:99:.:.:0,120,1800	0/0:6262,0:6262:99:.:.:0,120,1800	0/0:4526,0:4526:99:.:.:0,120,1800	0/0:4183,0:4183:99:.:.:0,120,1800	0/0:4187,0:4187:99:.:.:0,120,1800	0/0:252,0:252:99:.:.:0,120,1800	0/0:172,0:172:99:.:.:0,102,1800	0/0:5733,0:5733:99:.:.:0,120,1800	0/0:3002,0:3002:99:.:.:0,120,1800	0/0:4509,0:4509:99:.:.:0,120,1800	0/0:207,0:207:99:.:.:0,120,1800	0/0:293,0:293:99:.:.:0,120,1800	0/0:5794,0:5794:99:.:.:0,120,1800	0/0:5805,0:5805:99:.:.:0,120,1800	0/0:4033,0:4033:99:.:.:0,120,1800	0/0:4597,0:4597:99:.:.:0,120,1800	0/0:4634,0:4634:99:.:.:0,120,1800	0/0:4597,0:4597:99:.:.:0,120,1800	0/0:4661,0:4661:99:.:.:0,120,1800	0/0:118,0:118:99:.:.:0,120,1800	0/0:4472,0:4472:99:.:.:0,120,1800	0/0:36,0:36:99:.:.:0,99,1219
Z4_18S-ITS-28S	1919	.	G	A	2928773.04	PASS	AC=32;AF=0.068;AN=472;BaseQRankSum=-3.410e-01;DP=309450;ExcessHet=-0.0000;FS=0.000;InbreedingCoeff=0.9913;MLEAC=32;MLEAF=0.068;MQ=60.00;MQRankSum=-3.000e-02;QD=31.31;ReadPosRankSum=-1.345e+00;SOR=0.403	GT:AD:DP:GQ:PGT:PID:PL:PS	0/0:309,0:309:99:.:.:0,120,1800	0/0:6505,0:6505:99:.:.:0,120,1800	0/0:5809,0:5809:99:.:.:0,120,1800	0/0:5888,0:5888:99:.:.:0,120,1800	0/0:292,0:292:99:.:.:0,120,1800	0/0:268,0:268:99:.:.:0,120,1800	1|1:0,4633:4633:99:1|1:1842_C_T:207890,13944,0:1842	1/1:0,4627:4627:99:.:.:207320,13926,0	0/0:6108,0:6108:99:.:.:0,120,1800	0/0:311,0:311:99:.:.:0,120,1800	0/0:323,0:323:99:.:.:0,120,1800	1/1:15,4390:4439:99:.:.:203444,13157,0	1/1:0,4394:4394:99:.:.:196493,13224,0	0/0:270,0:270:99:.:.:0,120,1800	0/0:6132,0:6132:99:.:.:0,120,1800	0/0:279,0:279:99:.:.:0,120,1800	0/0:235,0:235:99:.:.:0,106,1800	0/0:305,0:305:99:.:.:0,120,1800	0/0:149,0:149:99:.:.:0,120,1800	0/0:300,0:300:99:.:.:0,120,1800	0/0:6262,0:6262:99:.:.:0,120,1800	1|1:0,4533:4533:99:1|1:1842_C_T:181141,13598,0:1842	1|1:0,4357:4357:99:1|1:1842_C_T:195064,13113,0:1842	1/1:0,4364:4364:99:.:.:195605,13135,0	0/0:252,0:252:99:.:.:0,120,1800	0/0:172,0:172:99:.:.:0,102,1800	0/0:5733,0:5733:99:.:.:0,120,1800	1/1:0,3174:3174:99:.:.:141755,9551,0	1/1:0,4692:4692:99:.:.:210198,14123,0	0/0:207,0:207:99:.:.:0,120,1800	0/0:293,0:293:99:.:.:0,120,1800	0/0:5794,0:5794:99:.:.:0,120,1800	0/0:5805,0:5805:99:.:.:0,120,1800	0/0:4033,0:4033:99:.:.:0,120,1800	1|1:9,4803:4812:99:1|1:1919_G_A:214314,14078,0:1919	1|1:2,4843:4845:99:1|1:1842_C_T:216541,14491,0:1842	1/1:2,4800:4802:99:.:.:215278,14363,0	1/1:0,4862:4862:99:.:.:218068,14634,0	0/0:118,0:118:99:.:.:0,120,1800	1|1:2,4522:4524:99:1|1:1842_C_T:176916,13447,0:1842	0/0:36,0:36:99:.:.:0,99,1219
Z4_18S-ITS-28S	1927	.	G	T	2931680.06	PASS	AC=32;AF=0.068;AN=472;BaseQRankSum=2.20;DP=309470;ExcessHet=-0.0000;FS=0.000;InbreedingCoeff=0.9913;MLEAC=32;MLEAF=0.068;MQ=60.00;MQRankSum=0.00;QD=31.45;ReadPosRankSum=-7.240e-01;SOR=0.234	GT:AD:DP:GQ:PGT:PID:PL:PS	0/0:309,0:309:99:.:.:0,120,1800	0/0:6505,0:6505:99:.:.:0,120,1800	0/0:5809,0:5809:99:.:.:0,120,1800	0/0:5888,0:5888:99:.:.:0,120,1800	0/0:292,0:292:99:.:.:0,120,1800	0/0:268,0:268:99:.:.:0,120,1800	1|1:0,4505:4505:99:1|1:1842_C_T:182007,13534,0:1842	1/1:0,4566:4566:99:.:.:203363,13741,0	0/0:6108,0:6108:99:.:.:0,120,1800	0/0:311,0:311:99:.:.:0,120,1800	0/0:323,0:323:99:.:.:0,120,1800	1|1:23,4425:4448:99:1|1:1842_C_T:175017,12560,0:1842	1/1:1,4307:4308:99:.:.:191558,12925,0	0/0:270,0:270:99:.:.:0,120,1800	0/0:6132,0:6132:99:.:.:0,120,1800	0/0:279,0:279:99:.:.:0,120,1800	0/0:235,0:235:99:.:.:0,106,1800	0/0:305,0:305:99:.:.:0,120,1800	0/0:149,0:149:99:.:.:0,120,1800	0/0:300,0:300:99:.:.:0,120,1800	0/0:6262,0:6262:99:.:.:0,120,1800	1|1:0,4721:4721:99:1|1:1842_C_T:212445,14211,0:1842	1|1:0,4253:4253:99:1|1:1842_C_T:170847,12793,0:1842	1/1:0,4305:4305:99:.:.:191439,12955,0	0/0:252,0:252:99:.:.:0,120,1800	0/0:172,0:172:99:.:.:0,102,1800	0/0:5733,0:5733:99:.:.:0,120,1800	1/1:1,3104:3105:99:.:.:122775,9319,0	1/1:2,4574:4576:99:.:.:183974,13708,0	0/0:207,0:207:99:.:.:0,120,1800	0/0:293,0:293:99:.:.:0,120,1800	0/0:5794,0:5794:99:.:.:0,120,1800	0/0:5805,0:5805:99:.:.:0,120,1800	0/0:4033,0:4033:99:.:.:0,120,1800	1|1:10,4723:4733:99:1|1:1919_G_A:208962,13800,0:1919	1|1:2,4655:4657:99:1|1:1842_C_T:179067,13863,0:1842	1/1:4,4619:4623:99:.:.:176685,13738,0	1/1:0,4771:4771:99:.:.:213126,14361,0	0/0:118,0:118:99:.:.:0,120,1800	1|1:0,4647:4647:99:1|1:1842_C_T:208333,13988,0:1842	0/0:36,0:36:99:.:.:0,99,1219
Z4_18S-ITS-28S	1967	.	G	A	3298498.84	PASS	AC=32;AF=0.068;AN=472;BaseQRankSum=-5.470e-01;DP=313245;ExcessHet=-0.0000;FS=0.000;InbreedingCoeff=0.9957;MLEAC=32;MLEAF=0.068;MQ=59.98;MQRankSum=-4.000e-02;QD=31.26;ReadPosRankSum=1.67;SOR=0.328	GT:AD:DP:GQ:PGT:PID:PL:PS	0/0:309,0:309:99:.:.:0,120,1800	0/0:6505,0:6505:99:.:.:0,120,1800	0/0:5809,0:5809:99:.:.:0,120,1800	0/0:5888,0:5888:99:.:.:0,120,1800	0/0:292,0:292:99:.:.:0,120,1800	0/0:268,0:268:99:.:.:0,120,1800	1/1:0,4687:4694:99:.:.:213548,14289,0	1/1:7,4658:4673:99:.:.:185062,13860,0	0/0:6108,0:6108:99:.:.:0,120,1800	0/0:311,0:311:99:.:.:0,120,1800	0/0:323,0:323:99:.:.:0,120,1800	1|1:17,4829:4846:99:1|1:1842_C_T:216279,13827,0:1842	1/1:0,4563:4563:99:.:.:205335,13735,0	0/0:270,0:270:99:.:.:0,120,1800	0/0:6132,0:6132:99:.:.:0,120,1800	0/0:279,0:279:99:.:.:0,120,1800	0/0:235,0:235:99:.:.:0,106,1800	0/0:305,0:305:99:.:.:0,120,1800	0/0:149,0:149:99:.:.:0,120,1800	0/0:300,0:300:99:.:.:0,120,1800	0/0:6262,0:6262:99:.:.:0,120,1800	1/1:0,4762:4781:99:.:.:217509,14563,0	1|1:0,4509:4509:99:1|1:1842_C_T:202937,13610,0:1842	1/1:0,4453:4461:99:.:.:205214,13732,0	0/0:252,0:252:99:.:.:0,120,1800	0/0:172,0:172:99:.:.:0,102,1800	0/0:5733,0:5733:99:.:.:0,120,1800	1/1:0,3431:3431:99:.:.:154399,10333,0	1/1:0,4779:4785:99:.:.:217650,14563,0	0/0:207,0:207:99:.:.:0,120,1800	0/0:293,0:293:99:.:.:0,120,1800	0/0:5794,0:5794:99:.:.:0,120,1800	0/0:5805,0:5805:99:.:.:0,120,1800	0/0:4033,0:4033:99:.:.:0,120,1800	1|1:9,4929:4938:99:1|1:1967_G_A:221376,14459,0:1967	1|1:5,4960:4965:99:1|1:1842_C_T:222975,14720,0:1842	1/1:2,4932:4934:99:.:.:221850,14762,0	1/1:0,4955:4961:99:.:.:225213,15069,0	0/0:118,0:118:99:.:.:0,120,1800	1|1:0,4833:4833:99:1|1:1842_C_T:217447,14549,0:1842	0/0:36,0:36:99:.:.:0,99,1219
Z4_18S-ITS-28S	1968	.	C	T	745994.93	PASS	AC=18;AF=0.038;AN=472;BaseQRankSum=-2.700e-01;DP=315914;ExcessHet=0.0000;FS=0.000;InbreedingCoeff=0.9900;MLEAC=16;MLEAF=0.034;MQ=59.98;MQRankSum=-1.670e-01;QD=27.76;ReadPosRankSum=2.10;SOR=0.405	GT:AD:DP:GQ:PGT:PID:PL:PS	0/0:309,0:309:99:.:.:0,120,1800	0/0:6505,0:6505:99:.:.:0,120,1800	0/0:5809,0:5809:99:.:.:0,120,1800	0/0:5888,0:5888:99:.:.:0,120,1800	0/0:292,0:292:99:.:.:0,120,1800	0/0:268,0:268:99:.:.:0,120,1800	0/0:4688,0:4688:99:.:.:0,120,1800	0/0:4717,0:4717:99:.:.:0,120,1800	0/0:6108,0:6108:99:.:.:0,120,1800	0/0:311,0:311:99:.:.:0,120,1800	0/0:323,0:323:99:.:.:0,120,1800	0/0:4819,0:4819:99:.:.:0,120,1800	0/0:4506,0:4506:99:.:.:0,120,1800	0/0:270,0:270:99:.:.:0,120,1800	0/0:6132,0:6132:99:.:.:0,120,1800	0/0:279,0:279:99:.:.:0,120,1800	0/0:235,0:235:99:.:.:0,106,1800	0/0:305,0:305:99:.:.:0,120,1800	0/0:149,0:149:99:.:.:0,120,1800	0/0:300,0:300:99:.:.:0,120,1800	0/0:6262,0:6262:99:.:.:0,120,1800	0/0:4784,0:4784:99:.:.:0,120,1800	0/0:4481,0:4481:99:.:.:0,120,1800	0/0:4506,0:4506:99:.:.:0,120,1800	0/0:252,0:252:99:.:.:0,120,1800	0/0:172,0:172:99:.:.:0,102,1800	0/0:5733,0:5733:99:.:.:0,120,1800	0/0:3396,0:3396:99:.:.:0,120,1800	0/0:4783,0:4783:99:.:.:0,120,1800	0/0:207,0:207:99:.:.:0,120,1800	0/0:293,0:293:99:.:.:0,120,1800	0/0:5794,0:5794:99:.:.:0,120,1800	0/0:5805,0:5805:99:.:.:0,120,1800	0/0:4033,0:4033:99:.:.:0,120,1800	0/0:4878,0:4878:99:.:.:0,120,1800	0/0:4913,0:4913:99:.:.:0,120,1800	0/0:4873,0:4873:99:.:.:0,120,1800	0/0:4951,0:4951:99:.:.:0,120,1800	0/0:118,0:118:99:.:.:0,120,1800	0/0:4784,0:4784:99:.:.:0,120,1800	0/0:36,0:36:99:.:.:0,99,1219
Z4_18S-ITS-28S	1969	.	C	T	764151.93	PASS	AC=18;AF=0.038;AN=472;BaseQRankSum=-3.140e-01;DP=315975;ExcessHet=0.0000;FS=0.000;InbreedingCoeff=0.9900;MLEAC=16;MLEAF=0.034;MQ=59.98;MQRankSum=0.00;QD=29.09;ReadPosRankSum=2.18;SOR=0.382	GT:AD:DP:GQ:PGT:PID:PL:PS	0/0:309,0:309:99:.:.:0,120,1800	0/0:6505,0:6505:99:.:.:0,120,1800	0/0:5809,0:5809:99:.:.:0,120,1800	0/0:5888,0:5888:99:.:.:0,120,1800	0/0:292,0:292:99:.:.:0,120,1800	0/0:268,0:268:99:.:.:0,120,1800	0/0:4688,0:4688:99:.:.:0,120,1800	0/0:4717,0:4717:99:.:.:0,120,1800	0/0:6108,0:6108:99:.:.:0,120,1800	0/0:311,0:311:99:.:.:0,120,1800	0/0:323,0:323:99:.:.:0,120,1800	0/0:4819,0:4819:99:.:.:0,120,1800	0/0:4506,0:4506:99:.:.:0,120,1800	0/0:270,0:270:99:.:.:0,120,1800	0/0:6132,0:6132:99:.:.:0,120,1800	0/0:279,0:279:99:.:.:0,120,1800	0/0:235,0:235:99:.:.:0,106,1800	0/0:305,0:305:99:.:.:0,120,1800	0/0:149,0:149:99:.:.:0,120,1800	0/0:300,0:300:99:.:.:0,120,1800	0/0:6262,0:6262:99:.:.:0,120,1800	0/0:4784,0:4784:99:.:.:0,120,1800	0/0:4481,0:4481:99:.:.:0,120,1800	0/0:4506,0:4506:99:.:.:0,120,1800	0/0:252,0:252:99:.:.:0,120,1800	0/0:172,0:172:99:.:.:0,102,1800	0/0:5733,0:5733:99:.:.:0,120,1800	0/0:3396,0:3396:99:.:.:0,120,1800	0/0:4783,0:4783:99:.:.:0,120,1800	0/0:207,0:207:99:.:.:0,120,1800	0/0:293,0:293:99:.:.:0,120,1800	0/0:5794,0:5794:99:.:.:0,120,1800	0/0:5805,0:5805:99:.:.:0,120,1800	0/0:4033,0:4033:99:.:.:0,120,1800	0/0:4878,0:4878:99:.:.:0,120,1800	0/0:4913,0:4913:99:.:.:0,120,1800	0/0:4873,0:4873:99:.:.:0,120,1800	0/0:4951,0:4951:99:.:.:0,120,1800	0/0:118,0:118:99:.:.:0,120,1800	0/0:4784,0:4784:99:.:.:0,120,1800	0/0:36,0:36:99:.:.:0,99,1219
Z4_18S-ITS-28S	1988	.	A	C	3729858.06	PASS	AC=32;AF=0.068;AN=472;BaseQRankSum=2.60;DP=324645;ExcessHet=-0.0000;FS=0.000;InbreedingCoeff=0.9913;MLEAC=32;MLEAF=0.068;MQ=59.97;MQRankSum=-4.300e-02;QD=26.08;ReadPosRankSum=2.25;SOR=0.592	GT:AD:DP:GQ:PGT:PID:PL:PS	0/0:309,0:309:99:.:.:0,120,1800	0/0:6505,0:6505:99:.:.:0,120,1800	0/0:5809,0:5809:99:.:.:0,120,1800	0/0:5888,0:5888:99:.:.:0,120,1800	0/0:292,0:292:99:.:.:0,120,1800	0/0:268,0:268:99:.:.:0,120,1800	1|1:0,5309:5309:99:1|1:1842_C_T:238905,15981,0:1842	1/1:0,5332:5332:99:.:.:239864,16050,0	0/0:6108,0:6108:99:.:.:0,120,1800	0/0:311,0:311:99:.:.:0,120,1800	0/0:323,0:323:99:.:.:0,120,1800	1|1:18,5387:5405:99:1|1:1842_C_T:241605,15460,0:1842	1/1:0,5099:5099:99:.:.:229455,15349,0	0/0:270,0:270:99:.:.:0,120,1800	0/0:6132,0:6132:99:.:.:0,120,1800	0/0:279,0:279:99:.:.:0,120,1800	0/0:235,0:235:99:.:.:0,106,1800	0/0:305,0:305:99:.:.:0,120,1800	0/0:149,0:149:99:.:.:0,120,1800	0/0:300,0:300:99:.:.:0,120,1800	0/0:6262,0:6262:99:.:.:0,120,1800	1|1:0,5401:5401:99:1|1:1842_C_T:243045,16258,0:1842	1|1:0,5060:5060:99:1|1:1842_C_T:227700,15231,0:1842	1/1:0,5102:5102:99:.:.:229467,15358,0	0/0:252,0:252:99:.:.:0,120,1800	0/0:172,0:172:99:.:.:0,102,1800	0/0:5733,0:5733:99:.:.:0,120,1800	1/1:0,3775:3775:99:.:.:169875,11363,0	1/1:0,5422:5422:99:.:.:243990,16321,0	0/0:207,0:207:99:.:.:0,120,1800	0/0:293,0:293:99:.:.:0,120,1800	0/0:5794,0:5794:99:.:.:0,120,1800	0/0:5805,0:5805:99:.:.:0,120,1800	0/0:4033,0:4033:99:.:.:0,120,1800	1|1:13,5523:5536:99:1|1:1967_G_A:247950,16079,0:1967	1|1:6,5557:5563:99:1|1:1842_C_T:249795,16476,0:1842	1/1:1,5513:5514:99:.:.:248040,16553,0	1/1:0,5598:5598:99:.:.:251834,16851,0	0/0:118,0:118:99:.:.:0,120,1800	1|1:0,5437:5437:99:1|1:1842_C_T:244665,16366,0:1842	0/0:36,0:36:99:.:.:0,99,1219
Z4_18S-ITS-28S	1990	.	C	T	3755295.6	PASS	AC=36;AF=0.076;AN=472;BaseQRankSum=1.02;DP=325298;ExcessHet=-0.0000;FS=0.000;InbreedingCoeff=0.9930;MLEAC=35;MLEAF=0.074;MQ=59.97;MQRankSum=0.184;QD=33.85;ReadPosRankSum=1.98;SOR=0.646	GT:AD:DP:GQ:PGT:PID:PL:PS	0/0:309,0:309:99:.:.:0,120,1800	0/0:6505,0:6505:99:.:.:0,120,1800	0/0:5809,0:5809:99:.:.:0,120,1800	0/0:5888,0:5888:99:.:.:0,120,1800	0/0:292,0:292:99:.:.:0,120,1800	0/0:268,0:268:99:.:.:0,120,1800	1|1:0,5355:5355:99:1|1:1842_C_T:240975,16119,0:1842	1/1:0,5313:5321:99:.:.:239398,16029,0	0/0:6108,0:6108:99:.:.:0,120,1800	0/0:311,0:311:99:.:.:0,120,1800	0/0:323,0:323:99:.:.:0,120,1800	1|1:18,5424:5442:99:1|1:1842_C_T:243270,15571,0:1842	1/1:3,5140:5143:99:.:.:231165,15346,0	0/0:270,0:270:99:.:.:0,120,1800	0/0:6132,0:6132:99:.:.:0,120,1800	0/0:279,0:279:99:.:.:0,120,1800	0/0:235,0:235:99:.:.:0,106,1800	0/0:305,0:305:99:.:.:0,120,1800	0/0:149,0:149:99:.:.:0,120,1800	0/0:300,0:300:99:.:.:0,120,1800	0/0:6262,0:6262:99:.:.:0,120,1800	1|1:0,5448:5448:99:1|1:1842_C_T:244940,16399,0:1842	1|1:0,5107:5107:99:1|1:1842_C_T:229815,15373,0:1842	1/1:2,5078:5093:99:.:.:231222,15397,0	0/0:252,0:252:99:.:.:0,120,1800	0/0:172,0:172:99:.:.:0,102,1800	0/0:5733,0:5733:99:.:.:0,120,1800	1/1:4,3815:3819:99:.:.:171495,11316,0	1/1:0,5473:5473:99:.:.:246285,16475,0	0/0:207,0:207:99:.:.:0,120,1800	0/0:293,0:293:99:.:.:0,120,1800	0/0:5794,0:5794:99:.:.:0,120,1800	0/0:5805,0:5805:99:.:.:0,120,1800	0/0:4033,0:4033:99:.:.:0,120,1800	1|1:13,5571:5584:99:1|1:1967_G_A:250110,16224,0:1967	1|1:6,5608:5614:99:1|1:1842_C_T:252090,16629,0:1842	1/1:1,5562:5563:99:.:.:250245,16701,0	1/1:0,5588:5596:99:.:.:253904,16989,0	0/0:118,0:118:99:.:.:0,120,1800	1|1:0,5483:5483:99:1|1:1842_C_T:246060,16502,0:1842	0/0:36,0:36:99:.:.:0,99,1219
Z4_18S-ITS-28S	1992	.	C	T	882871.81	PASS	AC=14;AF=0.030;AN=472;BaseQRankSum=1.76;DP=327807;ExcessHet=0.0000;FS=0.000;InbreedingCoeff=0.9832;MLEAC=14;MLEAF=0.030;MQ=59.98;MQRankSum=0.00;QD=27.08;ReadPosRankSum=1.91;SOR=0.266	GT:AD:DP:GQ:PGT:PID:PL:PS	0/0:309,0:309:99:.:.:0,120,1800	0/0:6505,0:6505:99:.:.:0,120,1800	0/0:5809,0:5809:99:.:.:0,120,1800	0/0:5888,0:5888:99:.:.:0,120,1800	0/0:292,0:292:99:.:.:0,120,1800	0/0:268,0:268:99:.:.:0,120,1800	0/0:5351,0:5351:99:.:.:0,120,1800	0/0:5368,0:5368:99:.:.:0,120,1800	0/0:6108,0:6108:99:.:.:0,120,1800	0/0:311,0:311:99:.:.:0,120,1800	0/0:323,0:323:99:.:.:0,120,1800	0/0:5410,0:5410:99:.:.:0,120,1800	0/0:5140,0:5140:99:.:.:0,120,1800	0/0:270,0:270:99:.:.:0,120,1800	0/0:6132,0:6132:99:.:.:0,120,1800	0/0:279,0:279:99:.:.:0,120,1800	0/0:235,0:235:99:.:.:0,106,1800	0/0:305,0:305:99:.:.:0,120,1800	0/0:149,0:149:99:.:.:0,120,1800	0/0:300,0:300:99:.:.:0,120,1800	0/0:6262,0:6262:99:.:.:0,120,1800	0/0:5446,0:5446:99:.:.:0,120,1800	0/0:5103,0:5103:99:.:.:0,120,1800	0/0:5140,0:5140:99:.:.:0,120,1800	0/0:252,0:252:99:.:.:0,120,1800	0/0:172,0:172:99:.:.:0,102,1800	0/0:5733,0:5733:99:.:.:0,120,1800	0/0:3815,0:3815:99:.:.:0,120,1800	0/0:5467,0:5467:99:.:.:0,120,1800	0/0:207,0:207:99:.:.:0,120,1800	0/0:293,0:293:99:.:.:0,120,1800	0/0:5794,0:5794:99:.:.:0,120,1800	0/0:5805,0:5805:99:.:.:0,120,1800	0/0:4033,0:4033:99:.:.:0,120,1800	0/0:5573,0:5573:99:.:.:0,120,1800	0/0:5606,0:5606:99:.:.:0,120,1800	0/0:5552,0:5552:99:.:.:0,120,1800	0/0:5636,0:5636:99:.:.:0,120,1800	0/0:118,0:118:99:.:.:0,120,1800	0/0:5476,0:5476:99:.:.:0,120,1800	0/0:36,0:36:99:.:.:0,99,1219
Z4_18S-ITS-28S	1994	.	G	A	229826.31	PASS	AC=8;AF=0.017;AN=472;BaseQRankSum=2.21;DP=327736;ExcessHet=0.0000;FS=0.000;InbreedingCoeff=0.9714;MLEAC=8;MLEAF=0.017;MQ=59.96;MQRankSum=1.20;QD=25.42;ReadPosRankSum=1.41;SOR=0.401	GT:AD:DP:GQ:PGT:PID:PL:PS	0/0:309,0:309:99:.:.:0,120,1800	0/0:6505,0:6505:99:.:.:0,120,1800	0/0:5809,0:5809:99:.:.:0,120,1800	0/0:5888,0:5888:99:.:.:0,120,1800	0/0:292,0:292:99:.:.:0,120,1800	0/0:268,0:268:99:.:.:0,120,1800	0/0:5351,0:5351:99:.:.:0,120,1800	0/0:5368,0:5368:99:.:.:0,120,1800	0/0:6108,0:6108:99:.:.:0,120,1800	0/0:311,0:311:99:.:.:0,120,1800	0/0:323,0:323:99:.:.:0,120,1800	0/0:5410,0:5410:99:.:.:0,120,1800	0/0:5140,0:5140:99:.:.:0,120,1800	0/0:270,0:270:99:.:.:0,120,1800	0/0:6132,0:6132:99:.:.:0,120,1800	0/0:279,0:279:99:.:.:0,120,1800	0/0:235,0:235:99:.:.:0,106,1800	0/0:305,0:305:99:.:.:0,120,1800	0/0:149,0:149:99:.:.:0,120,1800	0/0:300,0:300:99:.:.:0,120,1800	0/0:6262,0:6262:99:.:.:0,120,1800	0/0:5446,0:5446:99:.:.:0,120,1800	0/0:5103,0:5103:99:.:.:0,120,1800	0/0:5140,0:5140:99:.:.:0,120,1800	0/0:252,0:252:99:.:.:0,120,1800	0/0:172,0:172:99:.:.:0,102,1800	0/0:5733,0:5733:99:.:.:0,120,1800	0/0:3815,0:3815:99:.:.:0,120,1800	0/0:5467,0:5467:99:.:.:0,120,1800	0/0:207,0:207:99:.:.:0,120,1800	0/0:293,0:293:99:.:.:0,120,1800	0/0:5794,0:5794:99:.:.:0,120,1800	0/0:5805,0:5805:99:.:.:0,120,1800	0/0:4033,0:4033:99:.:.:0,120,1800	0/0:5573,0:5573:99:.:.:0,120,1800	0/0:5606,0:5606:99:.:.:0,120,1800	0/0:5552,0:5552:99:.:.:0,120,1800	0/0:5636,0:5636:99:.:.:0,120,1800	0/0:118,0:118:99:.:.:0,120,1800	0/0:5476,0:5476:99:.:.:0,120,1800	0/0:36,0:36:99:.:.:0,99,1219
Z4_18S-ITS-28S	1996	.	A	G	3739365.02	PASS	AC=32;AF=0.068;AN=472;BaseQRankSum=0.842;DP=328064;ExcessHet=-0.0000;FS=0.000;InbreedingCoeff=0.9923;MLEAC=32;MLEAF=0.068;MQ=59.98;MQRankSum=-1.260e-01;QD=27.65;ReadPosRankSum=1.08;SOR=0.787	GT:AD:DP:GQ:PGT:PID:PL:PS	0/0:309,0:309:99:.:.:0,120,1800	0/0:6505,0:6505:99:.:.:0,120,1800	0/0:5809,0:5809:99:.:.:0,120,1800	0/0:5888,0:5888:99:.:.:0,120,1800	0/0:292,0:292:99:.:.:0,120,1800	0/0:268,0:268:99:.:.:0,120,1800	1|1:20,5335:5355:99:1|1:1842_C_T:239097,15223,0:1842	1/1:0,5388:5388:99:.:.:242460,16219,0	0/0:6108,0:6108:99:.:.:0,120,1800	0/0:311,0:311:99:.:.:0,120,1800	0/0:323,0:323:99:.:.:0,120,1800	1|1:17,5412:5429:99:1|1:1842_C_T:242775,15577,0:1842	1/1:9,5145:5154:99:.:.:231059,15151,0	0/0:270,0:270:99:.:.:0,120,1800	0/0:6132,0:6132:99:.:.:0,120,1800	0/0:279,0:279:99:.:.:0,120,1800	0/0:235,0:235:99:.:.:0,106,1800	0/0:305,0:305:99:.:.:0,120,1800	0/0:149,0:149:99:.:.:0,120,1800	0/0:300,0:300:99:.:.:0,120,1800	0/0:6262,0:6262:99:.:.:0,120,1800	1|1:0,5470:5470:99:1|1:1842_C_T:246150,16466,0:1842	1|1:10,5092:5102:99:1|1:1842_C_T:228561,14909,0:1842	1/1:12,5136:5148:99:.:.:230443,14996,0	0/0:252,0:252:99:.:.:0,120,1800	0/0:172,0:172:99:.:.:0,102,1800	0/0:5733,0:5733:99:.:.:0,120,1800	1/1:7,3823:3830:99:.:.:171603,11271,0	1/1:0,5495:5495:99:.:.:247275,16541,0	0/0:207,0:207:99:.:.:0,120,1800	0/0:293,0:293:99:.:.:0,120,1800	0/0:5794,0:5794:99:.:.:0,120,1800	0/0:5805,0:5805:99:.:.:0,120,1800	0/0:4033,0:4033:99:.:.:0,120,1800	1/1:23,5571:5594:99:.:.:249401,15885,0	1|1:6,5627:5633:99:1|1:1842_C_T:252945,16686,0:1842	1/1:18,5554:5572:99:.:.:248819,16033,0	1/1:12,5639:5651:99:.:.:252984,16509,0	0/0:118,0:118:99:.:.:0,120,1800	1|1:0,5489:5489:99:1|1:1842_C_T:247005,16523,0:1842	0/0:36,0:36:99:.:.:0,99,1219
Z4_18S-ITS-28S	1999	.	A	G	4697209.33	PASS	AC=50;AF=0.106;AN=472;BaseQRankSum=1.77;DP=330213;ExcessHet=-0.0000;FS=0.000;InbreedingCoeff=0.9948;MLEAC=49;MLEAF=0.104;MQ=59.98;MQRankSum=0.00;QD=29.48;ReadPosRankSum=0.802;SOR=0.343	GT:AD:DP:GQ:PGT:PID:PL:PS	0/0:309,0:309:99:.:.:0,120,1800	0/0:6505,0:6505:99:.:.:0,120,1800	0/0:5809,0:5809:99:.:.:0,120,1800	0/0:5888,0:5888:99:.:.:0,120,1800	0/0:292,0:292:99:.:.:0,120,1800	0/0:268,0:268:99:.:.:0,120,1800	1|1:0,5435:5435:99:1|1:1842_C_T:244575,16360,0:1842	1/1:0,5436:5436:99:.:.:244620,16363,0	0/0:6108,0:6108:99:.:.:0,120,1800	0/0:311,0:311:99:.:.:0,120,1800	0/0:323,0:323:99:.:.:0,120,1800	1|1:17,5511:5528:99:1|1:1842_C_T:247230,15875,0:1842	1/1:0,5198:5198:99:.:.:233910,15647,0	0/0:270,0:270:99:.:.:0,120,1800	0/0:6132,0:6132:99:.:.:0,120,1800	0/0:279,0:279:99:.:.:0,120,1800	0/0:235,0:235:99:.:.:0,106,1800	0/0:305,0:305:99:.:.:0,120,1800	0/0:149,0:149:99:.:.:0,120,1800	0/0:300,0:300:99:.:.:0,120,1800	0/0:6262,0:6262:99:.:.:0,120,1800	1|1:0,5539:5539:99:1|1:1842_C_T:249255,16673,0:1842	1|1:0,5174:5174:99:1|1:1842_C_T:232830,15575,0:1842	1/1:0,5195:5195:99:.:.:233775,15638,0	0/0:252,0:252:99:.:.:0,120,1800	0/0:172,0:172:99:.:.:0,102,1800	0/0:5733,0:5733:99:.:.:0,120,1800	1/1:0,3862:3862:99:.:.:173790,11625,0	1/1:0,5552:5552:99:.:.:249840,16712,0	0/0:207,0:207:99:.:.:0,120,1800	0/0:293,0:293:99:.:.:0,120,1800	0/0:5794,0:5794:99:.:.:0,120,1800	0/0:5805,0:5805:99:.:.:0,120,1800	0/0:4033,0:4033:99:.:.:0,120,1800	1|1:11,5686:5697:99:1|1:1967_G_A:255375,16654,0:1967	1|1:5,5722:5727:99:1|1:1842_C_T:257265,17014,0:1842	1/1:1,5672:5673:99:.:.:255195,17032,0	1/1:0,5756:5756:99:.:.:259020,17326,0	0/0:118,0:118:99:.:.:0,120,1800	1|1:0,5586:5586:99:1|1:1842_C_T:251370,16815,0:1842	0/0:36,0:36:99:.:.:0,99,1219
Z4_18S-ITS-28S	2001	.	C	T	3789340.04	PASS	AC=32;AF=0.068;AN=472;BaseQRankSum=0.206;DP=330650;ExcessHet=-0.0000;FS=0.000;InbreedingCoeff=0.9916;MLEAC=32;MLEAF=0.068;MQ=59.98;MQRankSum=-9.700e-02;QD=30.56;ReadPosRankSum=1.03;SOR=0.625	GT:AD:DP:GQ:PGT:PID:PL:PS	0/0:309,0:309:99:.:.:0,120,1800	0/0:6505,0:6505:99:.:.:0,120,1800	0/0:5809,0:5809:99:.:.:0,120,1800	0/0:5888,0:5888:99:.:.:0,120,1800	0/0:292,0:292:99:.:.:0,120,1800	0/0:268,0:268:99:.:.:0,120,1800	1/1:0,5430:5439:99:.:.:246830,16517,0	1/1:0,5418:5432:99:.:.:246827,16520,0	0/0:6108,0:6108:99:.:.:0,120,1800	0/0:311,0:311:99:.:.:0,120,1800	0/0:323,0:323:99:.:.:0,120,1800	1/1:26,5436:5491:99:.:.:213782,15454,0	1/1:0,5178:5198:99:.:.:236105,15806,0	0/0:270,0:270:99:.:.:0,120,1800	0/0:6132,0:6132:99:.:.:0,120,1800	0/0:279,0:279:99:.:.:0,120,1800	0/0:235,0:235:99:.:.:0,106,1800	0/0:305,0:305:99:.:.:0,120,1800	0/0:149,0:149:99:.:.:0,120,1800	0/0:300,0:300:99:.:.:0,120,1800	0/0:6262,0:6262:99:.:.:0,120,1800	1|1:0,5591:5591:99:1|1:1842_C_T:251595,16830,0:1842	1|1:0,5225:5225:99:1|1:1842_C_T:235125,15728,0:1842	1/1:0,5169:5189:99:.:.:235950,15797,0	0/0:252,0:252:99:.:.:0,120,1800	0/0:172,0:172:99:.:.:0,102,1800	0/0:5733,0:5733:99:.:.:0,120,1800	1/1:0,3902:3902:99:.:.:175590,11746,0	1/1:0,5540:5550:99:.:.:251973,16863,0	0/0:207,0:207:99:.:.:0,120,1800	0/0:293,0:293:99:.:.:0,120,1800	0/0:5794,0:5794:99:.:.:0,120,1800	0/0:5805,0:5805:99:.:.:0,120,1800	0/0:4033,0:4033:99:.:.:0,120,1800	1/1:11,5561:5676:99:.:.:256517,16808,0	1/1:5,5594:5697:99:.:.:258316,17160,0	1/1:1,5561:5655:99:.:.:256282,17174,0	1/1:0,5806:5806:99:.:.:261270,17477,0	0/0:118,0:118:99:.:.:0,120,1800	1|1:0,5635:5635:99:1|1:1842_C_T:253575,16962,0:1842	0/0:36,0:36:99:.:.:0,99,1219
Z4_18S-ITS-28S	2007	.	T	C	3615201	PASS	AC=32;AF=0.068;AN=472;BaseQRankSum=0.326;DP=334075;ExcessHet=-0.0000;FS=0.000;InbreedingCoeff=0.9928;MLEAC=32;MLEAF=0.068;MQ=59.98;MQRankSum=-1.620e-01;QD=33.63;ReadPosRankSum=-3.510e-01;SOR=0.659	GT:AD:DP:GQ:PGT:PID:PL:PS	0/0:309,0:309:99:.:.:0,120,1800	0/0:6505,0:6505:99:.:.:0,120,1800	0/0:5809,0:5809:99:.:.:0,120,1800	0/0:5888,0:5888:99:.:.:0,120,1800	0/0:292,0:292:99:.:.:0,120,1800	0/0:268,0:268:99:.:.:0,120,1800	1|1:21,5625:5646:99:1|1:1842_C_T:231056,16472,0:1842	1/1:0,5744:5744:99:.:.:258480,17290,0	0/0:6108,0:6108:99:.:.:0,120,1800	0/0:311,0:311:99:.:.:0,120,1800	0/0:323,0:323:99:.:.:0,120,1800	1|1:36,5677:5713:99:1|1:1842_C_T:236302,15775,0:1842	1/1:19,5384:5403:99:.:.:215291,15734,0	0/0:270,0:270:99:.:.:0,120,1800	0/0:6132,0:6132:99:.:.:0,120,1800	0/0:279,0:279:99:.:.:0,120,1800	0/0:235,0:235:99:.:.:0,106,1800	0/0:305,0:305:99:.:.:0,120,1800	0/0:149,0:149:99:.:.:0,120,1800	0/0:300,0:300:99:.:.:0,120,1800	0/0:6262,0:6262:99:.:.:0,120,1800	1|1:0,5850:5850:99:1|1:1842_C_T:263240,17609,0:1842	1|1:8,5387:5395:99:1|1:1842_C_T:216251,16010,0:1842	1/1:16,5388:5404:99:.:.:216262,15658,0	0/0:252,0:252:99:.:.:0,120,1800	0/0:172,0:172:99:.:.:0,102,1800	0/0:5733,0:5733:99:.:.:0,120,1800	1/1:36,4017:4053:99:.:.:158379,10910,0	1/1:20,5752:5772:99:.:.:231177,16562,0	0/0:207,0:207:99:.:.:0,120,1800	0/0:293,0:293:99:.:.:0,120,1800	0/0:5794,0:5794:99:.:.:0,120,1800	0/0:5805,0:5805:99:.:.:0,120,1800	0/0:4033,0:4033:99:.:.:0,120,1800	1/1:27,5916:5943:99:.:.:239305,16799,0	1|1:21,5963:5984:99:1|1:1842_C_T:243639,17152,0:1842	1/1:28,5901:5929:99:.:.:238544,16776,0	1/1:20,5980:6000:99:.:.:247926,17388,0	0/0:118,0:118:99:.:.:0,120,1800	1|1:0,5910:5910:99:1|1:1842_C_T:265950,17790,0:1842	0/0:36,0:36:99:.:.:0,99,1219
Z4_18S-ITS-28S	2013	.	T	A	1728142.29	PASS	AC=19;AF=0.040;AN=472;BaseQRankSum=1.79;DP=423505;ExcessHet=4.6483;FS=0.000;InbreedingCoeff=-0.0425;MLEAC=19;MLEAF=0.040;MQ=50.04;MQRankSum=-1.701e+00;QD=18.04;ReadPosRankSum=0.232;SOR=0.683	GT:AD:DP:GQ:PGT:PID:PL:PS	0/0:309,0:309:99:.:.:0,120,1800	0/0:6505,0:6505:99:.:.:0,120,1800	0/0:5809,0:5809:99:.:.:0,120,1800	0/0:5888,0:5888:99:.:.:0,120,1800	0/0:292,0:292:99:.:.:0,120,1800	0/0:268,0:268:99:.:.:0,120,1800	0/0:5693,0:5693:99:.:.:0,120,1800	0/0:5690,0:5690:99:.:.:0,120,1800	0/0:6108,0:6108:99:.:.:0,120,1800	0/0:311,0:311:99:.:.:0,120,1800	0/1:3535,3252:6787:99:.:.:125483,0,138192	0/0:5726,0:5726:99:.:.:0,120,1800	0/0:5450,0:5450:99:.:.:0,120,1800	0/0:270,0:270:99:.:.:0,120,1800	0/0:6132,0:6132:99:.:.:0,120,1800	0/0:279,0:279:99:.:.:0,120,1800	0/0:235,0:235:99:.:.:0,106,1800	0/0:305,0:305:99:.:.:0,120,1800	0/0:149,0:149:99:.:.:0,120,1800	0/1:3085,3149:6242:99:.:.:125016,0,120361	0/0:6262,0:6262:99:.:.:0,120,1800	0/0:5801,0:5801:99:.:.:0,120,1800	0/0:5419,0:5419:99:.:.:0,120,1800	0/0:5438,0:5438:99:.:.:0,120,1800	0/1:3763,3050:6817:99:.:.:116422,0,148439	0/0:172,0:172:99:.:.:0,102,1800	0/0:5733,0:5733:99:.:.:0,120,1800	0/0:4095,0:4095:99:.:.:0,120,1800	0/0:5806,0:5806:99:.:.:0,120,1800	0/0:207,0:207:99:.:.:0,120,1800	0/0:293,0:293:99:.:.:0,120,1800	0/0:5794,0:5794:99:.:.:0,120,1800	0/0:5805,0:5805:99:.:.:0,120,1800	0/0:4033,0:4033:99:.:.:0,120,1800	0/0:5964,0:5964:99:.:.:0,120,1800	0/0:6001,0:6001:99:.:.:0,120,1800	0/0:5948,0:5948:99:.:.:0,120,1800	0/0:6036,0:6036:99:.:.:0,120,1800	0/1:2774,2103:4880:99:.:.:82520,0,109344	0/0:5852,0:5852:99:.:.:0,120,1800	0/0:36,0:36:99:.:.:0,99,1219
Z4_18S-ITS-28S	2024	.	A	T	3740234.98	PASS	AC=32;AF=0.068;AN=472;BaseQRankSum=0.784;DP=363177;ExcessHet=-0.0000;FS=0.000;InbreedingCoeff=0.9798;MLEAC=32;MLEAF=0.068;MQ=59.99;MQRankSum=-2.630e-01;QD=32.62;ReadPosRankSum=0.613;SOR=0.475	GT:AD:DP:GQ:PGT:PID:PL:PS	0/0:309,0:309:99:.:.:0,120,1800	0/0:6505,0:6505:99:.:.:0,120,1800	0/0:5809,0:5809:99:.:.:0,120,1800	0/0:5888,0:5888:99:.:.:0,120,1800	0/0:292,0:292:99:.:.:0,120,1800	0/0:268,0:268:99:.:.:0,120,1800	1|1:4,5767:5771:99:1|1:1842_C_T:234896,17214,0:1842	1/1:1,5774:5775:99:.:.:230389,17311,0	0/0:6108,0:6108:99:.:.:0,120,1800	0/0:311,0:311:99:.:.:0,120,1800	0/0:4373,0:4373:99:.:.:0,120,1800	1|1:20,5759:5779:99:1|1:1842_C_T:235913,16498,0:1842	1/1:4,5616:5620:99:.:.:249672,16762,0	0/0:270,0:270:99:.:.:0,120,1800	0/0:6132,0:6132:99:.:.:0,120,1800	0/0:279,0:279:99:.:.:0,120,1800	0/0:235,0:235:99:.:.:0,106,1800	0/0:305,0:305:99:.:.:0,120,1800	0/0:149,0:149:99:.:.:0,120,1800	0/0:3566,0:3566:99:.:.:0,120,1800	0/0:6262,0:6262:99:.:.:0,120,1800	1|1:0,5973:5973:99:1|1:1842_C_T:266014,17965,0:1842	1|1:3,5475:5478:99:1|1:1842_C_T:218166,16379,0:1842	1/1:1,5643:5644:99:.:.:250911,16932,0	0/0:4357,0:4357:99:.:.:0,120,1800	0/0:172,0:172:99:.:.:0,102,1800	0/0:5733,0:5733:99:.:.:0,120,1800	1/1:4,4339:4343:99:.:.:192258,12885,0	1/1:1,5869:5870:99:.:.:235002,17631,0	0/0:207,0:207:99:.:.:0,120,1800	0/0:293,0:293:99:.:.:0,120,1800	0/0:5794,0:5794:99:.:.:0,120,1800	0/0:5805,0:5805:99:.:.:0,120,1800	0/0:4033,0:4033:99:.:.:0,120,1800	1/1:15,6046:6061:99:.:.:244812,17561,0	1|1:9,6098:6107:99:1|1:1842_C_T:248123,18000,0:1842	1/1:1,6054:6055:99:.:.:244316,18151,0	1/1:2,6130:6132:99:.:.:253138,18345,0	0/0:3697,0:3697:99:.:.:0,120,1800	1/1:16,5910:5938:99:.:.:265144,17418,0	0/0:36,0:36:99:.:.:0,99,1219
Z4_18S-ITS-28S	2156	.	A	G	622156.3	PASS	AC=5;AF=0.011;AN=472;BaseQRankSum=3.35;DP=360329;ExcessHet=0.0463;FS=0.000;InbreedingCoeff=0.3481;MLEAC=5;MLEAF=0.011;MQ=60.00;MQRankSum=-1.000e-03;QD=22.61;ReadPosRankSum=0.133;SOR=0.708	GT:AD:DP:GQ:PGT:PID:PL:PS	0/0:309,0:309:99:.:.:0,120,1800	0/1:3163,3982:7152:99:.:.:147699,0,107837	0/0:5809,0:5809:99:.:.:0,120,1800	0/0:5888,0:5888:99:.:.:0,120,1800	0/0:292,0:292:99:.:.:0,120,1800	0/0:268,0:268:99:.:.:0,120,1800	0/0:5726,0:5726:99:.:.:0,120,1800	0/0:5736,0:5736:99:.:.:0,120,1800	0/0:6108,0:6108:99:.:.:0,120,1800	0/0:311,0:311:99:.:.:0,120,1800	0/0:4373,0:4373:99:.:.:0,120,1800	0/0:5731,0:5731:99:.:.:0,120,1800	0/0:5442,0:5442:99:.:.:0,120,1800	0/0:270,0:270:99:.:.:0,120,1800	0/0:6132,0:6132:99:.:.:0,120,1800	0/0:279,0:279:99:.:.:0,120,1800	0/0:235,0:235:99:.:.:0,106,1800	0/0:305,0:305:99:.:.:0,120,1800	0/0:149,0:149:99:.:.:0,120,1800	0/0:3566,0:3566:99:.:.:0,120,1800	0/0:6262,0:6262:99:.:.:0,120,1800	0/0:5839,0:5839:99:.:.:0,120,1800	0/0:4619,0:4619:99:.:.:0,120,1800	0/0:5522,0:5522:99:.:.:0,120,1800	0/0:4357,0:4357:99:.:.:0,120,1800	0/0:172,0:172:99:.:.:0,102,1800	0/1:4219,1846:6065:99:.:.:51510,0,142302	0/0:3592,0:3592:99:.:.:0,120,1800	0/0:5844,0:5844:99:.:.:0,120,1800	0/0:207,0:207:99:.:.:0,120,1800	0/0:293,0:293:99:.:.:0,120,1800	0/0:5794,0:5794:99:.:.:0,120,1800	0/0:5805,0:5805:99:.:.:0,120,1800	0/0:4033,0:4033:99:.:.:0,120,1800	0/0:5676,0:5676:99:.:.:0,120,1800	0/0:5711,0:5711:99:.:.:0,120,1800	0/0:5683,0:5683:99:.:.:0,120,1800	0/0:5861,0:5861:99:.:.:0,120,1800	0/0:3697,0:3697:99:.:.:0,120,1800	0/0:5841,0:5841:99:.:.:0,120,1800	0/0:36,0:36:99:.:.:0,99,1219
Z4_18S-ITS-28S	2184	.	A	G	283863.44	PASS	AC=2;AF=4.237e-03;AN=472;BaseQRankSum=0.885;DP=359457;ExcessHet=0.0046;FS=0.000;InbreedingCoeff=0.9829;MLEAC=2;MLEAF=4.237e-03;MQ=59.99;MQRankSum=-3.962e+00;QD=29.33;ReadPosRankSum=-2.099e+00;SOR=0.764	GT:AD:DP:GQ:PGT:PID:PL:PS	0/0:309,0:309:99:.:.:0,120,1800	0/0:6863,0:6863:99:.:.:0,120,1800	0/0:5809,0:5809:99:.:.:0,120,1800	0/0:5888,0:5888:99:.:.:0,120,1800	0/0:292,0:292:99:.:.:0,120,1800	0/0:268,0:268:99:.:.:0,120,1800	0/0:5726,0:5726:99:.:.:0,120,1800	0/0:5736,0:5736:99:.:.:0,120,1800	0/0:6108,0:6108:99:.:.:0,120,1800	0/0:311,0:311:99:.:.:0,120,1800	0/0:4373,0:4373:99:.:.:0,120,1800	0/0:5731,0:5731:99:.:.:0,120,1800	0/0:5442,0:5442:99:.:.:0,120,1800	0/0:270,0:270:99:.:.:0,120,1800	0/0:6132,0:6132:99:.:.:0,120,1800	0/0:279,0:279:99:.:.:0,120,1800	0/0:235,0:235:99:.:.:0,106,1800	0/0:305,0:305:99:.:.:0,120,1800	0/0:149,0:149:99:.:.:0,120,1800	0/0:3566,0:3566:99:.:.:0,120,1800	0/0:6262,0:6262:99:.:.:0,120,1800	0/0:5839,0:5839:99:.:.:0,120,1800	0/0:4619,0:4619:99:.:.:0,120,1800	0/0:5522,0:5522:99:.:.:0,120,1800	0/0:4357,0:4357:99:.:.:0,120,1800	0/0:172,0:172:99:.:.:0,102,1800	0/0:5920,0:5920:99:.:.:0,120,1800	0/0:3592,0:3592:99:.:.:0,120,1800	0/0:5844,0:5844:99:.:.:0,120,1800	0/0:207,0:207:99:.:.:0,120,1800	0/0:293,0:293:99:.:.:0,120,1800	0/0:5794,0:5794:99:.:.:0,120,1800	0/0:5805,0:5805:99:.:.:0,120,1800	0/0:4033,0:4033:99:.:.:0,120,1800	0/0:5676,0:5676:99:.:.:0,120,1800	0/0:5711,0:5711:99:.:.:0,120,1800	0/0:5683,0:5683:99:.:.:0,120,1800	0/0:5861,0:5861:99:.:.:0,120,1800	0/0:3697,0:3697:99:.:.:0,120,1800	0/0:5841,0:5841:99:.:.:0,120,1800	0/0:36,0:36:99:.:.:0,99,1219
Z4_18S-ITS-28S	2192	.	A	T	5361670.77	PASS	AC=50;AF=0.106;AN=472;BaseQRankSum=2.61;DP=380559;ExcessHet=-0.0000;FS=0.000;InbreedingCoeff=0.9996;MLEAC=50;MLEAF=0.106;MQ=60.00;MQRankSum=-2.050e-01;QD=35.36;ReadPosRankSum=1.02;SOR=0.514	GT:AD:DP:GQ:PGT:PID:PL:PS	0/0:309,0:309:99:.:.:0,120,1800	0/0:6863,0:6863:99:.:.:0,120,1800	0/0:5809,0:5809:99:.:.:0,120,1800	0/0:5888,0:5888:99:.:.:0,120,1800	0/0:292,0:292:99:.:.:0,120,1800	0/0:268,0:268:99:.:.:0,120,1800	1/1:1,7056:7084:99:.:.:310811,21552,0	1/1:0,7046:7063:99:.:.:309069,21544,0	0/0:6108,0:6108:99:.:.:0,120,1800	0/0:311,0:311:99:.:.:0,120,1800	0/0:4373,0:4373:99:.:.:0,120,1800	1/1:18,6945:6971:99:.:.:282796,20155,0	1/1:0,6749:6768:99:.:.:294654,20558,0	0/0:270,0:270:99:.:.:0,120,1800	0/0:6132,0:6132:99:.:.:0,120,1800	0/0:279,0:279:99:.:.:0,120,1800	0/0:235,0:235:99:.:.:0,106,1800	0/0:305,0:305:99:.:.:0,120,1800	0/0:149,0:149:99:.:.:0,120,1800	0/0:3566,0:3566:99:.:.:0,120,1800	0/0:6262,0:6262:99:.:.:0,120,1800	1/1:0,7053:7074:99:.:.:312321,21477,0	1/1:1,4589:4598:99:.:.:174759,13719,0	1/1:1,6741:6762:99:.:.:294525,20533,0	0/0:4357,0:4357:99:.:.:0,120,1800	0/0:172,0:172:99:.:.:0,102,1800	0/0:5920,0:5920:99:.:.:0,120,1800	1/1:2,3341:3350:99:.:.:131739,10573,0	1/1:0,7169:7187:99:.:.:315887,21918,0	0/0:207,0:207:99:.:.:0,120,1800	0/0:293,0:293:99:.:.:0,120,1800	0/0:5794,0:5794:99:.:.:0,120,1800	0/0:5805,0:5805:99:.:.:0,120,1800	0/0:4033,0:4033:99:.:.:0,120,1800	1/1:17,7121:7155:99:.:.:277656,20939,0	1/1:13,7200:7223:99:.:.:281842,21414,0	1/1:6,7149:7182:99:.:.:307625,21579,0	1/1:2,5805:5816:99:.:.:251332,17460,0	0/0:3697,0:3697:99:.:.:0,120,1800	1/1:0,7223:7223:99:.:.:316451,21727,0	0/0:36,0:36:99:.:.:0,99,1219
Z4_18S-ITS-28S	2201	.	C	G	60629.46	PASS	AC=2;AF=4.237e-03;AN=472;BaseQRankSum=2.49;DP=371068;ExcessHet=3.0195;FS=0.000;InbreedingCoeff=-0.0043;MLEAC=2;MLEAF=4.237e-03;MQ=60.00;MQRankSum=0.397;QD=4.28;ReadPosRankSum=0.711;SOR=0.649	GT:AD:DP:GQ:PL	0/0:309,0:309:99:0,120,1800	0/0:6863,0:6863:99:0,120,1800	0/0:5809,0:5809:99:0,120,1800	0/0:5888,0:5888:99:0,120,1800	0/0:292,0:292:99:0,120,1800	0/0:268,0:268:99:0,120,1800	0/0:7056,0:7056:99:0,120,1800	0/0:7020,0:7020:99:0,120,1800	0/0:6108,0:6108:99:0,120,1800	0/0:311,0:311:99:0,120,1800	0/0:4373,0:4373:99:0,120,1800	0/0:6864,0:6864:99:0,120,1800	0/0:6696,0:6696:99:0,120,1800	0/0:270,0:270:99:0,120,1800	0/0:6132,0:6132:99:0,120,1800	0/0:279,0:279:99:0,120,1800	0/0:235,0:235:99:0,106,1800	0/0:305,0:305:99:0,120,1800	0/0:149,0:149:99:0,120,1800	0/0:3566,0:3566:99:0,120,1800	0/0:6262,0:6262:99:0,120,1800	0/1:5540,1527:7068:99:38952,0,204571	0/0:2914,0:2914:99:0,120,1800	0/0:6685,0:6685:99:0,120,1800	0/0:4357,0:4357:99:0,120,1800	0/0:172,0:172:99:0,102,1800	0/0:5920,0:5920:99:0,120,1800	0/0:2348,0:2348:99:0,120,1800	0/0:7155,0:7155:99:0,120,1800	0/0:207,0:207:99:0,120,1800	0/0:293,0:293:99:0,120,1800	0/0:5794,0:5794:99:0,120,1800	0/0:5805,0:5805:99:0,120,1800	0/0:4033,0:4033:99:0,120,1800	0/0:6910,0:6910:99:0,120,1800	0/0:6919,0:6919:99:0,120,1800	0/0:6906,0:6906:99:0,120,1800	0/0:3886,0:3886:99:0,120,1800	0/0:3697,0:3697:99:0,120,1800	0/1:5959,1155:7122:99:21719,0,223565	0/0:36,0:36:99:0,99,1219
Z4_18S-ITS-28S	2232	.	C	T	4334023.68	PASS	AC=32;AF=0.068;AN=472;BaseQRankSum=-3.160e-01;DP=374267;ExcessHet=-0.0000;FS=0.000;InbreedingCoeff=0.9995;MLEAC=32;MLEAF=0.068;MQ=60.00;MQRankSum=-5.630e-01;QD=27.00;ReadPosRankSum=0.106;SOR=0.545	GT:AD:DP:GQ:PGT:PID:PL:PS	0/0:309,0:309:99:.:.:0,120,1800	0/0:6863,0:6863:99:.:.:0,120,1800	0/0:5809,0:5809:99:.:.:0,120,1800	0/0:5888,0:5888:99:.:.:0,120,1800	0/0:292,0:292:99:.:.:0,120,1800	0/0:268,0:268:99:.:.:0,120,1800	1/1:4,7145:7157:99:.:.:290396,21402,0	1/1:0,7046:7063:99:.:.:328810,22076,0	0/0:6108,0:6108:99:.:.:0,120,1800	0/0:311,0:311:99:.:.:0,120,1800	0/0:4373,0:4373:99:.:.:0,120,1800	1/1:18,6909:6941:99:.:.:307757,20390,0	1/1:0,6812:6818:99:.:.:311382,20862,0	0/0:270,0:270:99:.:.:0,120,1800	0/0:6132,0:6132:99:.:.:0,120,1800	0/0:279,0:279:99:.:.:0,120,1800	0/0:235,0:235:99:.:.:0,106,1800	0/0:305,0:305:99:.:.:0,120,1800	0/0:149,0:149:99:.:.:0,120,1800	0/0:3566,0:3566:99:.:.:0,120,1800	0/0:6262,0:6262:99:.:.:0,120,1800	1|1:0,7226:7226:99:1|1:2232_C_T:324865,21750,0:2232	1/1:0,2864:2866:99:.:.:131006,8798,0	1/1:0,6804:6817:99:.:.:311491,20878,0	0/0:4357,0:4357:99:.:.:0,120,1800	0/0:172,0:172:99:.:.:0,102,1800	0/0:5920,0:5920:99:.:.:0,120,1800	1/1:0,2298:2301:99:.:.:100779,6916,0	1/1:6,7027:7047:99:.:.:252222,21127,0	0/0:207,0:207:99:.:.:0,120,1800	0/0:293,0:293:99:.:.:0,120,1800	0/0:5794,0:5794:99:.:.:0,120,1800	0/0:5805,0:5805:99:.:.:0,120,1800	0/0:4033,0:4033:99:.:.:0,120,1800	1|1:7,7191:7198:99:1|1:2232_C_T:319356,21341,0:2232	1|1:5,7204:7209:99:1|1:2232_C_T:320133,21467,0:2232	1|1:4,7192:7196:99:1|1:2232_C_T:319868,21508,0:2232	1/1:0,3846:3852:99:.:.:176552,11846,0	0/0:3697,0:3697:99:.:.:0,120,1800	1|1:0,7117:7117:99:1|1:2232_C_T:320132,21423,0:2232	0/0:36,0:36:99:.:.:0,99,1219
Z4_18S-ITS-28S	2242	.	G	A	4207261.68	PASS	AC=32;AF=0.068;AN=472;BaseQRankSum=-9.920e-01;DP=373112;ExcessHet=-0.0000;FS=0.000;InbreedingCoeff=0.9996;MLEAC=32;MLEAF=0.068;MQ=60.00;MQRankSum=-3.270e-01;QD=30.82;ReadPosRankSum=-4.220e-01;SOR=0.599	GT:AD:DP:GQ:PGT:PID:PL:PS	0/0:309,0:309:99:.:.:0,120,1800	0/0:6863,0:6863:99:.:.:0,120,1800	0/0:5809,0:5809:99:.:.:0,120,1800	0/0:5888,0:5888:99:.:.:0,120,1800	0/0:292,0:292:99:.:.:0,120,1800	0/0:268,0:268:99:.:.:0,120,1800	1/1:0,7197:7207:99:.:.:330978,22149,0	1/1:16,6861:6880:99:.:.:281026,20324,0	0/0:6108,0:6108:99:.:.:0,120,1800	0/0:311,0:311:99:.:.:0,120,1800	0/0:4373,0:4373:99:.:.:0,120,1800	1/1:12,6828:6849:99:.:.:313263,20556,0	1|1:2,7020:7022:99:1|1:2242_G_A:315777,21047,0:2242	0/0:270,0:270:99:.:.:0,120,1800	0/0:6132,0:6132:99:.:.:0,120,1800	0/0:279,0:279:99:.:.:0,120,1800	0/0:235,0:235:99:.:.:0,106,1800	0/0:305,0:305:99:.:.:0,120,1800	0/0:149,0:149:99:.:.:0,120,1800	0/0:3566,0:3566:99:.:.:0,120,1800	0/0:6262,0:6262:99:.:.:0,120,1800	1/1:0,6844:6850:99:.:.:310866,20800,0	1/1:2,2402:2406:99:.:.:93845,7151,0	1/1:2,6887:6896:99:.:.:317405,21160,0	0/0:4357,0:4357:99:.:.:0,120,1800	0/0:172,0:172:99:.:.:0,102,1800	0/0:5920,0:5920:99:.:.:0,120,1800	1/1:8,1740:1748:99:.:.:54317,4987,0	1/1:13,7059:7072:99:.:.:287148,20734,0	0/0:207,0:207:99:.:.:0,120,1800	0/0:293,0:293:99:.:.:0,120,1800	0/0:5794,0:5794:99:.:.:0,120,1800	0/0:5805,0:5805:99:.:.:0,120,1800	0/0:4033,0:4033:99:.:.:0,120,1800	1|1:10,7269:7279:99:1|1:2232_C_T:325990,21460,0:2232	1|1:14,6984:6998:99:1|1:2232_C_T:278070,20403,0:2232	1|1:3,7281:7284:99:1|1:2232_C_T:326862,21790,0:2232	1/1:2,3115:3117:99:.:.:131608,9291,0	0/0:3697,0:3697:99:.:.:0,120,1800	1|1:0,7095:7095:99:1|1:2232_C_T:319275,21357,0:2232	0/0:36,0:36:99:.:.:0,99,1219
Z4_18S-ITS-28S	2247	.	T	G	4389281.81	PASS	AC=32;AF=0.068;AN=472;BaseQRankSum=1.17;DP=371977;ExcessHet=-0.0000;FS=0.000;InbreedingCoeff=0.9964;MLEAC=32;MLEAF=0.068;MQ=60.00;MQRankSum=-1.101e+01;QD=29.27;ReadPosRankSum=-4.350e-01;SOR=0.400	GT:AD:DP:GQ:PGT:PID:PL:PS	0/0:309,0:309:99:.:.:0,120,1800	0/0:6863,0:6863:99:.:.:0,120,1800	0/0:5809,0:5809:99:.:.:0,120,1800	0/0:5888,0:5888:99:.:.:0,120,1800	0/0:292,0:292:99:.:.:0,120,1800	0/0:268,0:268:99:.:.:0,120,1800	1/1:0,7321:7321:99:.:.:329442,22037,0	1/1:0,7082:7097:99:.:.:333861,22390,0	0/0:6108,0:6108:99:.:.:0,120,1800	0/0:311,0:311:99:.:.:0,120,1800	0/0:4373,0:4373:99:.:.:0,120,1800	1/1:12,6978:6990:99:.:.:313063,20500,0	1|1:0,6967:6967:99:1|1:2242_G_A:313465,20972,0:2242	0/0:270,0:270:99:.:.:0,120,1800	0/0:6132,0:6132:99:.:.:0,120,1800	0/0:279,0:279:99:.:.:0,120,1800	0/0:235,0:235:99:.:.:0,106,1800	0/0:305,0:305:99:.:.:0,120,1800	0/0:149,0:149:99:.:.:0,120,1800	0/0:3566,0:3566:99:.:.:0,120,1800	0/0:6262,0:6262:99:.:.:0,120,1800	1/1:0,6580:6583:99:.:.:299802,20058,0	1/1:0,2290:2290:99:.:.:102889,6893,0	1/1:0,7001:7001:99:.:.:314946,21073,0	0/0:4357,0:4357:99:.:.:0,120,1800	0/0:172,0:172:99:.:.:0,102,1800	0/0:5920,0:5920:99:.:.:0,120,1800	1/1:0,1720:1721:99:.:.:81923,5490,0	1/1:0,7209:7222:99:.:.:340000,22824,0	0/0:207,0:207:99:.:.:0,120,1800	0/0:293,0:293:99:.:.:0,120,1800	0/0:5794,0:5794:99:.:.:0,120,1800	0/0:5805,0:5805:99:.:.:0,120,1800	0/0:4033,0:4033:99:.:.:0,120,1800	1|1:8,7248:7256:99:1|1:2232_C_T:325658,21482,0:2232	1/1:4,7127:7141:99:.:.:328576,21861,0	1|1:3,7259:7262:99:1|1:2232_C_T:326401,21725,0:2232	1/1:0,3077:3079:99:.:.:144230,9650,0	0/0:3697,0:3697:99:.:.:0,120,1800	1|1:0,7051:7051:99:1|1:2232_C_T:317295,21225,0:2232	0/0:36,0:36:99:.:.:0,99,1219
Z4_18S-ITS-28S	2250	.	G	A	1090410.68	PASS	AC=14;AF=0.030;AN=472;BaseQRankSum=-1.679e+00;DP=366075;ExcessHet=0.0000;FS=0.000;InbreedingCoeff=0.9987;MLEAC=14;MLEAF=0.030;MQ=60.00;MQRankSum=0.00;QD=35.92;ReadPosRankSum=-1.580e-01;SOR=0.434	GT:AD:DP:GQ:PGT:PID:PL:PS	0/0:309,0:309:99:.:.:0,120,1800	0/0:6863,0:6863:99:.:.:0,120,1800	0/0:5809,0:5809:99:.:.:0,120,1800	0/0:5888,0:5888:99:.:.:0,120,1800	0/0:292,0:292:99:.:.:0,120,1800	0/0:268,0:268:99:.:.:0,120,1800	0/0:7078,0:7078:99:.:.:0,120,1800	0/0:7161,0:7161:99:.:.:0,120,1800	0/0:6108,0:6108:99:.:.:0,120,1800	0/0:311,0:311:99:.:.:0,120,1800	0/0:4373,0:4373:99:.:.:0,120,1800	0/0:6761,0:6761:99:.:.:0,120,1800	0/0:6740,0:6740:99:.:.:0,120,1800	0/0:270,0:270:99:.:.:0,120,1800	0/0:6132,0:6132:99:.:.:0,120,1800	0/0:279,0:279:99:.:.:0,120,1800	0/0:235,0:235:99:.:.:0,106,1800	0/0:305,0:305:99:.:.:0,120,1800	0/0:149,0:149:99:.:.:0,120,1800	0/0:3566,0:3566:99:.:.:0,120,1800	0/0:6262,0:6262:99:.:.:0,120,1800	0/0:5964,0:5964:99:.:.:0,120,1800	0/0:1532,0:1532:99:.:.:0,120,1800	0/0:6754,0:6754:99:.:.:0,120,1800	0/0:4357,0:4357:99:.:.:0,120,1800	0/0:172,0:172:99:.:.:0,102,1800	0/0:5920,0:5920:99:.:.:0,120,1800	0/0:1221,0:1221:99:.:.:0,120,1800	0/0:7307,0:7307:99:.:.:0,120,1800	0/0:207,0:207:99:.:.:0,120,1800	0/0:293,0:293:99:.:.:0,120,1800	0/0:5794,0:5794:99:.:.:0,120,1800	0/0:5805,0:5805:99:.:.:0,120,1800	0/0:4033,0:4033:99:.:.:0,120,1800	0/0:6639,0:6639:99:.:.:0,120,1800	0/0:6729,0:6729:99:.:.:0,120,1800	0/0:6574,0:6574:99:.:.:0,120,1800	0/0:2622,0:2622:99:.:.:0,120,1800	0/0:3697,0:3697:99:.:.:0,120,1800	0/0:6805,0:6805:99:.:.:0,120,1800	0/0:36,0:36:99:.:.:0,99,1219
Z4_18S-ITS-28S	2276	.	G	A	749738.08	PASS	AC=6;AF=0.013;AN=472;BaseQRankSum=-8.090e-01;DP=362617;ExcessHet=0.0000;FS=0.000;InbreedingCoeff=0.9948;MLEAC=6;MLEAF=0.013;MQ=60.00;MQRankSum=-3.180e-01;QD=28.76;ReadPosRankSum=-1.600e-02;SOR=0.518	GT:AD:DP:GQ:PGT:PID:PL:PS	0/0:309,0:309:99:.:.:0,120,1800	0/0:6863,0:6863:99:.:.:0,120,1800	0/0:5809,0:5809:99:.:.:0,120,1800	0/0:5888,0:5888:99:.:.:0,120,1800	0/0:292,0:292:99:.:.:0,120,1800	0/0:268,0:268:99:.:.:0,120,1800	0/0:6885,0:6885:99:.:.:0,120,1800	0/0:5364,0:5364:99:.:.:0,120,1800	0/0:6108,0:6108:99:.:.:0,120,1800	0/0:311,0:311:99:.:.:0,120,1800	0/0:4373,0:4373:99:.:.:0,120,1800	0/0:6627,0:6627:99:.:.:0,120,1800	0/0:6606,0:6606:99:.:.:0,120,1800	0/0:270,0:270:99:.:.:0,120,1800	0/0:6132,0:6132:99:.:.:0,120,1800	0/0:279,0:279:99:.:.:0,120,1800	0/0:235,0:235:99:.:.:0,106,1800	0/0:305,0:305:99:.:.:0,120,1800	0/0:149,0:149:99:.:.:0,120,1800	0/0:3566,0:3566:99:.:.:0,120,1800	0/0:6262,0:6262:99:.:.:0,120,1800	0/0:4647,0:4647:99:.:.:0,120,1800	0/0:1271,0:1271:99:.:.:0,120,1800	0/0:6617,0:6617:99:.:.:0,120,1800	0/0:4357,0:4357:99:.:.:0,120,1800	0/0:172,0:172:99:.:.:0,102,1800	0/0:5920,0:5920:99:.:.:0,120,1800	0/0:1008,0:1008:99:.:.:0,120,1800	0/0:7012,0:7012:99:.:.:0,120,1800	0/0:207,0:207:99:.:.:0,120,1800	0/0:293,0:293:99:.:.:0,120,1800	0/0:5794,0:5794:99:.:.:0,120,1800	0/0:5805,0:5805:99:.:.:0,120,1800	0/0:4033,0:4033:99:.:.:0,120,1800	0/0:6789,0:6789:99:.:.:0,120,1800	0/0:6827,0:6827:99:.:.:0,120,1800	0/0:4740,0:4740:99:.:.:0,120,1800	0/0:7111,0:7111:99:.:.:0,120,1800	0/0:3697,0:3697:99:.:.:0,120,1800	0/0:6627,0:6627:99:.:.:0,120,1800	0/0:36,0:36:99:.:.:0,99,1219
Z4_18S-ITS-28S	2289	.	A	G	3875458.7	PASS	AC=32;AF=0.068;AN=472;BaseQRankSum=1.84;DP=374954;ExcessHet=-0.0000;FS=0.000;InbreedingCoeff=0.9990;MLEAC=32;MLEAF=0.068;MQ=59.99;MQRankSum=8.57;QD=29.94;ReadPosRankSum=-2.190e-01;SOR=0.671	GT:AD:DP:GQ:PGT:PID:PL:PS	0/0:309,0:309:99:.:.:0,120,1800	0/0:6863,0:6863:99:.:.:0,120,1800	0/0:5809,0:5809:99:.:.:0,120,1800	0/0:5888,0:5888:99:.:.:0,120,1800	0/0:292,0:292:99:.:.:0,120,1800	0/0:268,0:268:99:.:.:0,120,1800	1|1:139,6752:6891:99:1|1:2289_A_G:272329,15293,0:2289	1|1:59,5540:5599:99:1|1:2289_A_G:237324,14825,0:2289	0/0:6108,0:6108:99:.:.:0,120,1800	0/0:311,0:311:99:.:.:0,120,1800	0/0:4373,0:4373:99:.:.:0,120,1800	1/1:190,6482:6672:99:.:.:263130,12378,0	1/1:125,6526:6651:99:.:.:259040,15045,0	0/0:270,0:270:99:.:.:0,120,1800	0/0:6132,0:6132:99:.:.:0,120,1800	0/0:279,0:279:99:.:.:0,120,1800	0/0:235,0:235:99:.:.:0,106,1800	0/0:305,0:305:99:.:.:0,120,1800	0/0:149,0:149:99:.:.:0,120,1800	0/0:3566,0:3566:99:.:.:0,120,1800	0/0:6262,0:6262:99:.:.:0,120,1800	1|1:84,4416:4500:99:1|1:2232_C_T:177244,10142,0:2232	1|1:157,6405:6562:99:1|1:2289_A_G:252752,13793,0:2289	1/1:110,6556:6666:99:.:.:259423,15856,0	0/0:4357,0:4357:99:.:.:0,120,1800	0/0:172,0:172:99:.:.:0,102,1800	0/0:5920,0:5920:99:.:.:0,120,1800	1|1:85,5056:5141:99:1|1:2289_A_G:195104,12317,0:2289	1|1:99,6893:6992:99:1|1:2289_A_G:276449,17141,0:2289	0/0:207,0:207:99:.:.:0,120,1800	0/0:293,0:293:99:.:.:0,120,1800	0/0:5794,0:5794:99:.:.:0,120,1800	0/0:5805,0:5805:99:.:.:0,120,1800	0/0:4033,0:4033:99:.:.:0,120,1800	1|1:158,6732:6890:99:1|1:2289_A_G:267815,14470,0:2289	1|1:129,6843:6972:99:1|1:2289_A_G:275627,15775,0:2289	1|1:159,4839:4998:99:1|1:2289_A_G:181416,8177,0:2289	1/1:112,6994:7106:99:.:.:288219,16874,0	0/0:3697,0:3697:99:.:.:0,120,1800	1|1:158,6323:6481:99:1|1:2232_C_T:255896,13024,0:2232	0/0:36,0:36:99:.:.:0,99,1219
Z4_18S-ITS-28S	2292	.	C	T	1056965.14	PASS	AC=18;AF=0.038;AN=472;BaseQRankSum=-7.660e-01;DP=372992;ExcessHet=0.0000;FS=0.000;InbreedingCoeff=0.9982;MLEAC=17;MLEAF=0.036;MQ=59.99;MQRankSum=0.00;QD=31.54;ReadPosRankSum=-2.390e-01;SOR=0.372	GT:AD:DP:GQ:PGT:PID:PL:PS	0/0:309,0:309:99:.:.:0,120,1800	0/0:6863,0:6863:99:.:.:0,120,1800	0/0:5809,0:5809:99:.:.:0,120,1800	0/0:5888,0:5888:99:.:.:0,120,1800	0/0:292,0:292:99:.:.:0,120,1800	0/0:268,0:268:99:.:.:0,120,1800	0/0:6871,0:6871:99:.:.:0,120,1800	0/0:5632,0:5632:99:.:.:0,120,1800	0/0:6108,0:6108:99:.:.:0,120,1800	0/0:311,0:311:99:.:.:0,120,1800	0/0:4373,0:4373:99:.:.:0,120,1800	0/0:6633,0:6633:99:.:.:0,120,1800	0/0:6651,0:6651:99:.:.:0,120,1800	0/0:270,0:270:99:.:.:0,120,1800	0/0:6132,0:6132:99:.:.:0,120,1800	0/0:279,0:279:99:.:.:0,120,1800	0/0:235,0:235:99:.:.:0,106,1800	0/0:305,0:305:99:.:.:0,120,1800	0/0:149,0:149:99:.:.:0,120,1800	0/0:3566,0:3566:99:.:.:0,120,1800	0/0:6262,0:6262:99:.:.:0,120,1800	0/0:4450,0:4450:99:.:.:0,120,1800	0/0:6540,0:6540:99:.:.:0,120,1800	0/0:6656,0:6656:99:.:.:0,120,1800	0/0:4357,0:4357:99:.:.:0,120,1800	0/0:172,0:172:99:.:.:0,102,1800	0/0:5920,0:5920:99:.:.:0,120,1800	0/0:5142,0:5142:99:.:.:0,120,1800	0/0:6978,0:6978:99:.:.:0,120,1800	0/0:207,0:207:99:.:.:0,120,1800	0/0:293,0:293:99:.:.:0,120,1800	0/0:5794,0:5794:99:.:.:0,120,1800	0/0:5805,0:5805:99:.:.:0,120,1800	0/0:4033,0:4033:99:.:.:0,120,1800	0/0:6754,0:6754:99:.:.:0,120,1800	0/0:6838,0:6838:99:.:.:0,120,1800	0/0:5005,0:5005:99:.:.:0,120,1800	0/0:7090,0:7090:99:.:.:0,120,1800	0/0:3697,0:3697:99:.:.:0,120,1800	0/0:6627,0:6627:99:.:.:0,120,1800	0/0:36,0:36:99:.:.:0,99,1219
Z4_18S-ITS-28S	2293	.	G	A	4543230.7	PASS	AC=32;AF=0.068;AN=472;BaseQRankSum=-6.200e-01;DP=374858;ExcessHet=-0.0000;FS=0.000;InbreedingCoeff=0.9990;MLEAC=32;MLEAF=0.068;MQ=59.99;MQRankSum=-6.230e-01;QD=28.86;ReadPosRankSum=0.658;SOR=0.368	GT:AD:DP:GQ:PGT:PID:PL:PS	0/0:309,0:309:99:.:.:0,120,1800	0/0:6863,0:6863:99:.:.:0,120,1800	0/0:5809,0:5809:99:.:.:0,120,1800	0/0:5888,0:5888:99:.:.:0,120,1800	0/0:292,0:292:99:.:.:0,120,1800	0/0:268,0:268:99:.:.:0,120,1800	1|1:0,7019:7019:99:1|1:2289_A_G:315294,21128,0:2289	1|1:0,5833:5833:99:1|1:2289_A_G:262485,17558,0:2289	0/0:6108,0:6108:99:.:.:0,120,1800	0/0:311,0:311:99:.:.:0,120,1800	0/0:4373,0:4373:99:.:.:0,120,1800	1/1:16,6799:6815:99:.:.:304207,19793,0	1/1:2,6672:6678:99:.:.:305852,20385,0	0/0:270,0:270:99:.:.:0,120,1800	0/0:6132,0:6132:99:.:.:0,120,1800	0/0:279,0:279:99:.:.:0,120,1800	0/0:235,0:235:99:.:.:0,106,1800	0/0:305,0:305:99:.:.:0,120,1800	0/0:149,0:149:99:.:.:0,120,1800	0/0:3566,0:3566:99:.:.:0,120,1800	0/0:6262,0:6262:99:.:.:0,120,1800	1|1:1,4406:4407:99:1|1:2232_C_T:198224,13220,0:2232	1|1:0,6680:6680:99:1|1:2289_A_G:300600,20108,0:2289	1/1:2,6797:6799:99:.:.:305775,20376,0	0/0:4357,0:4357:99:.:.:0,120,1800	0/0:172,0:172:99:.:.:0,102,1800	0/0:5920,0:5920:99:.:.:0,120,1800	1|1:0,5253:5253:99:1|1:2289_A_G:236382,15812,0:2289	1|1:0,7133:7133:99:1|1:2289_A_G:320985,21471,0:2289	0/0:207,0:207:99:.:.:0,120,1800	0/0:293,0:293:99:.:.:0,120,1800	0/0:5794,0:5794:99:.:.:0,120,1800	0/0:5805,0:5805:99:.:.:0,120,1800	0/0:4033,0:4033:99:.:.:0,120,1800	1|1:8,7002:7010:99:1|1:2289_A_G:314730,20741,0:2289	1|1:4,7101:7105:99:1|1:2289_A_G:319362,21207,0:2289	1|1:3,5229:5232:99:1|1:2289_A_G:235170,15614,0:2289	1/1:0,7269:7269:99:.:.:327105,21881,0	0/0:3697,0:3697:99:.:.:0,120,1800	1|1:0,6752:6752:99:1|1:2232_C_T:303296,20324,0:2232	0/0:36,0:36:99:.:.:0,99,1219
Z4_18S-ITS-28S	2304	.	C	G	615739.28	PASS	AC=5;AF=0.011;AN=472;BaseQRankSum=0.619;DP=373356;ExcessHet=0.0463;FS=0.000;InbreedingCoeff=0.3545;MLEAC=5;MLEAF=0.011;MQ=60.00;MQRankSum=0.00;QD=22.52;ReadPosRankSum=0.326;SOR=0.723	GT:AD:DP:GQ:PL	0/0:309,0:309:99:0,120,1800	0/1:3172,3802:6977:99:136719,0,111981	0/0:5809,0:5809:99:0,120,1800	0/0:5888,0:5888:99:0,120,1800	0/0:292,0:292:99:0,120,1800	0/0:268,0:268:99:0,120,1800	0/0:6780,0:6780:99:0,120,1800	0/0:5808,0:5808:99:0,120,1800	0/0:6108,0:6108:99:0,120,1800	0/0:311,0:311:99:0,120,1800	0/0:4373,0:4373:99:0,120,1800	0/0:6571,0:6571:99:0,120,1800	0/0:6558,0:6558:99:0,120,1800	0/0:270,0:270:99:0,120,1800	0/0:6132,0:6132:99:0,120,1800	0/0:279,0:279:99:0,120,1800	0/0:235,0:235:99:0,106,1800	0/0:305,0:305:99:0,120,1800	0/0:149,0:149:99:0,120,1800	0/0:3566,0:3566:99:0,120,1800	0/0:6262,0:6262:99:0,120,1800	0/0:3576,0:3576:99:0,120,1800	0/0:6400,0:6400:99:0,120,1800	0/0:6539,0:6539:99:0,120,1800	0/0:4357,0:4357:99:0,120,1800	0/0:172,0:172:99:0,102,1800	0/1:4343,1862:6206:99:52765,0,147339	0/0:4997,0:4997:99:0,120,1800	0/0:6912,0:6912:99:0,120,1800	0/0:207,0:207:99:0,120,1800	0/0:293,0:293:99:0,120,1800	0/0:5794,0:5794:99:0,120,1800	0/0:5805,0:5805:99:0,120,1800	0/0:4033,0:4033:99:0,120,1800	0/0:6741,0:6741:99:0,120,1800	0/0:6838,0:6838:99:0,120,1800	0/0:5173,0:5173:99:0,120,1800	0/0:7069,0:7069:99:0,120,1800	0/0:3697,0:3697:99:0,120,1800	0/0:6547,0:6547:99:0,120,1800	0/0:36,0:36:99:0,99,1219
Z4_18S-ITS-28S	2310	.	T	C	295266.7	PASS	AC=13;AF=0.028;AN=472;BaseQRankSum=1.20;DP=376771;ExcessHet=3.7476;FS=0.000;InbreedingCoeff=-0.0307;MLEAC=13;MLEAF=0.028;MQ=59.99;MQRankSum=0.657;QD=3.57;ReadPosRankSum=0.769;SOR=0.673	GT:AD:DP:GQ:PGT:PID:PL:PS	0/0:309,0:309:99:.:.:0,120,1800	0/0:6861,0:6861:99:.:.:0,120,1800	0/0:5809,0:5809:99:.:.:0,120,1800	0/0:5888,0:5888:99:.:.:0,120,1800	0/0:292,0:292:99:.:.:0,120,1800	0/0:268,0:268:99:.:.:0,120,1800	0|1:5504,1301:6805:99:0|1:2289_A_G:31893,0,201482:2289	0/0:6558,0:6558:0:.:.:0,0,213562	0/0:6108,0:6108:99:.:.:0,120,1800	0/0:311,0:311:99:.:.:0,120,1800	0/0:4373,0:4373:99:.:.:0,120,1800	0/1:5419,1224:6647:99:.:.:28725,0,200273	0/1:5258,1327:6585:99:.:.:32055,0,186424	0/0:270,0:270:99:.:.:0,120,1800	0/0:6132,0:6132:99:.:.:0,120,1800	0/0:279,0:279:99:.:.:0,120,1800	0/0:235,0:235:99:.:.:0,106,1800	0/0:305,0:305:99:.:.:0,120,1800	0/0:149,0:149:99:.:.:0,120,1800	0/0:3566,0:3566:99:.:.:0,120,1800	0/0:6262,0:6262:99:.:.:0,120,1800	0/0:3576,0:3576:99:.:.:0,120,1800	0|1:5061,1367:6428:99:0|1:2289_A_G:34412,0,178884:2289	0/1:5563,987:6550:99:.:.:18066,0,197803	0/0:4357,0:4357:99:.:.:0,120,1800	0/0:172,0:172:99:.:.:0,102,1800	0/0:6221,0:6221:99:.:.:0,120,1800	0/1:4093,942:5038:99:.:.:20541,0,140252	0|1:6136,792:6928:99:0|1:2289_A_G:10455,0,224240:2289	0/0:207,0:207:99:.:.:0,120,1800	0/0:293,0:293:99:.:.:0,120,1800	0/0:5794,0:5794:99:.:.:0,120,1800	0/0:5805,0:5805:99:.:.:0,120,1800	0/0:4033,0:4033:99:.:.:0,120,1800	0|1:5919,945:6864:99:0|1:2289_A_G:15707,0,212769:2289	0|1:6338,637:6975:99:0|1:2289_A_G:3395,0,232555:2289	0|1:5010,940:5950:99:0|1:2289_A_G:19228,0,181721:2289	0/1:5797,1303:7100:99:.:.:32149,0,218158	0/0:3697,0:3697:99:.:.:0,120,1800	0/0:6547,0:6547:99:.:.:0,120,1800	0/0:36,0:36:99:.:.:0,99,1219
Z4_18S-ITS-28S	2311	.	A	G	4440749.89	PASS	AC=32;AF=0.068;AN=472;BaseQRankSum=-1.030e-01;DP=377018;ExcessHet=-0.0000;FS=0.000;InbreedingCoeff=0.9822;MLEAC=32;MLEAF=0.068;MQ=59.99;MQRankSum=-2.700e-01;QD=29.41;ReadPosRankSum=0.477;SOR=0.687	GT:AD:DP:GQ:PGT:PID:PL:PS	0/0:309,0:309:99:.:.:0,120,1800	0/0:6861,0:6861:99:.:.:0,120,1800	0/0:5809,0:5809:99:.:.:0,120,1800	0/0:5888,0:5888:99:.:.:0,120,1800	0/0:292,0:292:99:.:.:0,120,1800	0/0:268,0:268:99:.:.:0,120,1800	1|1:0,6965:6965:99:1|1:2289_A_G:313425,20966,0:2289	1|1:0,6628:6628:99:1|1:2289_A_G:292233,19946,0:2289	0/0:6108,0:6108:99:.:.:0,120,1800	0/0:311,0:311:99:.:.:0,120,1800	0/0:4373,0:4373:99:.:.:0,120,1800	1/1:20,6683:6707:99:.:.:294476,19411,0	1/1:9,6683:6692:99:.:.:294672,19789,0	0/0:270,0:270:99:.:.:0,120,1800	0/0:6132,0:6132:99:.:.:0,120,1800	0/0:279,0:279:99:.:.:0,120,1800	0/0:235,0:235:99:.:.:0,106,1800	0/0:305,0:305:99:.:.:0,120,1800	0/0:149,0:149:99:.:.:0,120,1800	0/0:3566,0:3566:99:.:.:0,120,1800	0/0:6262,0:6262:99:.:.:0,120,1800	1|1:10,3424:3434:99:1|1:2232_C_T:139924,9937,0:2232	1|1:5,6511:6516:99:1|1:2289_A_G:286931,19449,0:2289	1/1:6,6660:6666:99:.:.:293067,19829,0	0/0:4357,0:4357:99:.:.:0,120,1800	0/0:172,0:172:99:.:.:0,102,1800	0/0:6221,0:6221:99:.:.:0,120,1800	1|1:0,5112:5112:99:1|1:2289_A_G:224356,15383,0:2289	1|1:0,7034:7034:99:1|1:2289_A_G:310803,21171,0:2289	0/0:207,0:207:99:.:.:0,120,1800	0/0:293,0:293:99:.:.:0,120,1800	0/0:5794,0:5794:99:.:.:0,120,1800	0/0:5805,0:5805:99:.:.:0,120,1800	0/0:4033,0:4033:99:.:.:0,120,1800	1|1:11,6944:6955:99:1|1:2289_A_G:305487,20546,0:2289	1|1:4,7126:7130:99:1|1:2289_A_G:320490,21282,0:2289	1|1:5,5994:5999:99:1|1:2289_A_G:264286,17833,0:2289	1/1:0,7193:7193:99:.:.:319738,21649,0	0/0:3697,0:3697:99:.:.:0,120,1800	1|1:0,6708:6708:99:1|1:2232_C_T:301317,20192,0:2232	0/0:36,0:36:99:.:.:0,99,1219
Z4_18S-ITS-28S	2318	.	T	C	4046430.88	PASS	AC=32;AF=0.068;AN=472;BaseQRankSum=0.269;DP=380204;ExcessHet=-0.0000;FS=0.000;InbreedingCoeff=0.9820;MLEAC=32;MLEAF=0.068;MQ=59.99;MQRankSum=-4.340e-01;QD=31.11;ReadPosRankSum=0.539;SOR=0.761	GT:AD:DP:GQ:PGT:PID:PL:PS	0/0:309,0:309:99:.:.:0,120,1800	0/0:6861,0:6861:99:.:.:0,120,1800	0/0:5809,0:5809:99:.:.:0,120,1800	0/0:5888,0:5888:99:.:.:0,120,1800	0/0:292,0:292:99:.:.:0,120,1800	0/0:268,0:268:99:.:.:0,120,1800	1|1:79,6652:6731:99:1|1:2289_A_G:266287,16995,0:2289	1|1:24,6662:6686:99:1|1:2289_A_G:277578,19074,0:2289	0/0:6108,0:6108:99:.:.:0,120,1800	0/0:311,0:311:99:.:.:0,120,1800	0/0:4373,0:4373:99:.:.:0,120,1800	1/1:96,6510:6606:99:.:.:262626,15785,0	1/1:94,6413:6507:99:.:.:257966,16128,0	0/0:270,0:270:99:.:.:0,120,1800	0/0:6132,0:6132:99:.:.:0,120,1800	0/0:279,0:279:99:.:.:0,120,1800	0/0:235,0:235:99:.:.:0,106,1800	0/0:305,0:305:99:.:.:0,120,1800	0/0:149,0:149:99:.:.:0,120,1800	0/0:3566,0:3566:99:.:.:0,120,1800	0/0:6262,0:6262:99:.:.:0,120,1800	1|1:11,6881:6892:99:1|1:2318_T_C:280042,20259,0:2318	1/1:80,6248:6328:99:.:.:244582,15996,0	1/1:70,6454:6524:99:.:.:250577,16895,0	0/0:4357,0:4357:99:.:.:0,120,1800	0/0:172,0:172:99:.:.:0,102,1800	0/0:6221,0:6221:99:.:.:0,120,1800	1|1:42,4992:5034:99:1|1:2289_A_G:188366,13616,0:2289	1|1:125,6733:6858:99:1|1:2289_A_G:264551,15758,0:2289	0/0:207,0:207:99:.:.:0,120,1800	0/0:293,0:293:99:.:.:0,120,1800	0/0:5794,0:5794:99:.:.:0,120,1800	0/0:5805,0:5805:99:.:.:0,120,1800	0/0:4033,0:4033:99:.:.:0,120,1800	1|1:71,6795:6866:99:1|1:2289_A_G:265797,18018,0:2289	1|1:101,6846:6947:99:1|1:2289_A_G:270627,17112,0:2289	1|1:85,5971:6056:99:1|1:2289_A_G:235945,14990,0:2289	1/1:62,7011:7073:99:.:.:287923,18774,0	0/0:3697,0:3697:99:.:.:0,120,1800	1|1:10,6402:6412:99:1|1:2232_C_T:266496,18870,0:2232	0/0:36,0:36:99:.:.:0,99,1219
Z4_18S-ITS-28S	2328	.	T	C	271055.45	PASS	AC=2;AF=4.237e-03;AN=472;BaseQRankSum=1.62;DP=375894;ExcessHet=0.0046;FS=0.000;InbreedingCoeff=0.9567;MLEAC=2;MLEAF=4.237e-03;MQ=60.00;MQRankSum=-1.910e-01;QD=34.66;ReadPosRankSum=3.54;SOR=0.601	GT:AD:DP:GQ:PGT:PID:PL:PS	0/0:309,0:309:99:.:.:0,120,1800	0/0:6861,0:6861:99:.:.:0,120,1800	0/0:5809,0:5809:99:.:.:0,120,1800	0/0:5888,0:5888:99:.:.:0,120,1800	0/0:292,0:292:99:.:.:0,120,1800	0/0:268,0:268:99:.:.:0,120,1800	0/0:6640,0:6640:99:.:.:0,120,1800	0/0:6513,0:6513:99:.:.:0,120,1800	0/0:6108,0:6108:99:.:.:0,120,1800	0/0:311,0:311:99:.:.:0,120,1800	0/0:4373,0:4373:99:.:.:0,120,1800	0/0:6555,0:6555:99:.:.:0,120,1800	0/0:6419,0:6419:99:.:.:0,120,1800	0/0:270,0:270:99:.:.:0,120,1800	0/0:6132,0:6132:99:.:.:0,120,1800	0/0:279,0:279:99:.:.:0,120,1800	0/0:235,0:235:99:.:.:0,106,1800	0/0:305,0:305:99:.:.:0,120,1800	0/0:149,0:149:99:.:.:0,120,1800	0/0:3566,0:3566:99:.:.:0,120,1800	0/0:6262,0:6262:99:.:.:0,120,1800	0/0:6826,0:6826:99:.:.:0,120,1800	0/0:6233,0:6233:99:.:.:0,120,1800	0/0:6448,0:6448:99:.:.:0,120,1800	0/0:4357,0:4357:99:.:.:0,120,1800	0/0:172,0:172:99:.:.:0,102,1800	0/0:6221,0:6221:99:.:.:0,120,1800	0/0:4924,0:4924:99:.:.:0,120,1800	0/0:6756,0:6756:99:.:.:0,120,1800	0/0:207,0:207:99:.:.:0,120,1800	0/0:293,0:293:99:.:.:0,120,1800	0/0:5794,0:5794:99:.:.:0,120,1800	0/0:5805,0:5805:99:.:.:0,120,1800	0/0:4033,0:4033:99:.:.:0,120,1800	0/0:6665,0:6665:99:.:.:0,120,1800	0/0:6743,0:6743:99:.:.:0,120,1800	0/0:5978,0:5978:99:.:.:0,120,1800	0/0:7046,0:7046:99:.:.:0,120,1800	0/0:3697,0:3697:99:.:.:0,120,1800	0/0:6494,0:6494:99:.:.:0,120,1800	0/0:36,0:36:99:.:.:0,99,1219
Z4_18S-ITS-28S	2336	.	C	T	4664288.31	PASS	AC=32;AF=0.068;AN=472;BaseQRankSum=-6.660e-01;DP=378582;ExcessHet=-0.0000;FS=0.000;InbreedingCoeff=0.9866;MLEAC=32;MLEAF=0.068;MQ=59.99;MQRankSum=-4.492e+00;QD=29.40;ReadPosRankSum=0.781;SOR=0.583	GT:AD:DP:GQ:PGT:PID:PL:PS	0/0:309,0:309:99:.:.:0,120,1800	0/0:6861,0:6861:99:.:.:0,120,1800	0/0:5809,0:5809:99:.:.:0,120,1800	0/0:5888,0:5888:99:.:.:0,120,1800	0/0:292,0:292:99:.:.:0,120,1800	0/0:268,0:268:99:.:.:0,120,1800	1|1:0,6789:6789:99:1|1:2289_A_G:305505,20436,0:2289	1|1:0,6654:6654:99:1|1:2289_A_G:299430,20030,0:2289	0/0:6108,0:6108:99:.:.:0,120,1800	0/0:311,0:311:99:.:.:0,120,1800	0/0:4373,0:4373:99:.:.:0,120,1800	1/1:20,6706:6726:99:.:.:300870,19346,0	1/1:0,6547:6547:99:.:.:294615,19708,0	0/0:270,0:270:99:.:.:0,120,1800	0/0:6132,0:6132:99:.:.:0,120,1800	0/0:279,0:279:99:.:.:0,120,1800	0/0:235,0:235:99:.:.:0,106,1800	0/0:305,0:305:99:.:.:0,120,1800	0/0:149,0:149:99:.:.:0,120,1800	0/0:3566,0:3566:99:.:.:0,120,1800	0/0:6262,0:6262:99:.:.:0,120,1800	1|1:1,6968:6969:99:1|1:2318_T_C:313509,20933,0:2318	1|1:0,6355:6355:99:1|1:2289_A_G:285975,19130,0:2289	1/1:0,6577:6577:99:.:.:295965,19798,0	0/0:4357,0:4357:99:.:.:0,120,1800	0/0:172,0:172:99:.:.:0,102,1800	0/0:6221,0:6221:99:.:.:0,120,1800	1|1:0,5020:5020:99:1|1:2289_A_G:225900,15111,0:2289	1|1:0,6884:6884:99:1|1:2289_A_G:309780,20722,0:2289	0/0:207,0:207:99:.:.:0,120,1800	0/0:293,0:293:99:.:.:0,120,1800	0/0:5794,0:5794:99:.:.:0,120,1800	0/0:5805,0:5805:99:.:.:0,120,1800	0/0:4033,0:4033:99:.:.:0,120,1800	1|1:12,6951:6963:99:1|1:2289_A_G:312255,20420,0:2289	1|1:5,7072:7077:99:1|1:2289_A_G:318015,21078,0:2289	1|1:6,6280:6286:99:1|1:2289_A_G:282339,18661,0:2289	1/1:0,7243:7243:99:.:.:325935,21803,0	0/0:3697,0:3697:99:.:.:0,120,1800	1|1:0,6652:6652:99:1|1:2232_C_T:298797,20024,0:2232	0/0:36,0:36:99:.:.:0,99,1219
Z4_18S-ITS-28S	2337	.	G	A	1026875.37	PASS	AC=18;AF=0.038;AN=472;BaseQRankSum=-1.250e+00;DP=375015;ExcessHet=0.0000;FS=0.000;InbreedingCoeff=0.9948;MLEAC=17;MLEAF=0.036;MQ=59.99;MQRankSum=-1.070e-01;QD=36.76;ReadPosRankSum=-7.130e-01;SOR=0.797	GT:AD:DP:GQ:PGT:PID:PL:PS	0/0:309,0:309:99:.:.:0,120,1800	0/0:6861,0:6861:99:.:.:0,120,1800	0/0:5809,0:5809:99:.:.:0,120,1800	0/0:5888,0:5888:99:.:.:0,120,1800	0/0:292,0:292:99:.:.:0,120,1800	0/0:268,0:268:99:.:.:0,120,1800	0/0:6500,0:6500:99:.:.:0,120,1800	0/0:6394,0:6394:99:.:.:0,120,1800	0/0:6108,0:6108:99:.:.:0,120,1800	0/0:311,0:311:99:.:.:0,120,1800	0/0:4373,0:4373:99:.:.:0,120,1800	0/0:6440,0:6440:99:.:.:0,120,1800	0/0:6287,0:6287:99:.:.:0,120,1800	0/0:270,0:270:99:.:.:0,120,1800	0/0:6132,0:6132:99:.:.:0,120,1800	0/0:279,0:279:99:.:.:0,120,1800	0/0:235,0:235:99:.:.:0,106,1800	0/0:305,0:305:99:.:.:0,120,1800	0/0:149,0:149:99:.:.:0,120,1800	0/0:3566,0:3566:99:.:.:0,120,1800	0/0:6262,0:6262:99:.:.:0,120,1800	0/0:6674,0:6674:99:.:.:0,120,1800	0/0:6099,0:6099:99:.:.:0,120,1800	0/0:6327,0:6327:99:.:.:0,120,1800	0/0:4357,0:4357:99:.:.:0,120,1800	0/0:172,0:172:99:.:.:0,102,1800	0/0:6221,0:6221:99:.:.:0,120,1800	0/0:4855,0:4855:99:.:.:0,120,1800	0/0:6591,0:6591:99:.:.:0,120,1800	0/0:207,0:207:99:.:.:0,120,1800	0/0:293,0:293:99:.:.:0,120,1800	0/0:5794,0:5794:99:.:.:0,120,1800	0/0:5805,0:5805:99:.:.:0,120,1800	0/0:4033,0:4033:99:.:.:0,120,1800	0/0:6657,0:6657:99:.:.:0,120,1800	0/0:6763,0:6763:99:.:.:0,120,1800	0/0:6075,0:6075:99:.:.:0,120,1800	0/0:6930,0:6930:99:.:.:0,120,1800	0/0:3697,0:3697:99:.:.:0,120,1800	0/0:6369,0:6369:99:.:.:0,120,1800	0/0:36,0:36:99:.:.:0,99,1219
Z4_18S-ITS-28S	2344	.	A	G	4826729.8	PASS	AC=40;AF=0.085;AN=472;BaseQRankSum=0.992;DP=376303;ExcessHet=-0.0000;FS=0.000;InbreedingCoeff=0.9983;MLEAC=40;MLEAF=0.085;MQ=59.99;MQRankSum=-5.884e+00;QD=21.53;ReadPosRankSum=0.800;SOR=0.617	GT:AD:DP:GQ:PGT:PID:PL:PS	0/0:309,0:309:99:.:.:0,120,1800	0/0:6861,0:6861:99:.:.:0,120,1800	0/0:5809,0:5809:99:.:.:0,120,1800	0/0:5888,0:5888:99:.:.:0,120,1800	0/0:292,0:292:99:.:.:0,120,1800	0/0:268,0:268:99:.:.:0,120,1800	1|1:0,6603:6603:99:1|1:2289_A_G:297132,19876,0:2289	1|1:0,6495:6495:99:1|1:2289_A_G:292275,19551,0:2289	0/0:6108,0:6108:99:.:.:0,120,1800	0/0:311,0:311:99:.:.:0,120,1800	0/0:4373,0:4373:99:.:.:0,120,1800	1/1:9,6533:6542:99:.:.:293580,19287,0	1/1:0,6382:6382:99:.:.:287190,19211,0	0/0:270,0:270:99:.:.:0,120,1800	0/0:6132,0:6132:99:.:.:0,120,1800	0/0:279,0:279:99:.:.:0,120,1800	0/0:235,0:235:99:.:.:0,106,1800	0/0:305,0:305:99:.:.:0,120,1800	0/0:149,0:149:99:.:.:0,120,1800	0/0:3566,0:3566:99:.:.:0,120,1800	0/0:6262,0:6262:99:.:.:0,120,1800	1|1:1,6781:6782:99:1|1:2318_T_C:305100,20370,0:2318	1|1:0,6187:6187:99:1|1:2289_A_G:278415,18624,0:2289	1/1:0,6423:6423:99:.:.:289008,19334,0	0/0:4357,0:4357:99:.:.:0,120,1800	0/0:172,0:172:99:.:.:0,102,1800	0/0:6221,0:6221:99:.:.:0,120,1800	1|1:0,4932:4932:99:1|1:2289_A_G:221937,14846,0:2289	1|1:0,6693:6693:99:1|1:2289_A_G:301185,20147,0:2289	0/0:207,0:207:99:.:.:0,120,1800	0/0:293,0:293:99:.:.:0,120,1800	0/0:5794,0:5794:99:.:.:0,120,1800	0/0:5805,0:5805:99:.:.:0,120,1800	0/0:4033,0:4033:99:.:.:0,120,1800	1|1:12,6748:6760:99:1|1:2289_A_G:303120,19809,0:2289	1|1:6,6871:6877:99:1|1:2289_A_G:308925,20431,0:2289	1|1:5,6155:6160:99:1|1:2289_A_G:276752,18327,0:2289	1/1:0,7022:7022:99:.:.:315990,21137,0	0/0:3697,0:3697:99:.:.:0,120,1800	1|1:0,6450:6450:99:1|1:2232_C_T:289707,19416,0:2232	0/0:36,0:36:99:.:.:0,99,1219
Z4_18S-ITS-28S	2345	.	C	G	4518832.87	PASS	AC=32;AF=0.068;AN=472;BaseQRankSum=0.423;DP=376150;ExcessHet=-0.0000;FS=0.000;InbreedingCoeff=0.9979;MLEAC=32;MLEAF=0.068;MQ=59.99;MQRankSum=-3.524e+00;QD=34.87;ReadPosRankSum=1.21;SOR=0.596	GT:AD:DP:GQ:PGT:PID:PL:PS	0/0:309,0:309:99:.:.:0,120,1800	0/0:6861,0:6861:99:.:.:0,120,1800	0/0:5809,0:5809:99:.:.:0,120,1800	0/0:5888,0:5888:99:.:.:0,120,1800	0/0:292,0:292:99:.:.:0,120,1800	0/0:268,0:268:99:.:.:0,120,1800	1|1:0,6600:6600:99:1|1:2289_A_G:296997,19867,0:2289	1|1:0,6491:6491:99:1|1:2289_A_G:292095,19539,0:2289	0/0:6108,0:6108:99:.:.:0,120,1800	0/0:311,0:311:99:.:.:0,120,1800	0/0:4373,0:4373:99:.:.:0,120,1800	1/1:21,6545:6566:99:.:.:293580,18820,0	1/1:0,6370:6370:99:.:.:286650,19175,0	0/0:270,0:270:99:.:.:0,120,1800	0/0:6132,0:6132:99:.:.:0,120,1800	0/0:279,0:279:99:.:.:0,120,1800	0/0:235,0:235:99:.:.:0,106,1800	0/0:305,0:305:99:.:.:0,120,1800	0/0:149,0:149:99:.:.:0,120,1800	0/0:3566,0:3566:99:.:.:0,120,1800	0/0:6262,0:6262:99:.:.:0,120,1800	1/1:1,6612:6637:99:.:.:303454,20286,0	1|1:0,6180:6180:99:1|1:2289_A_G:278100,18603,0:2289	1/1:0,6410:6410:99:.:.:288229,19295,0	0/0:4357,0:4357:99:.:.:0,120,1800	0/0:172,0:172:99:.:.:0,102,1800	0/0:6221,0:6221:99:.:.:0,120,1800	1|1:0,4902:4902:99:1|1:2289_A_G:220587,14756,0:2289	1|1:0,6679:6679:99:1|1:2289_A_G:300555,20105,0:2289	0/0:207,0:207:99:.:.:0,120,1800	0/0:293,0:293:99:.:.:0,120,1800	0/0:5794,0:5794:99:.:.:0,120,1800	0/0:5805,0:5805:99:.:.:0,120,1800	0/0:4033,0:4033:99:.:.:0,120,1800	1|1:12,6775:6787:99:1|1:2289_A_G:304335,19890,0:2289	1|1:6,6889:6895:99:1|1:2289_A_G:309735,20485,0:2289	1|1:5,6190:6195:99:1|1:2289_A_G:278327,18432,0:2289	1/1:0,7047:7047:99:.:.:317115,21213,0	0/0:3697,0:3697:99:.:.:0,120,1800	1|1:0,6325:6462:99:1|1:2232_C_T:289887,19428,0:2232	0/0:36,0:36:99:.:.:0,99,1219
Z4_18S-ITS-28S	2367	.	G	A	1081513.72	PASS	AC=14;AF=0.030;AN=472;BaseQRankSum=-5.480e-01;DP=373687;ExcessHet=0.0000;FS=0.000;InbreedingCoeff=0.9934;MLEAC=14;MLEAF=0.030;MQ=59.99;MQRankSum=0.00;QD=31.04;ReadPosRankSum=0.917;SOR=0.627	GT:AD:DP:GQ:PGT:PID:PL:PS	0/0:309,0:309:99:.:.:0,120,1800	0/0:6861,0:6861:99:.:.:0,120,1800	0/0:5809,0:5809:99:.:.:0,120,1800	0/0:5888,0:5888:99:.:.:0,120,1800	0/0:292,0:292:99:.:.:0,120,1800	0/0:268,0:268:99:.:.:0,120,1800	0/0:6378,0:6378:99:.:.:0,120,1800	0/0:6290,0:6290:99:.:.:0,120,1800	0/0:6108,0:6108:99:.:.:0,120,1800	0/0:311,0:311:99:.:.:0,120,1800	0/0:4373,0:4373:99:.:.:0,120,1800	0/0:6354,0:6354:99:.:.:0,120,1800	0/0:6115,0:6115:99:.:.:0,120,1800	0/0:270,0:270:99:.:.:0,120,1800	0/0:6132,0:6132:99:.:.:0,120,1800	0/0:279,0:279:99:.:.:0,120,1800	0/0:235,0:235:99:.:.:0,106,1800	0/0:305,0:305:99:.:.:0,120,1800	0/0:149,0:149:99:.:.:0,120,1800	0/0:3566,0:3566:99:.:.:0,120,1800	0/0:6262,0:6262:99:.:.:0,120,1800	0/0:6550,0:6550:99:.:.:0,120,1800	0/0:5930,0:5930:99:.:.:0,120,1800	0/0:6194,0:6194:99:.:.:0,120,1800	0/0:4357,0:4357:99:.:.:0,120,1800	0/0:172,0:172:99:.:.:0,102,1800	0/0:6221,0:6221:99:.:.:0,120,1800	0/0:4671,0:4671:99:.:.:0,120,1800	0/0:6442,0:6442:99:.:.:0,120,1800	0/0:207,0:207:99:.:.:0,120,1800	0/0:293,0:293:99:.:.:0,120,1800	0/0:5794,0:5794:99:.:.:0,120,1800	0/0:5805,0:5805:99:.:.:0,120,1800	0/0:4033,0:4033:99:.:.:0,120,1800	0/0:6531,0:6531:99:.:.:0,120,1800	0/0:6618,0:6618:99:.:.:0,120,1800	0/0:5987,0:5987:99:.:.:0,120,1800	0/0:6853,0:6853:99:.:.:0,120,1800	0/0:3697,0:3697:99:.:.:0,120,1800	0/0:6256,0:6256:99:.:.:0,120,1800	0/0:36,0:36:99:.:.:0,99,1219
Z4_18S-ITS-28S	2371	.	C	T	4834188.4	PASS	AC=34;AF=0.072;AN=472;BaseQRankSum=0.718;DP=376919;ExcessHet=-0.0000;FS=0.000;InbreedingCoeff=0.9981;MLEAC=34;MLEAF=0.072;MQ=59.98;MQRankSum=-1.024e+00;QD=27.86;ReadPosRankSum=0.675;SOR=0.719	GT:AD:DP:GQ:PGT:PID:PL:PS	0/0:309,0:309:99:.:.:0,120,1800	0/0:6861,0:6861:99:.:.:0,120,1800	0/0:5809,0:5809:99:.:.:0,120,1800	0/0:5888,0:5888:99:.:.:0,120,1800	0/0:292,0:292:99:.:.:0,120,1800	0/0:268,0:268:99:.:.:0,120,1800	1|1:0,6580:6580:99:1|1:2289_A_G:296094,19807,0:2289	1|1:0,6530:6530:99:1|1:2289_A_G:293847,19656,0:2289	0/0:6108,0:6108:99:.:.:0,120,1800	0/0:311,0:311:99:.:.:0,120,1800	0/0:4373,0:4373:99:.:.:0,120,1800	1/1:14,6642:6656:99:.:.:298260,19406,0	1/1:0,6316:6316:99:.:.:284220,19012,0	0/0:270,0:270:99:.:.:0,120,1800	0/0:6132,0:6132:99:.:.:0,120,1800	0/0:279,0:279:99:.:.:0,120,1800	0/0:235,0:235:99:.:.:0,106,1800	0/0:305,0:305:99:.:.:0,120,1800	0/0:149,0:149:99:.:.:0,120,1800	0/0:3566,0:3566:99:.:.:0,120,1800	0/0:6262,0:6262:99:.:.:0,120,1800	1|1:1,6752:6753:99:1|1:2318_T_C:303795,20283,0:2318	1|1:0,6132:6132:99:1|1:2289_A_G:275940,18458,0:2289	1|1:0,6397:6397:99:1|1:2371_C_T:287865,19256,0:2371	0/0:4357,0:4357:99:.:.:0,120,1800	0/0:172,0:172:99:.:.:0,102,1800	0/0:6221,0:6221:99:.:.:0,120,1800	1|1:0,4848:4848:99:1|1:2289_A_G:218150,14593,0:2289	1|1:0,6641:6641:99:1|1:2289_A_G:298842,19990,0:2289	0/0:207,0:207:99:.:.:0,120,1800	0/0:293,0:293:99:.:.:0,120,1800	0/0:5794,0:5794:99:.:.:0,120,1800	0/0:5805,0:5805:99:.:.:0,120,1800	0/0:4033,0:4033:99:.:.:0,120,1800	1|1:15,6799:6814:99:1|1:2289_A_G:305280,19836,0:2289	1|1:7,6896:6903:99:1|1:2289_A_G:310001,20464,0:2289	1|1:6,6359:6365:99:1|1:2289_A_G:283334,18887,0:2289	1/1:0,7072:7072:99:.:.:318237,21288,0	0/0:3697,0:3697:99:.:.:0,120,1800	1|1:0,6480:6480:99:1|1:2232_C_T:291057,19506,0:2232	0/0:36,0:36:99:.:.:0,99,1219
Z4_18S-ITS-28S	2372	.	G	A	219.63	PASS	AC=4;AF=8.475e-03;AN=472;BaseQRankSum=-7.770e-01;DP=370125;ExcessHet=0.0000;FS=0.000;InbreedingCoeff=0.9843;MLEAC=2;MLEAF=4.237e-03;MQ=53.38;MQRankSum=0.00;QD=21.96;ReadPosRankSum=1.36;SOR=0.803	GT:AD:DP:GQ:PL	0/0:309,0:309:99:0,120,1800	0/0:6861,0:6861:99:0,120,1800	0/0:5809,0:5809:99:0,120,1800	0/0:5888,0:5888:99:0,120,1800	0/0:292,0:292:99:0,120,1800	0/0:268,0:268:99:0,120,1800	0/0:6141,0:6141:99:0,120,1800	0/0:6103,0:6103:99:0,120,1800	0/0:6108,0:6108:99:0,120,1800	0/0:311,0:311:99:0,120,1800	0/0:4373,0:4373:99:0,120,1800	0/0:6289,0:6289:99:0,120,1800	0/0:5856,0:5856:99:0,120,1800	0/0:270,0:270:99:0,120,1800	0/0:6132,0:6132:99:0,120,1800	0/0:279,0:279:99:0,120,1800	0/0:235,0:235:99:0,106,1800	0/0:305,0:305:99:0,120,1800	0/0:149,0:149:99:0,120,1800	0/0:3566,0:3566:99:0,120,1800	0/0:6262,0:6262:99:0,120,1800	0/0:6307,0:6307:99:0,120,1800	0/0:5684,0:5684:99:0,120,1800	0/0:5950,0:5950:99:0,120,1800	0/0:4357,0:4357:99:0,120,1800	0/0:172,0:172:99:0,102,1800	0/0:6221,0:6221:99:0,120,1800	0/0:4452,0:4452:99:0,120,1800	0/0:6189,0:6189:99:0,120,1800	0/0:207,0:207:99:0,120,1800	0/0:293,0:293:99:0,120,1800	0/0:5794,0:5794:99:0,120,1800	0/0:5805,0:5805:99:0,120,1800	0/0:4033,0:4033:99:0,120,1800	0/0:6429,0:6429:99:0,120,1800	0/0:6521,0:6521:99:0,120,1800	0/0:6155,0:6155:99:0,120,1800	0/0:6674,0:6674:99:0,120,1800	0/0:3697,0:3697:99:0,120,1800	0/0:6126,0:6126:99:0,120,1800	0/0:36,0:36:99:0,99,1219
Z4_18S-ITS-28S	2377	.	T	G	157096.38	PASS	AC=2;AF=4.237e-03;AN=472;BaseQRankSum=16.67;DP=370487;ExcessHet=3.0195;FS=0.000;InbreedingCoeff=-0.0040;MLEAC=1;MLEAF=2.119e-03;MQ=59.97;MQRankSum=3.57;QD=23.43;ReadPosRankSum=0.121;SOR=0.701	GT:AD:DP:GQ:PL	0/0:309,0:309:99:0,120,1800	0/0:6861,0:6861:99:0,120,1800	0/0:5809,0:5809:99:0,120,1800	0/0:5888,0:5888:99:0,120,1800	0/0:292,0:292:99:0,120,1800	0/0:268,0:268:99:0,120,1800	0/0:6141,0:6141:99:0,120,1800	0/0:6103,0:6103:99:0,120,1800	0/0:6108,0:6108:99:0,120,1800	0/0:311,0:311:99:0,120,1800	0/0:4373,0:4373:99:0,120,1800	0/0:6289,0:6289:99:0,120,1800	0/0:5856,0:5856:99:0,120,1800	0/0:270,0:270:99:0,120,1800	0/0:6132,0:6132:99:0,120,1800	0/0:279,0:279:99:0,120,1800	0/0:235,0:235:99:0,106,1800	0/0:305,0:305:99:0,120,1800	0/0:149,0:149:99:0,120,1800	0/0:3566,0:3566:99:0,120,1800	0/0:6262,0:6262:99:0,120,1800	0/0:6307,0:6307:99:0,120,1800	0/0:5684,0:5684:99:0,120,1800	0/0:5950,0:5950:99:0,120,1800	0/0:4357,0:4357:99:0,120,1800	0/0:172,0:172:99:0,102,1800	0/0:6221,0:6221:99:0,120,1800	0/0:4452,0:4452:99:0,120,1800	0/0:6189,0:6189:99:0,120,1800	0/0:207,0:207:99:0,120,1800	0/0:293,0:293:99:0,120,1800	0/0:5794,0:5794:99:0,120,1800	0/0:5805,0:5805:99:0,120,1800	0/0:4033,0:4033:99:0,120,1800	0/0:6429,0:6429:99:0,120,1800	0/0:6521,0:6521:99:0,120,1800	0/0:6155,0:6155:99:0,120,1800	0/0:6674,0:6674:99:0,120,1800	0/0:3697,0:3697:99:0,120,1800	0/0:6126,0:6126:99:0,120,1800	0/0:36,0:36:99:0,99,1219
Z4_18S-ITS-28S	2384	.	A	C	4240325.02	PASS	AC=32;AF=0.068;AN=472;BaseQRankSum=2.55;DP=372054;ExcessHet=-0.0000;FS=0.000;InbreedingCoeff=0.9957;MLEAC=32;MLEAF=0.068;MQ=59.98;MQRankSum=-3.704e+00;QD=28.60;ReadPosRankSum=0.629;SOR=0.682	GT:AD:DP:GQ:PGT:PID:PL:PS	0/0:309,0:309:99:.:.:0,120,1800	0/0:6861,0:6861:99:.:.:0,120,1800	0/0:5809,0:5809:99:.:.:0,120,1800	0/0:5888,0:5888:99:.:.:0,120,1800	0/0:292,0:292:99:.:.:0,120,1800	0/0:268,0:268:99:.:.:0,120,1800	1|1:0,6252:6252:99:1|1:2289_A_G:281337,18820,0:2289	1|1:0,6215:6220:99:1|1:2289_A_G:279943,18729,0:2289	0/0:6108,0:6108:99:.:.:0,120,1800	0/0:311,0:311:99:.:.:0,120,1800	0/0:4373,0:4373:99:.:.:0,120,1800	1/1:15,6378:6413:99:.:.:286335,18569,0	1/1:0,5970:5970:99:.:.:268650,17971,0	0/0:270,0:270:99:.:.:0,120,1800	0/0:6132,0:6132:99:.:.:0,120,1800	0/0:279,0:279:99:.:.:0,120,1800	0/0:235,0:235:99:.:.:0,106,1800	0/0:305,0:305:99:.:.:0,120,1800	0/0:149,0:149:99:.:.:0,120,1800	0/0:3566,0:3566:99:.:.:0,120,1800	0/0:6262,0:6262:99:.:.:0,120,1800	1|1:1,6172:6187:99:1|1:2318_T_C:288165,19253,0:2318	1|1:0,5799:5799:99:1|1:2289_A_G:260955,17456,0:2289	1|1:0,6055:6055:99:1|1:2371_C_T:272475,18227,0:2371	0/0:4357,0:4357:99:.:.:0,120,1800	0/0:172,0:172:99:.:.:0,102,1800	0/0:6221,0:6221:99:.:.:0,120,1800	1|1:0,4566:4566:99:1|1:2289_A_G:205470,13744,0:2289	1|1:0,6305:6305:99:1|1:2289_A_G:283722,18979,0:2289	0/0:207,0:207:99:.:.:0,120,1800	0/0:293,0:293:99:.:.:0,120,1800	0/0:5794,0:5794:99:.:.:0,120,1800	0/0:5805,0:5805:99:.:.:0,120,1800	0/0:4033,0:4033:99:.:.:0,120,1800	1|1:15,6535:6550:99:1|1:2289_A_G:293400,19042,0:2289	1|1:4,6636:6640:99:1|1:2289_A_G:298440,19807,0:2289	1|1:6,6264:6270:99:1|1:2289_A_G:281376,18604,0:2289	1/1:0,6794:6794:99:.:.:305730,20451,0	0/0:3697,0:3697:99:.:.:0,120,1800	1|1:0,5886:6039:99:1|1:2232_C_T:279868,18763,0:2232	0/0:36,0:36:99:.:.:0,99,1219
Z4_18S-ITS-28S	2405	.	T	G,*	8102311.82	PASS	AC=64,16;AF=0.136,0.034;AN=470;BaseQRankSum=2.99;DP=371417;ExcessHet=-0.0000;FS=0.000;InbreedingCoeff=0.8460;MLEAC=64,15;MLEAF=0.136,0.032;MQ=59.27;MQRankSum=-1.720e-01;QD=32.82;ReadPosRankSum=0.720;SOR=0.672	GT:AD:DP:GQ:PGT:PID:PL:PS	0/0:309,0,0:309:99:.:.:0,120,1800,120,1800,1800	0|1:3147,3849,0:6996:99:0|1:2387_A_AC:148048,0,114144,158300,126825,289741:2387	0/0:5809,0,0:5809:99:.:.:0,120,1800,120,1800,1800	1/1:0,6058,0:6058:99:.:.:237818,18207,0,237818,18207,237818	0/0:292,0,0:292:99:.:.:0,120,1800,120,1800,1800	0/0:268,0,0:268:99:.:.:0,120,1800,120,1800,1800	1|1:0,5789,0:5789:99:1|1:2289_A_G:260505,17426,0,260505,17426,260505:2289	1|1:0,5823,0:5823:99:1|1:2289_A_G:262035,17528,0,262035,17528,262035:2289	1/1:1,6263,0:6267:99:.:.:248044,18808,0,248071,18848,248174	0/0:311,0,0:311:99:.:.:0,120,1800,120,1800,1800	0/0:4373,0,0:4373:99:.:.:0,120,1800,120,1800,1800	1/1:21,5871,0:5892:99:.:.:263250,16791,0,263313,17673,264195	1/1:0,5525,0:5525:99:.:.:248625,16631,0,247750,16630,247551	0/0:270,0,0:270:99:.:.:0,120,1800,120,1800,1800	1/1:1,6421,0:6422:99:.:.:253771,19311,0,253774,19318,253781	0/0:279,0,0:279:99:.:.:0,120,1800,120,1800,1800	0/0:235,0,0:235:99:.:.:0,106,1800,106,1800,1800	0/0:305,0,0:305:99:.:.:0,120,1800,120,1800,1800	0/0:149,0,0:149:99:.:.:0,120,1800,120,1800,1800	0/0:3566,0,0:3566:99:.:.:0,120,1800,120,1800,1800	1/1:1,6487,0:6493:99:.:.:255996,19496,0,256100,19503,256247	1|1:1,5953,0:5954:99:1|1:2318_T_C:267840,17878,0,267843,17919,267885:2318	1|1:0,5394,0:5394:99:1|1:2289_A_G:242730,16237,0,242730,16237,242730:2289	1|1:0,5618,0:5618:99:1|1:2371_C_T:252810,16911,0,252810,16911,252810:2371	0/0:4357,0,0:4357:99:.:.:0,120,1800,120,1800,1800	0/0:172,0,0:172:99:.:.:0,102,1800,102,1800,1800	0/1:4325,2029,0:6354:99:.:.:69910,0,143218,82873,149322,232195	1|1:0,4227,0:4227:99:1|1:2289_A_G:190215,12724,0,190215,12724,190215:2289	1|1:0,5822,0:5822:99:1|1:2289_A_G:261990,17525,0,261990,17525,261990:2289	0/0:207,0,0:207:99:.:.:0,120,1800,120,1800,1800	0/0:293,0,0:293:99:.:.:0,120,1800,120,1800,1800	1/1:1,5996,0:5998:99:.:.:234265,18000,0,234362,18038,234531	0/1:3111,2923,0:6034:99:.:.:93869,0,98979,103191,107761,210951	0/0:4033,0,0:4033:99:.:.:0,120,1800,120,1800,1800	1|1:17,6077,0:6094:99:1|1:2289_A_G:272700,17579,0,272751,18293,273465:2289	1|1:5,6166,0:6171:99:1|1:2289_A_G:277230,18351,0,277245,18561,277455:2289	1|1:6,5964,0:5970:99:1|1:2289_A_G:268110,17701,0,268128,17953,268380:2289	1/1:0,6306,0:6306:99:.:.:283770,18982,0,283770,18982,283770	0/0:3697,0,0:3697:99:.:.:0,120,1800,120,1800,1800	1|1:0,5773,0:5773:99:1|1:2232_C_T:259242,17378,0,256994,17373,256611:2232	0/0:36,0,0:36:99:.:.:0,99,1219,99,1219,1219
Z4_18S-ITS-28S	2413	.	C	T	4643011.97	PASS	AC=50;AF=0.106;AN=472;BaseQRankSum=-1.174e+00;DP=349076;ExcessHet=-0.0000;FS=0.000;InbreedingCoeff=0.9990;MLEAC=49;MLEAF=0.104;MQ=59.98;MQRankSum=-1.250e-01;QD=30.49;ReadPosRankSum=0.892;SOR=0.668	GT:AD:DP:GQ:PGT:PID:PL:PS	0/0:309,0:309:99:.:.:0,120,1800	0/0:6881,0:6881:99:.:.:0,120,1800	0/0:5809,0:5809:99:.:.:0,120,1800	0/0:5582,0:5582:99:.:.:0,120,1800	0/0:292,0:292:99:.:.:0,120,1800	0/0:268,0:268:99:.:.:0,120,1800	1|1:0,5520:5520:99:1|1:2289_A_G:248400,16616,0:2289	1|1:12,5447:5459:99:1|1:2289_A_G:184394,15950,0:2289	0/0:5739,0:5739:99:.:.:0,120,1800	0/0:311,0:311:99:.:.:0,120,1800	0/0:4373,0:4373:99:.:.:0,120,1800	1/1:18,5655:5673:99:.:.:253644,16267,0	1/1:6,5213:5219:99:.:.:209031,15452,0	0/0:270,0:270:99:.:.:0,120,1800	0/0:5875,0:5875:99:.:.:0,120,1800	0/0:279,0:279:99:.:.:0,120,1800	0/0:235,0:235:99:.:.:0,106,1800	0/0:305,0:305:99:.:.:0,120,1800	0/0:149,0:149:99:.:.:0,120,1800	0/0:3566,0:3566:99:.:.:0,120,1800	0/0:6019,0:6019:99:.:.:0,120,1800	1|1:1,5695:5696:99:1|1:2318_T_C:256230,17101,0:2318	1|1:0,5132:5132:99:1|1:2289_A_G:230940,15448,0:2289	1/1:9,5226:5238:99:.:.:176827,15352,0	0/0:4357,0:4357:99:.:.:0,120,1800	0/0:172,0:172:99:.:.:0,102,1800	0/0:5651,0:5651:99:.:.:0,120,1800	1|1:8,3956:3964:99:1|1:2289_A_G:152847,11555,0:2289	1|1:14,5412:5426:99:1|1:2289_A_G:184019,15768,0:2289	0/0:207,0:207:99:.:.:0,120,1800	0/0:293,0:293:99:.:.:0,120,1800	0/0:5365,0:5365:99:.:.:0,120,1800	0/0:5336,0:5336:99:.:.:0,120,1800	0/0:4033,0:4033:99:.:.:0,120,1800	1|1:17,5841:5858:99:1|1:2289_A_G:262073,16869,0:2289	1|1:5,5914:5919:99:1|1:2289_A_G:265905,17592,0:2289	1|1:8,5783:5791:99:1|1:2289_A_G:259875,17072,0:2289	1/1:0,6057:6057:99:.:.:272565,18233,0	0/0:3697,0:3697:99:.:.:0,120,1800	1|1:0,5556:5556:99:1|1:2232_C_T:249477,16724,0:2232	0/0:36,0:36:99:.:.:0,99,1219
Z4_18S-ITS-28S	2415	.	C	T	3859040.88	PASS	AC=32;AF=0.068;AN=472;BaseQRankSum=-1.121e+00;DP=348078;ExcessHet=-0.0000;FS=0.000;InbreedingCoeff=0.9947;MLEAC=32;MLEAF=0.068;MQ=59.98;MQRankSum=0.00;QD=31.67;ReadPosRankSum=0.134;SOR=0.656	GT:AD:DP:GQ:PGT:PID:PL:PS	0/0:309,0:309:99:.:.:0,120,1800	0/0:6881,0:6881:99:.:.:0,120,1800	0/0:5809,0:5809:99:.:.:0,120,1800	0/0:5582,0:5582:99:.:.:0,120,1800	0/0:292,0:292:99:.:.:0,120,1800	0/0:268,0:268:99:.:.:0,120,1800	1|1:0,5526:5526:99:1|1:2289_A_G:248667,16634,0:2289	1|1:0,5586:5586:99:1|1:2289_A_G:251346,16815,0:2289	0/0:5739,0:5739:99:.:.:0,120,1800	0/0:311,0:311:99:.:.:0,120,1800	0/0:4373,0:4373:99:.:.:0,120,1800	1/1:45,5615:5660:99:.:.:250576,15012,0	1/1:0,5271:5271:99:.:.:236954,15866,0	0/0:270,0:270:99:.:.:0,120,1800	0/0:5875,0:5875:99:.:.:0,120,1800	0/0:279,0:279:99:.:.:0,120,1800	0/0:235,0:235:99:.:.:0,106,1800	0/0:305,0:305:99:.:.:0,120,1800	0/0:149,0:149:99:.:.:0,120,1800	0/0:3566,0:3566:99:.:.:0,120,1800	0/0:6019,0:6019:99:.:.:0,120,1800	1|1:1,5700:5701:99:1|1:2318_T_C:256432,17116,0:2318	1|1:0,5132:5132:99:1|1:2289_A_G:230940,15448,0:2289	1|1:0,5371:5371:99:1|1:2371_C_T:241620,16168,0:2371	0/0:4357,0:4357:99:.:.:0,120,1800	0/0:172,0:172:99:.:.:0,102,1800	0/0:5651,0:5651:99:.:.:0,120,1800	1|1:0,4012:4012:99:1|1:2289_A_G:180540,12077,0:2289	1|1:0,5560:5560:99:1|1:2289_A_G:250200,16737,0:2289	0/0:207,0:207:99:.:.:0,120,1800	0/0:293,0:293:99:.:.:0,120,1800	0/0:5365,0:5365:99:.:.:0,120,1800	0/0:5336,0:5336:99:.:.:0,120,1800	0/0:4033,0:4033:99:.:.:0,120,1800	1|1:17,5839:5856:99:1|1:2289_A_G:261955,16862,0:2289	1|1:6,5916:5922:99:1|1:2289_A_G:265956,17591,0:2289	1|1:9,5785:5794:99:1|1:2289_A_G:259894,17039,0:2289	1/1:0,6051:6051:99:.:.:272288,18214,0	0/0:3697,0:3697:99:.:.:0,120,1800	1|1:0,5532:5532:99:1|1:2232_C_T:248397,16652,0:2232	0/0:36,0:36:99:.:.:0,99,1219
Z4_18S-ITS-28S	2418	.	A	C	222350.23	PASS	AC=1;AF=2.119e-03;AN=472;BaseQRankSum=2.38;DP=344600;ExcessHet=3.0103;FS=0.000;InbreedingCoeff=-0.0022;MLEAC=1;MLEAF=2.119e-03;MQ=60.00;MQRankSum=0.00;QD=34.75;ReadPosRankSum=0.547;SOR=0.733	GT:AD:DP:GQ:PGT:PID:PL:PS	0/0:309,0:309:99:.:.:0,120,1800	0/0:6881,0:6881:99:.:.:0,120,1800	0/0:5809,0:5809:99:.:.:0,120,1800	0/0:5582,0:5582:99:.:.:0,120,1800	0/0:292,0:292:99:.:.:0,120,1800	0/0:268,0:268:99:.:.:0,120,1800	0/0:5321,0:5321:99:.:.:0,120,1800	0/0:5395,0:5395:99:.:.:0,120,1800	0/0:5739,0:5739:99:.:.:0,120,1800	0/0:311,0:311:99:.:.:0,120,1800	0/0:4373,0:4373:99:.:.:0,120,1800	0/0:5428,0:5428:99:.:.:0,120,1800	0/0:5063,0:5063:99:.:.:0,120,1800	0/0:270,0:270:99:.:.:0,120,1800	0/0:5875,0:5875:99:.:.:0,120,1800	0/0:279,0:279:99:.:.:0,120,1800	0/0:235,0:235:99:.:.:0,106,1800	0/0:305,0:305:99:.:.:0,120,1800	0/0:149,0:149:99:.:.:0,120,1800	0/0:3566,0:3566:99:.:.:0,120,1800	0/0:6019,0:6019:99:.:.:0,120,1800	0/0:5499,0:5499:99:.:.:0,120,1800	0/0:4934,0:4934:99:.:.:0,120,1800	0/0:5157,0:5157:99:.:.:0,120,1800	0/0:4357,0:4357:99:.:.:0,120,1800	0/0:172,0:172:99:.:.:0,102,1800	0/0:5651,0:5651:99:.:.:0,120,1800	0/0:3823,0:3823:99:.:.:0,120,1800	0/0:5358,0:5358:99:.:.:0,120,1800	0/0:207,0:207:99:.:.:0,120,1800	0/0:293,0:293:99:.:.:0,120,1800	0/0:5365,0:5365:99:.:.:0,120,1800	0/0:5336,0:5336:99:.:.:0,120,1800	0/0:4033,0:4033:99:.:.:0,120,1800	0/0:5514,0:5514:99:.:.:0,120,1800	0/0:5585,0:5585:99:.:.:0,120,1800	0/0:5500,0:5500:99:.:.:0,120,1800	0/0:5826,0:5826:99:.:.:0,120,1800	0/0:3697,0:3697:99:.:.:0,120,1800	0/0:5337,0:5337:99:.:.:0,120,1800	0/0:36,0:36:99:.:.:0,99,1219
Z4_18S-ITS-28S	2419	.	T	C	3315843.73	PASS	AC=32;AF=0.068;AN=472;BaseQRankSum=1.10;DP=346909;ExcessHet=-0.0000;FS=0.000;InbreedingCoeff=0.9982;MLEAC=32;MLEAF=0.068;MQ=59.98;MQRankSum=-2.140e-01;QD=29.53;ReadPosRankSum=2.40;SOR=0.614	GT:AD:DP:GQ:PGT:PID:PL:PS	0/0:309,0:309:99:.:.:0,120,1800	0/0:6881,0:6881:99:.:.:0,120,1800	0/0:5809,0:5809:99:.:.:0,120,1800	0/0:5582,0:5582:99:.:.:0,120,1800	0/0:292,0:292:99:.:.:0,120,1800	0/0:268,0:268:99:.:.:0,120,1800	1|1:41,5263:5304:99:1|1:2289_A_G:216214,14317,0:2289	1|1:24,5351:5375:99:1|1:2289_A_G:216896,15245,0:2289	0/0:5739,0:5739:99:.:.:0,120,1800	0/0:311,0:311:99:.:.:0,120,1800	0/0:4373,0:4373:99:.:.:0,120,1800	1/1:81,5350:5431:99:.:.:221596,13014,0	1/1:38,4996:5034:99:.:.:201414,13747,0	0/0:270,0:270:99:.:.:0,120,1800	0/0:5875,0:5875:99:.:.:0,120,1800	0/0:279,0:279:99:.:.:0,120,1800	0/0:235,0:235:99:.:.:0,106,1800	0/0:305,0:305:99:.:.:0,120,1800	0/0:149,0:149:99:.:.:0,120,1800	0/0:3566,0:3566:99:.:.:0,120,1800	0/0:6019,0:6019:99:.:.:0,120,1800	1|1:85,5392:5477:99:1|1:2318_T_C:219091,13128,0:2318	1|1:16,4887:4903:99:1|1:2289_A_G:196673,14102,0:2289	1|1:38,5084:5122:99:1|1:2371_C_T:203666,13998,0:2371	0/0:4357,0:4357:99:.:.:0,120,1800	0/0:172,0:172:99:.:.:0,102,1800	0/0:5651,0:5651:99:.:.:0,120,1800	1|1:22,3792:3814:99:1|1:2289_A_G:149346,10637,0:2289	1|1:12,5332:5344:99:1|1:2289_A_G:217900,15577,0:2289	0/0:207,0:207:99:.:.:0,120,1800	0/0:293,0:293:99:.:.:0,120,1800	0/0:5365,0:5365:99:.:.:0,120,1800	0/0:5336,0:5336:99:.:.:0,120,1800	0/0:4033,0:4033:99:.:.:0,120,1800	1|1:51,5603:5654:99:1|1:2289_A_G:224704,14875,0:2289	1|1:36,5678:5714:99:1|1:2289_A_G:230541,15827,0:2289	1|1:91,5497:5588:99:1|1:2289_A_G:219773,13271,0:2289	1/1:57,5752:5809:99:.:.:237995,15267,0	0/0:3697,0:3697:99:.:.:0,120,1800	1|1:62,5126:5188:99:1|1:2232_C_T:216689,13109,0:2232	0/0:36,0:36:99:.:.:0,99,1219
Z4_18S-ITS-28S	2421	.	T	C	3405928.72	PASS	AC=32;AF=0.068;AN=472;BaseQRankSum=1.74;DP=346237;ExcessHet=-0.0000;FS=0.000;InbreedingCoeff=0.9985;MLEAC=32;MLEAF=0.068;MQ=59.98;MQRankSum=0.00;QD=32.63;ReadPosRankSum=0.726;SOR=0.832	GT:AD:DP:GQ:PGT:PID:PL:PS	0/0:309,0:309:99:.:.:0,120,1800	0/0:6881,0:6881:99:.:.:0,120,1800	0/0:5809,0:5809:99:.:.:0,120,1800	0/0:5582,0:5582:99:.:.:0,120,1800	0/0:292,0:292:99:.:.:0,120,1800	0/0:268,0:268:99:.:.:0,120,1800	1|1:7,5271:5278:99:1|1:2289_A_G:216749,15592,0:2289	1|1:18,5319:5337:99:1|1:2289_A_G:215695,15372,0:2289	0/0:5739,0:5739:99:.:.:0,120,1800	0/0:311,0:311:99:.:.:0,120,1800	0/0:4373,0:4373:99:.:.:0,120,1800	1/1:18,5477:5495:99:.:.:244778,15729,0	1/1:11,5019:5030:99:.:.:204937,14825,0	0/0:270,0:270:99:.:.:0,120,1800	0/0:5875,0:5875:99:.:.:0,120,1800	0/0:279,0:279:99:.:.:0,120,1800	0/0:235,0:235:99:.:.:0,106,1800	0/0:305,0:305:99:.:.:0,120,1800	0/0:149,0:149:99:.:.:0,120,1800	0/0:3566,0:3566:99:.:.:0,120,1800	0/0:6019,0:6019:99:.:.:0,120,1800	1|1:27,5398:5425:99:1|1:2318_T_C:221084,15228,0:2318	1|1:9,4870:4879:99:1|1:2289_A_G:197925,14333,0:2289	1|1:14,5089:5103:99:1|1:2371_C_T:205789,14826,0:2371	0/0:4357,0:4357:99:.:.:0,120,1800	0/0:172,0:172:99:.:.:0,102,1800	0/0:5651,0:5651:99:.:.:0,120,1800	1|1:16,3773:3789:99:1|1:2289_A_G:150175,10803,0:2289	1|1:23,5298:5321:99:1|1:2289_A_G:215936,15127,0:2289	0/0:207,0:207:99:.:.:0,120,1800	0/0:293,0:293:99:.:.:0,120,1800	0/0:5365,0:5365:99:.:.:0,120,1800	0/0:5336,0:5336:99:.:.:0,120,1800	0/0:4033,0:4033:99:.:.:0,120,1800	1|1:34,5620:5654:99:1|1:2289_A_G:224536,15613,0:2289	1|1:8,5772:5780:99:1|1:2289_A_G:258875,17113,0:2289	1|1:30,5589:5619:99:1|1:2289_A_G:226201,15736,0:2289	1/1:16,5814:5830:99:.:.:241493,16898,0	0/0:3697,0:3697:99:.:.:0,120,1800	1|1:19,5152:5171:99:1|1:2232_C_T:215583,14732,0:2232	0/0:36,0:36:99:.:.:0,99,1219
Z4_18S-ITS-28S	2545	.	T	G	4758976.75	PASS	AC=50;AF=0.106;AN=472;BaseQRankSum=1.61;DP=357378;ExcessHet=-0.0000;FS=0.000;InbreedingCoeff=0.9999;MLEAC=50;MLEAF=0.106;MQ=59.99;MQRankSum=-2.190e+00;QD=30.36;ReadPosRankSum=0.345;SOR=0.503	GT:AD:DP:GQ:PGT:PID:PL:PS	0/0:309,0:309:99:.:.:0,120,1800	0/0:6881,0:6881:99:.:.:0,120,1800	0/0:5809,0:5809:99:.:.:0,120,1800	0/0:5582,0:5582:99:.:.:0,120,1800	0/0:292,0:292:99:.:.:0,120,1800	0/0:268,0:268:99:.:.:0,120,1800	1/1:1,5862:5864:99:.:.:241100,17653,0	1/1:0,5903:5910:99:.:.:236571,17762,0	0/0:5739,0:5739:99:.:.:0,120,1800	0/0:311,0:311:99:.:.:0,120,1800	0/0:4373,0:4373:99:.:.:0,120,1800	1/1:21,5945:6044:99:.:.:248711,17136,0	1/1:0,5488:5491:99:.:.:220144,16547,0	0/0:270,0:270:99:.:.:0,120,1800	0/0:5875,0:5875:99:.:.:0,120,1800	0/0:279,0:279:99:.:.:0,120,1800	0/0:235,0:235:99:.:.:0,106,1800	0/0:305,0:305:99:.:.:0,120,1800	0/0:149,0:149:99:.:.:0,120,1800	0/0:3566,0:3566:99:.:.:0,120,1800	0/0:6019,0:6019:99:.:.:0,120,1800	1/1:18,5961:5986:99:.:.:244501,17306,0	1/1:0,5411:5418:99:.:.:216332,16288,0	1/1:1,5549:5553:99:.:.:222077,16724,0	0/0:4357,0:4357:99:.:.:0,120,1800	0/0:172,0:172:99:.:.:0,102,1800	0/0:5651,0:5651:99:.:.:0,120,1800	1/1:0,3869:3877:99:.:.:151820,11647,0	1/1:1,6036:6047:99:.:.:244531,18139,0	0/0:207,0:207:99:.:.:0,120,1800	0/0:293,0:293:99:.:.:0,120,1800	0/0:5365,0:5365:99:.:.:0,120,1800	0/0:5336,0:5336:99:.:.:0,120,1800	0/0:4033,0:4033:99:.:.:0,120,1800	1/1:16,6187:6210:99:.:.:251485,18169,0	1/1:7,6298:6318:99:.:.:255501,18697,0	1/1:5,6105:6114:99:.:.:249021,18263,0	1/1:6,6376:6386:99:.:.:265866,19170,0	0/0:3697,0:3697:99:.:.:0,120,1800	1/1:20,6111:6196:99:.:.:260743,17667,0	0/0:36,0:36:99:.:.:0,99,1219
Z4_18S-ITS-28S	2547	.	G	A	699951.85	PASS	AC=10;AF=0.021;AN=472;BaseQRankSum=0.560;DP=354448;ExcessHet=0.0000;FS=0.000;InbreedingCoeff=0.9986;MLEAC=10;MLEAF=0.021;MQ=59.98;MQRankSum=0.00;QD=28.13;ReadPosRankSum=1.78;SOR=0.562	GT:AD:DP:GQ:PGT:PID:PL:PS	0/0:309,0:309:99:.:.:0,120,1800	0/0:6881,0:6881:99:.:.:0,120,1800	0/0:5809,0:5809:99:.:.:0,120,1800	0/0:5582,0:5582:99:.:.:0,120,1800	0/0:292,0:292:99:.:.:0,120,1800	0/0:268,0:268:99:.:.:0,120,1800	0/0:5900,0:5900:99:.:.:0,120,1800	0/0:5948,0:5948:99:.:.:0,120,1800	0/0:5739,0:5739:99:.:.:0,120,1800	0/0:311,0:311:99:.:.:0,120,1800	0/0:4373,0:4373:99:.:.:0,120,1800	0/0:6074,0:6074:99:.:.:0,120,1800	0/0:5538,0:5538:99:.:.:0,120,1800	0/0:270,0:270:99:.:.:0,120,1800	0/0:5875,0:5875:99:.:.:0,120,1800	0/0:279,0:279:99:.:.:0,120,1800	0/0:235,0:235:99:.:.:0,106,1800	0/0:305,0:305:99:.:.:0,120,1800	0/0:149,0:149:99:.:.:0,120,1800	0/0:3566,0:3566:99:.:.:0,120,1800	0/0:6019,0:6019:99:.:.:0,120,1800	0/0:6023,0:6023:99:.:.:0,120,1800	0/0:5440,0:5440:99:.:.:0,120,1800	0/0:5593,0:5593:99:.:.:0,120,1800	0/0:4357,0:4357:99:.:.:0,120,1800	0/0:172,0:172:99:.:.:0,102,1800	0/0:5651,0:5651:99:.:.:0,120,1800	0/0:3886,0:3886:99:.:.:0,120,1800	0/0:6080,0:6080:99:.:.:0,120,1800	0/0:207,0:207:99:.:.:0,120,1800	0/0:293,0:293:99:.:.:0,120,1800	0/0:5365,0:5365:99:.:.:0,120,1800	0/0:5336,0:5336:99:.:.:0,120,1800	0/0:4033,0:4033:99:.:.:0,120,1800	0/0:6238,0:6238:99:.:.:0,120,1800	0/0:6344,0:6344:99:.:.:0,120,1800	0/0:6138,0:6138:99:.:.:0,120,1800	0/0:6416,0:6416:99:.:.:0,120,1800	0/0:3697,0:3697:99:.:.:0,120,1800	0/0:6228,0:6228:99:.:.:0,120,1800	0/0:36,0:36:99:.:.:0,99,1219
Z4_18S-ITS-28S	2663	.	C	T	4664150.24	PASS	AC=32;AF=0.068;AN=472;BaseQRankSum=0.350;DP=371316;ExcessHet=-0.0000;FS=0.000;InbreedingCoeff=0.9885;MLEAC=32;MLEAF=0.068;MQ=60.00;MQRankSum=-4.000e-02;QD=27.97;ReadPosRankSum=1.16;SOR=0.709	GT:AD:DP:GQ:PGT:PID:PL:PS	0/0:309,0:309:99:.:.:0,120,1800	0/0:6881,0:6881:99:.:.:0,120,1800	0/0:5809,0:5809:99:.:.:0,120,1800	0/0:5582,0:5582:99:.:.:0,120,1800	0/0:292,0:292:99:.:.:0,120,1800	0/0:268,0:268:99:.:.:0,120,1800	1/1:9,6913:6922:99:.:.:307883,20429,0	1/1:11,6836:6852:99:.:.:307939,20385,0	0/0:5739,0:5739:99:.:.:0,120,1800	0/0:311,0:311:99:.:.:0,120,1800	0/0:4373,0:4373:99:.:.:0,120,1800	1/1:37,6845:6882:99:.:.:275704,19230,0	1|1:0,6485:6485:99:1|1:2663_C_T:288495,19519,0:2663	0/0:270,0:270:99:.:.:0,120,1800	0/0:5875,0:5875:99:.:.:0,120,1800	0/0:279,0:279:99:.:.:0,120,1800	0/0:235,0:235:99:.:.:0,106,1800	0/0:305,0:305:99:.:.:0,120,1800	0/0:149,0:149:99:.:.:0,120,1800	0/0:3566,0:3566:99:.:.:0,120,1800	0/0:6019,0:6019:99:.:.:0,120,1800	1|1:10,7053:7063:99:1|1:2663_C_T:316525,20860,0:2663	1/1:0,6445:6450:99:.:.:290738,19650,0	1|1:0,6599:6599:99:1|1:2663_C_T:293251,19859,0:2663	0/0:4357,0:4357:99:.:.:0,120,1800	0/0:172,0:172:99:.:.:0,102,1800	0/0:5651,0:5651:99:.:.:0,120,1800	1|1:0,4502:4502:99:1|1:2663_C_T:200095,13550,0:2663	1|1:0,7061:7061:99:1|1:2663_C_T:314499,21253,0:2663	0/0:207,0:207:99:.:.:0,120,1800	0/0:293,0:293:99:.:.:0,120,1800	0/0:5365,0:5365:99:.:.:0,120,1800	0/0:5336,0:5336:99:.:.:0,120,1800	0/0:4033,0:4033:99:.:.:0,120,1800	1|1:9,7227:7236:99:1|1:2663_C_T:319514,21397,0:2663	1|1:4,7384:7388:99:1|1:2663_C_T:326934,22083,0:2663	1|1:10,7170:7180:99:1|1:2663_C_T:316607,21197,0:2663	1|1:0,7460:7460:99:1|1:2663_C_T:332858,22452,0:2663	0/0:3697,0:3697:99:.:.:0,120,1800	1/1:3,6972:6975:99:.:.:306969,20896,0	0/0:36,0:36:99:.:.:0,99,1219
Z4_18S-ITS-28S	2674	.	A	G	5188397.95	PASS	AC=50;AF=0.106;AN=472;BaseQRankSum=1.32;DP=372614;ExcessHet=-0.0000;FS=0.000;InbreedingCoeff=0.9993;MLEAC=50;MLEAF=0.106;MQ=60.00;MQRankSum=-2.100e-02;QD=28.31;ReadPosRankSum=0.498;SOR=0.557	GT:AD:DP:GQ:PGT:PID:PL:PS	0/0:309,0:309:99:.:.:0,120,1800	0/0:6881,0:6881:99:.:.:0,120,1800	0/0:5809,0:5809:99:.:.:0,120,1800	0/0:5582,0:5582:99:.:.:0,120,1800	0/0:292,0:292:99:.:.:0,120,1800	0/0:268,0:268:99:.:.:0,120,1800	1/1:61,6770:6831:99:.:.:272597,18172,0	1/1:46,6812:6858:99:.:.:266026,18890,0	0/0:5739,0:5739:99:.:.:0,120,1800	0/0:311,0:311:99:.:.:0,120,1800	0/0:4373,0:4373:99:.:.:0,120,1800	1/1:50,6836:6886:99:.:.:280965,18702,0	1|1:42,6368:6410:99:1|1:2663_C_T:246233,17713,0:2663	0/0:270,0:270:99:.:.:0,120,1800	0/0:5875,0:5875:99:.:.:0,120,1800	0/0:279,0:279:99:.:.:0,120,1800	0/0:235,0:235:99:.:.:0,106,1800	0/0:305,0:305:99:.:.:0,120,1800	0/0:149,0:149:99:.:.:0,120,1800	0/0:3566,0:3566:99:.:.:0,120,1800	0/0:6019,0:6019:99:.:.:0,120,1800	1|1:31,6869:6900:99:1|1:2663_C_T:281230,19574,0:2663	1/1:31,6412:6443:99:.:.:249629,18170,0	1|1:55,6480:6535:99:1|1:2663_C_T:251312,17676,0:2663	0/0:4357,0:4357:99:.:.:0,120,1800	0/0:172,0:172:99:.:.:0,102,1800	0/0:5651,0:5651:99:.:.:0,120,1800	1|1:13,4459:4472:99:1|1:2663_C_T:168653,12992,0:2663	1|1:13,6942:6955:99:1|1:2663_C_T:274842,20376,0:2663	0/0:207,0:207:99:.:.:0,120,1800	0/0:293,0:293:99:.:.:0,120,1800	0/0:5365,0:5365:99:.:.:0,120,1800	0/0:5336,0:5336:99:.:.:0,120,1800	0/0:4033,0:4033:99:.:.:0,120,1800	1|1:88,7063:7151:99:1|1:2663_C_T:278171,17998,0:2663	1|1:32,7261:7293:99:1|1:2663_C_T:292105,20763,0:2663	1|1:84,7018:7102:99:1|1:2663_C_T:277760,18373,0:2663	1|1:71,7274:7345:99:1|1:2663_C_T:297321,19281,0:2663	0/0:3697,0:3697:99:.:.:0,120,1800	1/1:30,6847:6877:99:.:.:286139,19429,0	0/0:36,0:36:99:.:.:0,99,1219
Z4_18S-ITS-28S	2727	.	T	C	4540950.83	PASS	AC=32;AF=0.068;AN=472;BaseQRankSum=-7.000e-03;DP=370859;ExcessHet=-0.0000;FS=0.000;InbreedingCoeff=0.9960;MLEAC=32;MLEAF=0.068;MQ=60.00;MQRankSum=-2.400e-02;QD=35.21;ReadPosRankSum=0.228;SOR=0.677	GT:AD:DP:GQ:PL	0/0:309,0:309:99:0,120,1800	0/0:6881,0:6881:99:0,120,1800	0/0:5809,0:5809:99:0,120,1800	0/0:5582,0:5582:99:0,120,1800	0/0:292,0:292:99:0,120,1800	0/0:268,0:268:99:0,120,1800	1/1:18,6665:6683:99:270134,19322,0	1/1:9,6727:6736:99:264908,19953,0	0/0:5739,0:5739:99:0,120,1800	0/0:311,0:311:99:0,120,1800	0/0:4373,0:4373:99:0,120,1800	1/1:28,6940:6968:99:303352,19695,0	1/1:12,6438:6450:99:288239,18895,0	0/0:270,0:270:99:0,120,1800	0/0:5875,0:5875:99:0,120,1800	0/0:279,0:279:99:0,120,1800	0/0:235,0:235:99:0,106,1800	0/0:305,0:305:99:0,120,1800	0/0:149,0:149:99:0,120,1800	0/0:3566,0:3566:99:0,120,1800	0/0:6019,0:6019:99:0,120,1800	1/1:3,6857:6860:99:303133,20529,0	1/1:7,6387:6394:99:283133,18951,0	1/1:10,6545:6555:99:293051,19291,0	0/0:4357,0:4357:99:0,120,1800	0/0:172,0:172:99:0,102,1800	0/0:5651,0:5651:99:0,120,1800	1/1:13,4320:4333:99:166270,12498,0	1/1:5,7045:7050:99:316176,20996,0	0/0:207,0:207:99:0,120,1800	0/0:293,0:293:99:0,120,1800	0/0:5365,0:5365:99:0,120,1800	0/0:5336,0:5336:99:0,120,1800	0/0:4033,0:4033:99:0,120,1800	1/1:31,7139:7170:99:283811,20187,0	1/1:12,7467:7479:99:334771,21987,0	1/1:29,7043:7072:99:282145,19969,0	1/1:8,7539:7547:99:338270,22357,0	0/0:3697,0:3697:99:0,120,1800	1/1:2,6896:6908:99:305093,20851,0	0/0:36,0:36:99:0,99,1219
Z4_18S-ITS-28S	2748	.	T	C,G	5115269.13	PASS	AC=48,2;AF=0.102,4.237e-03;AN=472;BaseQRankSum=0.990;DP=372878;ExcessHet=-0.0000;FS=0.000;InbreedingCoeff=1.0000;MLEAC=47,2;MLEAF=0.100,4.237e-03;MQ=60.00;MQRankSum=-1.200e-01;QD=35.18;ReadPosRankSum=0.381;SOR=0.773	GT:AD:DP:GQ:PL	0/0:309,0,0:309:99:0,120,1800,120,1800,1800	0/0:6881,0,0:6881:99:0,120,1800,120,1800,1800	0/0:5809,0,0:5809:99:0,120,1800,120,1800,1800	0/0:5582,0,0:5582:99:0,120,1800,120,1800,1800	0/0:292,0,0:292:99:0,120,1800,120,1800,1800	0/0:268,0,0:268:99:0,120,1800,120,1800,1800	1/1:66,6588,0:6654:99:264668,17453,0,264866,19804,267217	1/1:37,6648,3:6688:99:261889,18678,0,272017,20507,307677	0/0:5739,0,0:5739:99:0,120,1800,120,1800,1800	0/0:311,0,0:311:99:0,120,1800,120,1800,1800	0/0:4373,0,0:4373:99:0,120,1800,120,1800,1800	1/1:56,6848,0:6904:99:271926,18488,0,272091,20505,274107	1/1:53,6295,0:6348:99:244153,17037,0,244311,18918,246192	0/0:270,0,0:270:99:0,120,1800,120,1800,1800	0/0:5875,0,0:5875:99:0,120,1800,120,1800,1800	0/0:279,0,0:279:99:0,120,1800,120,1800,1800	0/0:235,0,0:235:99:0,106,1800,106,1800,1800	0/0:305,0,0:305:99:0,120,1800,120,1800,1800	0/0:149,0,0:149:99:0,120,1800,120,1800,1800	0/0:3566,0,0:3566:99:0,120,1800,120,1800,1800	0/0:6019,0,0:6019:99:0,120,1800,120,1800,1800	1/2:44,5852,875:6771:99:254942,31188,15120,220476,0,219056	1/1:24,6372,0:6396:99:250855,18247,0,250927,19157,251837	1/1:55,6392,0:6447:99:248328,17261,0,248492,19206,250437	0/0:4357,0,0:4357:99:0,120,1800,120,1800,1800	0/0:172,0,0:172:99:0,102,1800,102,1800,1800	0/0:5651,0,0:5651:99:0,120,1800,120,1800,1800	1/1:31,4440,0:4471:99:170569,12329,0,170662,13347,171681	1/1:26,6846,0:6872:99:271946,19609,0,272024,20584,272999	0/0:207,0,0:207:99:0,120,1800,120,1800,1800	0/0:293,0,0:293:99:0,120,1800,120,1800,1800	0/0:5365,0,0:5365:99:0,120,1800,120,1800,1800	0/0:5336,0,0:5336:99:0,120,1800,120,1800,1800	0/0:4033,0,0:4033:99:0,120,1800,120,1800,1800	1/1:78,7097,0:7175:99:275590,18500,0,275823,21315,278638	1/1:39,7270,0:7309:99:285646,20413,0,285762,21837,287186	1/1:74,7020,0:7094:99:273245,18449,0,273467,21080,276098	1/1:40,7332,0:7372:99:300472,20524,0,300591,22040,302107	0/0:3697,0,0:3697:99:0,120,1800,120,1800,1800	1/2:56,5946,922:6926:99:266390,33913,17929,229671,0,228668	0/0:36,0,0:36:99:0,99,1219,99,1219,1219
Z4_18S-ITS-28S	2749	.	G	A	48.27	PASS	AC=1;AF=2.119e-03;AN=472;BaseQRankSum=1.28;DP=363467;ExcessHet=3.0103;FS=0.000;InbreedingCoeff=-0.0033;MLEAC=1;MLEAF=2.119e-03;MQ=42.00;MQRankSum=0.00;QD=8.04;ReadPosRankSum=1.83;SOR=1.179	GT:AD:DP:GQ:PL	0/0:309,0:309:99:0,120,1800	0/0:6881,0:6881:99:0,120,1800	0/0:5809,0:5809:99:0,120,1800	0/0:5582,0:5582:99:0,120,1800	0/0:292,0:292:99:0,120,1800	0/0:268,0:268:99:0,120,1800	0/0:6558,0:6558:99:0,120,1800	0/0:6617,0:6617:99:0,120,1800	0/0:5739,0:5739:99:0,120,1800	0/0:311,0:311:99:0,120,1800	0/0:4373,0:4373:99:0,120,1800	0/0:6684,0:6684:99:0,120,1800	0/0:6252,0:6252:99:0,120,1800	0/0:270,0:270:99:0,120,1800	0/0:5875,0:5875:99:0,120,1800	0/0:279,0:279:99:0,120,1800	0/0:235,0:235:99:0,106,1800	0/0:305,0:305:99:0,120,1800	0/0:149,0:149:99:0,120,1800	0/0:3566,0:3566:99:0,120,1800	0/0:6019,0:6019:99:0,120,1800	0/0:6649,0:6649:99:0,120,1800	0/0:6312,0:6312:99:0,120,1800	0/0:6328,0:6328:99:0,120,1800	0/0:4357,0:4357:99:0,120,1800	0/0:172,0:172:99:0,102,1800	0/0:5651,0:5651:99:0,120,1800	0/0:4408,0:4408:99:0,120,1800	0/0:6808,0:6808:99:0,120,1800	0/0:207,0:207:99:0,120,1800	0/0:293,0:293:99:0,120,1800	0/0:5365,0:5365:99:0,120,1800	0/0:5336,0:5336:99:0,120,1800	0/0:4033,0:4033:99:0,120,1800	0/0:6610,0:6610:99:0,120,1800	0/0:6712,0:6712:99:0,120,1800	0/0:6407,0:6407:99:0,120,1800	0/0:7300,0:7300:99:0,120,1800	0/0:3697,0:3697:99:0,120,1800	0/0:6894,0:6894:99:0,120,1800	0/0:36,0:36:99:0,99,1219
Z4_18S-ITS-28S	2912	.	T	C,G	5084384.18	PASS	AC=50,2;AF=0.106,4.237e-03;AN=472;BaseQRankSum=1.09;DP=368975;ExcessHet=-0.0000;FS=1.716;InbreedingCoeff=0.9568;MLEAC=50,2;MLEAF=0.106,4.237e-03;MQ=59.99;MQRankSum=-1.510e-01;QD=29.59;ReadPosRankSum=1.14;SOR=0.589	GT:AD:DP:GQ:PGT:PID:PL:PS	0/0:309,0,0:309:99:.:.:0,120,1800,120,1800,1800	0/0:6881,0,0:6881:99:.:.:0,120,1800,120,1800,1800	0/0:5809,0,0:5809:99:.:.:0,120,1800,120,1800,1800	0/0:5582,0,0:5582:99:.:.:0,120,1800,120,1800,1800	0/0:292,0,0:292:99:.:.:0,120,1800,120,1800,1800	0/0:268,0,0:268:99:.:.:0,120,1800,120,1800,1800	1/1:43,6572,0:6615:99:.:.:266131,18197,0,271502,20121,283539	1/1:16,6857,0:6882:99:.:.:270648,20070,0,279603,20981,307862	0/0:5739,0,0:5739:99:.:.:0,120,1800,120,1800,1800	0/0:311,0,0:311:99:.:.:0,120,1800,120,1800,1800	0/0:4373,0,0:4373:99:.:.:0,120,1800,120,1800,1800	1/1:57,6738,0:6795:99:.:.:273891,18347,0,274061,20247,275961	1/1:40,6607,0:6647:99:.:.:259263,18458,0,265572,20189,280461	0/0:270,0,0:270:99:.:.:0,120,1800,120,1800,1800	0/0:5863,0,0:5863:99:.:.:0,120,1800,120,1800,1800	0/0:279,0,0:279:99:.:.:0,120,1800,120,1800,1800	0/0:235,0,0:235:99:.:.:0,106,1800,106,1800,1800	0/0:305,0,0:305:99:.:.:0,120,1800,120,1800,1800	0/0:149,0,0:149:99:.:.:0,120,1800,120,1800,1800	0/0:3566,0,0:3566:99:.:.:0,120,1800,120,1800,1800	0/0:5907,0,0:5907:99:.:.:0,120,1800,120,1800,1800	1/1:15,6642,0:6662:99:.:.:278388,19366,0,275175,19987,273800	1/1:38,6407,0:6445:99:.:.:251862,17930,0,251977,19312,253359	1/1:57,6595,0:6652:99:.:.:259778,18032,0,266001,20221,281145	0/0:4357,0,0:4357:99:.:.:0,120,1800,120,1800,1800	0/0:172,0,0:172:99:.:.:0,102,1800,102,1800,1800	0/0:5651,0,0:5651:99:.:.:0,120,1800,120,1800,1800	1/1:18,4523,0:4541:99:.:.:174190,12974,0,178771,13761,189534	1/1:36,6923,0:6959:99:.:.:277153,19622,0,283319,21205,297034	0/0:207,0,0:207:99:.:.:0,120,1800,120,1800,1800	0/0:293,0,0:293:99:.:.:0,120,1800,120,1800,1800	0/0:5365,0,0:5365:99:.:.:0,120,1800,120,1800,1800	0/0:5336,0,0:5336:99:.:.:0,120,1800,120,1800,1800	0/0:4033,0,0:4033:99:.:.:0,120,1800,120,1800,1800	1/1:66,6778,0:6844:99:.:.:272888,18297,0,273081,20405,275189	1/1:39,6919,0:6958:99:.:.:279148,19538,0,279264,20783,280509	1/1:40,6483,0:6523:99:.:.:262052,18211,0,267011,19836,279136	1/1:76,7277,0:7353:99:.:.:300677,19133,0,300905,21921,303692	0/0:3697,0,0:3697:99:.:.:0,120,1800,120,1800,1800	1/1:16,6902,0:6927:99:.:.:288177,20107,0,286282,20738,286017	0/0:36,0,0:36:99:.:.:0,99,1219,99,1219,1219
Z4_18S-ITS-28S	2980	.	G	A	540.47	PASS	AC=4;AF=8.475e-03;AN=472;DP=360052;ExcessHet=0.0000;FS=0.000;InbreedingCoeff=0.9950;MLEAC=3;MLEAF=6.356e-03;MQ=41.44;QD=32.25;SOR=1.329	GT:AD:DP:GQ:PGT:PID:PL:PS	0/0:309,0:309:99:.:.:0,120,1800	0/0:6881,0:6881:99:.:.:0,120,1800	0/0:5809,0:5809:99:.:.:0,120,1800	0/0:5582,0:5582:99:.:.:0,120,1800	0/0:292,0:292:99:.:.:0,120,1800	0/0:268,0:268:99:.:.:0,120,1800	0/0:6493,0:6493:99:.:.:0,120,1800	0/0:6727,0:6727:99:.:.:0,120,1800	0/0:5739,0:5739:99:.:.:0,120,1800	0/0:311,0:311:99:.:.:0,120,1800	0/0:4373,0:4373:99:.:.:0,120,1800	0/0:6725,0:6725:99:.:.:0,120,1800	0/0:6558,0:6558:99:.:.:0,120,1800	0/0:270,0:270:99:.:.:0,120,1800	0/0:5863,0:5863:99:.:.:0,120,1800	0/0:279,0:279:99:.:.:0,120,1800	0/0:235,0:235:99:.:.:0,106,1800	0/0:305,0:305:99:.:.:0,120,1800	0/0:149,0:149:99:.:.:0,120,1800	0/0:3566,0:3566:99:.:.:0,120,1800	0/0:5907,0:5907:99:.:.:0,120,1800	0/0:6458,0:6458:99:.:.:0,120,1800	0/0:6299,0:6299:99:.:.:0,120,1800	0/0:6576,0:6576:99:.:.:0,120,1800	0/0:4357,0:4357:99:.:.:0,120,1800	0/0:172,0:172:99:.:.:0,102,1800	0/0:5651,0:5651:99:.:.:0,120,1800	0/0:4435,0:4435:99:.:.:0,120,1800	0/0:6926,0:6926:99:.:.:0,120,1800	0/0:207,0:207:99:.:.:0,120,1800	0/0:293,0:293:99:.:.:0,120,1800	0/0:5365,0:5365:99:.:.:0,120,1800	0/0:5336,0:5336:99:.:.:0,120,1800	0/0:4033,0:4033:99:.:.:0,120,1800	0/0:6146,0:6146:99:.:.:0,120,1800	0/0:6386,0:6386:99:.:.:0,120,1800	0/0:5973,0:5973:99:.:.:0,120,1800	0/0:7293,0:7293:99:.:.:0,120,1800	0/0:3697,0:3697:99:.:.:0,120,1800	0/0:6884,0:6884:99:.:.:0,120,1800	0/0:36,0:36:99:.:.:0,99,1219
Z4_18S-ITS-28S	2982	.	C	T	4494781.69	PASS	AC=32;AF=0.068;AN=472;BaseQRankSum=0.821;DP=365534;ExcessHet=-0.0000;FS=0.000;InbreedingCoeff=0.9993;MLEAC=32;MLEAF=0.068;MQ=59.99;MQRankSum=-5.500e-02;QD=34.86;ReadPosRankSum=0.082;SOR=0.561	GT:AD:DP:GQ:PGT:PID:PL:PS	0/0:309,0:309:99:.:.:0,120,1800	0/0:6881,0:6881:99:.:.:0,120,1800	0/0:5809,0:5809:99:.:.:0,120,1800	0/0:5582,0:5582:99:.:.:0,120,1800	0/0:292,0:292:99:.:.:0,120,1800	0/0:268,0:268:99:.:.:0,120,1800	1/1:1,6695:6696:99:.:.:300606,20112,0	1|1:0,6940:6940:99:1|1:2982_C_T:311807,20890,0:2982	0/0:5739,0:5739:99:.:.:0,120,1800	0/0:311,0:311:99:.:.:0,120,1800	0/0:4373,0:4373:99:.:.:0,120,1800	1/1:101,6693:6794:99:.:.:266113,16025,0	1/1:0,6744:6744:99:.:.:302824,20300,0	0/0:270,0:270:99:.:.:0,120,1800	0/0:5863,0:5863:99:.:.:0,120,1800	0/0:279,0:279:99:.:.:0,120,1800	0/0:235,0:235:99:.:.:0,106,1800	0/0:305,0:305:99:.:.:0,120,1800	0/0:149,0:149:99:.:.:0,120,1800	0/0:3566,0:3566:99:.:.:0,120,1800	0/0:5907,0:5907:99:.:.:0,120,1800	1/1:0,6661:6661:99:.:.:299307,20051,0	1/1:0,6481:6481:99:.:.:290902,19508,0	1/1:0,6745:6745:99:.:.:302762,20303,0	0/0:4357,0:4357:99:.:.:0,120,1800	0/0:172,0:172:99:.:.:0,102,1800	0/0:5651,0:5651:99:.:.:0,120,1800	1/1:0,4727:4727:99:.:.:212245,14229,0	1/1:0,7125:7125:99:.:.:319980,21448,0	0/0:207,0:207:99:.:.:0,120,1800	0/0:293,0:293:99:.:.:0,120,1800	0/0:5365,0:5365:99:.:.:0,120,1800	0/0:5336,0:5336:99:.:.:0,120,1800	0/0:4033,0:4033:99:.:.:0,120,1800	1/1:13,6559:6572:99:.:.:257417,19284,0	1/1:5,6837:6842:99:.:.:306319,20381,0	1/1:5,6480:6485:99:.:.:290350,19375,0	1/1:0,7479:7479:99:.:.:336119,22512,0	0/0:3697,0:3697:99:.:.:0,120,1800	1/1:13,7116:7129:99:.:.:319179,20873,0	0/0:36,0:36:99:.:.:0,99,1219
Z4_18S-ITS-28S	2988	.	C	T	996183.62	PASS	AC=18;AF=0.038;AN=472;BaseQRankSum=-1.780e-01;DP=362073;ExcessHet=0.0000;FS=0.000;InbreedingCoeff=0.9989;MLEAC=17;MLEAF=0.036;MQ=59.99;MQRankSum=-3.554e+00;QD=32.49;ReadPosRankSum=0.373;SOR=0.506	GT:AD:DP:GQ:PGT:PID:PL:PS	0/0:309,0:309:99:.:.:0,120,1800	0/0:6881,0:6881:99:.:.:0,120,1800	0/0:5809,0:5809:99:.:.:0,120,1800	0/0:5582,0:5582:99:.:.:0,120,1800	0/0:292,0:292:99:.:.:0,120,1800	0/0:268,0:268:99:.:.:0,120,1800	0/0:6496,0:6496:99:.:.:0,120,1800	0/0:6709,0:6709:99:.:.:0,120,1800	0/0:5739,0:5739:99:.:.:0,120,1800	0/0:311,0:311:99:.:.:0,120,1800	0/0:4373,0:4373:99:.:.:0,120,1800	0/0:6723,0:6723:99:.:.:0,120,1800	0/0:6369,0:6369:99:.:.:0,120,1800	0/0:270,0:270:99:.:.:0,120,1800	0/0:5863,0:5863:99:.:.:0,120,1800	0/0:279,0:279:99:.:.:0,120,1800	0/0:235,0:235:99:.:.:0,106,1800	0/0:305,0:305:99:.:.:0,120,1800	0/0:149,0:149:99:.:.:0,120,1800	0/0:3566,0:3566:99:.:.:0,120,1800	0/0:5907,0:5907:99:.:.:0,120,1800	0/0:6436,0:6436:99:.:.:0,120,1800	0/0:6216,0:6216:99:.:.:0,120,1800	0/0:6456,0:6456:99:.:.:0,120,1800	0/0:4357,0:4357:99:.:.:0,120,1800	0/0:172,0:172:99:.:.:0,102,1800	0/0:5651,0:5651:99:.:.:0,120,1800	0/0:4448,0:4448:99:.:.:0,120,1800	0/0:6951,0:6951:99:.:.:0,120,1800	0/0:207,0:207:99:.:.:0,120,1800	0/0:293,0:293:99:.:.:0,120,1800	0/0:5365,0:5365:99:.:.:0,120,1800	0/0:5336,0:5336:99:.:.:0,120,1800	0/0:4033,0:4033:99:.:.:0,120,1800	0/0:6127,0:6127:99:.:.:0,120,1800	0/0:6416,0:6416:99:.:.:0,120,1800	0/0:6036,0:6036:99:.:.:0,120,1800	0/0:7268,0:7268:99:.:.:0,120,1800	0/0:3697,0:3697:99:.:.:0,120,1800	0/0:6914,0:6914:99:.:.:0,120,1800	0/0:36,0:36:99:.:.:0,99,1219
Z4_18S-ITS-28S	2993	.	A	G	2960307.91	PASS	AC=27;AF=0.057;AN=472;BaseQRankSum=1.72;DP=366118;ExcessHet=0.0000;FS=0.000;InbreedingCoeff=0.7101;MLEAC=27;MLEAF=0.057;MQ=58.46;MQRankSum=0.00;QD=30.80;ReadPosRankSum=-3.840e-01;SOR=0.690	GT:AD:DP:GQ:PL	0/0:309,0:309:99:0,120,1800	0/0:6881,0:6881:99:0,120,1800	0/0:5809,0:5809:99:0,120,1800	1/1:23,5645:5668:99:218877,16015,0	0/0:292,0:292:99:0,120,1800	0/0:268,0:268:99:0,120,1800	0/0:6496,0:6496:99:0,120,1800	0/0:6709,0:6709:99:0,120,1800	1/1:30,5756:5786:99:223546,16126,0	0/0:311,0:311:99:0,120,1800	0/0:4373,0:4373:99:0,120,1800	0/0:6723,0:6723:99:0,120,1800	0/0:6369,0:6369:99:0,120,1800	0/0:270,0:270:99:0,120,1800	1/1:11,5877:5888:99:229565,17207,0	0/0:279,0:279:99:0,120,1800	0/0:235,0:235:99:0,106,1800	0/0:305,0:305:99:0,120,1800	0/0:149,0:149:99:0,120,1800	0/0:3566,0:3566:99:0,120,1800	1/1:12,5919:5931:99:231542,17361,0	0/0:6436,0:6436:99:0,120,1800	0/0:6216,0:6216:99:0,120,1800	0/0:6456,0:6456:99:0,120,1800	0/0:4357,0:4357:99:0,120,1800	0/0:172,0:172:99:0,102,1800	0/0:5651,0:5651:99:0,120,1800	0/0:4448,0:4448:99:0,120,1800	0/0:6951,0:6951:99:0,120,1800	0/0:207,0:207:99:0,120,1800	0/0:293,0:293:99:0,120,1800	1/1:18,5389:5407:99:208354,15469,0	0/1:2693,2648:5341:99:84849,0,86126	0/0:4033,0:4033:99:0,120,1800	0/0:6127,0:6127:99:0,120,1800	0/0:6416,0:6416:99:0,120,1800	0/0:6036,0:6036:99:0,120,1800	0/0:7268,0:7268:99:0,120,1800	0/0:3697,0:3697:99:0,120,1800	0/0:6914,0:6914:99:0,120,1800	0/0:36,0:36:99:0,99,1219
Z4_18S-ITS-28S	3050	.	C	T	4688315.87	PASS	AC=32;AF=0.068;AN=472;BaseQRankSum=-3.490e-01;DP=340077;ExcessHet=-0.0000;FS=0.000;InbreedingCoeff=0.9823;MLEAC=32;MLEAF=0.068;MQ=59.99;MQRankSum=-3.519e+00;QD=29.05;ReadPosRankSum=0.470;SOR=0.310	GT:AD:DP:GQ:PGT:PID:PL:PS	0/0:309,0:309:99:.:.:0,120,1800	0/0:6881,0:6881:99:.:.:0,120,1800	0/0:5809,0:5809:99:.:.:0,120,1800	0/0:3687,0:3687:99:.:.:0,120,1800	0/0:292,0:292:99:.:.:0,120,1800	0/0:268,0:268:99:.:.:0,120,1800	1/1:1,6662:6663:99:.:.:299679,20012,0	1|1:0,6873:6873:99:1|1:2982_C_T:309250,20689,0:2982	0/0:4034,0:4034:99:.:.:0,120,1800	0/0:311,0:311:99:.:.:0,120,1800	0/0:4373,0:4373:99:.:.:0,120,1800	1/1:10,6939:6949:99:.:.:311307,20466,0	1/1:0,6514:6514:99:.:.:293077,19610,0	0/0:270,0:270:99:.:.:0,120,1800	0/0:4159,0:4159:99:.:.:0,120,1800	0/0:279,0:279:99:.:.:0,120,1800	0/0:235,0:235:99:.:.:0,106,1800	0/0:305,0:305:99:.:.:0,120,1800	0/0:149,0:149:99:.:.:0,120,1800	0/0:3566,0:3566:99:.:.:0,120,1800	0/0:4366,0:4366:99:.:.:0,120,1800	1/1:0,6621:6621:99:.:.:297152,19939,0	1/1:0,6379:6379:99:.:.:287032,19204,0	1/1:0,6606:6606:99:.:.:297216,19886,0	0/0:4357,0:4357:99:.:.:0,120,1800	0/0:172,0:172:99:.:.:0,102,1800	0/0:5651,0:5651:99:.:.:0,120,1800	1/1:0,4547:4547:99:.:.:204592,13687,0	1/1:0,7102:7102:99:.:.:319587,21384,0	0/0:207,0:207:99:.:.:0,120,1800	0/0:293,0:293:99:.:.:0,120,1800	0/0:3684,0:3684:99:.:.:0,120,1800	0/0:5292,0:5292:99:.:.:0,120,1800	0/0:4033,0:4033:99:.:.:0,120,1800	1/1:14,6875:6889:99:.:.:303937,20161,0	1/1:4,7056:7060:99:.:.:316884,21069,0	1/1:1,6862:6863:99:.:.:308555,20613,0	1/1:0,7436:7436:99:.:.:334575,22384,0	0/0:3697,0:3697:99:.:.:0,120,1800	1/1:0,7096:7096:99:.:.:317309,21357,0	0/0:36,0:36:99:.:.:0,99,1219
Z4_18S-ITS-28S	3052	.	T	C	4072241.87	PASS	AC=32;AF=0.068;AN=472;BaseQRankSum=-3.100e-02;DP=339238;ExcessHet=-0.0000;FS=0.000;InbreedingCoeff=0.9823;MLEAC=32;MLEAF=0.068;MQ=59.99;MQRankSum=24.10;QD=31.88;ReadPosRankSum=-3.650e-01;SOR=0.485	GT:AD:DP:GQ:PGT:PID:PL:PS	0/0:309,0:309:99:.:.:0,120,1800	0/0:6881,0:6881:99:.:.:0,120,1800	0/0:5809,0:5809:99:.:.:0,120,1800	0/0:3687,0:3687:99:.:.:0,120,1800	0/0:292,0:292:99:.:.:0,120,1800	0/0:268,0:268:99:.:.:0,120,1800	1/1:24,6503:6527:99:.:.:266403,18893,0	1|1:12,6712:6724:99:1|1:2982_C_T:270648,19817,0:2982	0/0:4034,0:4034:99:.:.:0,120,1800	0/0:311,0:311:99:.:.:0,120,1800	0/0:4373,0:4373:99:.:.:0,120,1800	1/1:37,6688:6726:99:.:.:273398,18652,0	1/1:24,6306:6330:99:.:.:253317,18267,0	0/0:270,0:270:99:.:.:0,120,1800	0/0:4159,0:4159:99:.:.:0,120,1800	0/0:279,0:279:99:.:.:0,120,1800	0/0:235,0:235:99:.:.:0,106,1800	0/0:305,0:305:99:.:.:0,120,1800	0/0:149,0:149:99:.:.:0,120,1800	0/0:3566,0:3566:99:.:.:0,120,1800	0/0:4366,0:4366:99:.:.:0,120,1800	1/1:42,6453:6503:99:.:.:260081,17709,0	1/1:15,6170:6185:99:.:.:246751,18034,0	1/1:24,6393:6417:99:.:.:254781,18521,0	0/0:4357,0:4357:99:.:.:0,120,1800	0/0:172,0:172:99:.:.:0,102,1800	0/0:5651,0:5651:99:.:.:0,120,1800	1/1:20,4464:4484:99:.:.:175416,12826,0	1/1:28,6879:6907:99:.:.:277319,19676,0	0/0:207,0:207:99:.:.:0,120,1800	0/0:293,0:293:99:.:.:0,120,1800	0/0:3684,0:3684:99:.:.:0,120,1800	0/0:5292,0:5292:99:.:.:0,120,1800	0/0:4033,0:4033:99:.:.:0,120,1800	1/1:29,6743:6772:99:.:.:262765,19218,0	1/1:28,6849:6877:99:.:.:264790,19551,0	1/1:16,6670:6686:99:.:.:261181,19438,0	1/1:29,7183:7212:99:.:.:297661,20907,0	0/0:3697,0:3697:99:.:.:0,120,1800	1/1:69,6837:6918:99:.:.:284153,17762,0	0/0:36,0:36:99:.:.:0,99,1219
Z4_18S-ITS-28S	3129	.	T	C	4493219.16	PASS	AC=32;AF=0.068;AN=472;BaseQRankSum=1.18;DP=342003;ExcessHet=-0.0000;FS=0.000;InbreedingCoeff=0.9761;MLEAC=32;MLEAF=0.068;MQ=60.00;MQRankSum=-2.160e-01;QD=30.31;ReadPosRankSum=0.734;SOR=0.580	GT:AD:DP:GQ:PGT:PID:PL:PS	0/0:309,0:309:99:.:.:0,120,1800	0/0:6881,0:6881:99:.:.:0,120,1800	0/0:5809,0:5809:99:.:.:0,120,1800	0/0:3687,0:3687:99:.:.:0,120,1800	0/0:292,0:292:99:.:.:0,120,1800	0/0:268,0:268:99:.:.:0,120,1800	1/1:9,6833:6842:99:.:.:306535,20189,0	1|1:27,6737:6764:99:1|1:3129_T_C:264048,19303,0:3129	0/0:4034,0:4034:99:.:.:0,120,1800	0/0:311,0:311:99:.:.:0,120,1800	0/0:4373,0:4373:99:.:.:0,120,1800	1/1:12,6803:6815:99:.:.:296049,20061,0	1/1:3,6413:6416:99:.:.:253508,19174,0	0/0:270,0:270:99:.:.:0,120,1800	0/0:4159,0:4159:99:.:.:0,120,1800	0/0:279,0:279:99:.:.:0,120,1800	0/0:235,0:235:99:.:.:0,106,1800	0/0:305,0:305:99:.:.:0,120,1800	0/0:149,0:149:99:.:.:0,120,1800	0/0:3566,0:3566:99:.:.:0,120,1800	0/0:4366,0:4366:99:.:.:0,120,1800	1/1:13,6737:6750:99:.:.:272679,19859,0	1/1:0,6466:6466:99:.:.:290566,19464,0	1/1:0,6677:6677:99:.:.:299510,20094,0	0/0:4357,0:4357:99:.:.:0,120,1800	0/0:172,0:172:99:.:.:0,102,1800	0/0:5651,0:5651:99:.:.:0,120,1800	1/1:0,4708:4708:99:.:.:211408,14171,0	1/1:20,6926:6946:99:.:.:276896,20191,0	0/0:207,0:207:99:.:.:0,120,1800	0/0:293,0:293:99:.:.:0,120,1800	0/0:3684,0:3684:99:.:.:0,120,1800	0/0:5292,0:5292:99:.:.:0,120,1800	0/0:4033,0:4033:99:.:.:0,120,1800	1/1:13,7016:7029:99:.:.:282842,20652,0	1/1:32,6997:7029:99:.:.:281423,19952,0	1/1:2,7270:7276:99:.:.:325314,21802,0	1/1:0,7391:7391:99:.:.:332133,22248,0	0/0:3697,0:3697:99:.:.:0,120,1800	1/1:19,6903:6931:99:.:.:288576,20087,0	0/0:36,0:36:99:.:.:0,99,1219
Z4_18S-ITS-28S	3160	.	C	A	28987.55	PASS	AC=2;AF=4.237e-03;AN=472;BaseQRankSum=-1.810e+00;DP=338004;ExcessHet=3.0195;FS=0.000;InbreedingCoeff=-0.0058;MLEAC=2;MLEAF=4.237e-03;MQ=60.00;MQRankSum=0.378;QD=2.86;ReadPosRankSum=1.19;SOR=0.716	GT:AD:DP:GQ:PL	0/0:309,0:309:99:0,120,1800	0/0:6881,0:6881:99:0,120,1800	0/0:5809,0:5809:99:0,120,1800	0/0:3687,0:3687:99:0,120,1800	0/0:292,0:292:99:0,120,1800	0/0:268,0:268:99:0,120,1800	0/0:6602,0:6602:99:0,120,1800	0/0:6662,0:6662:99:0,120,1800	0/0:4034,0:4034:99:0,120,1800	0/0:311,0:311:99:0,120,1800	0/0:4373,0:4373:99:0,120,1800	0/0:6681,0:6681:99:0,120,1800	0/0:6352,0:6352:99:0,120,1800	0/0:270,0:270:99:0,120,1800	0/0:4159,0:4159:99:0,120,1800	0/0:279,0:279:99:0,120,1800	0/0:235,0:235:99:0,106,1800	0/0:305,0:305:99:0,120,1800	0/0:149,0:149:99:0,120,1800	0/0:3566,0:3566:99:0,120,1800	0/0:4366,0:4366:99:0,120,1800	0/0:6665,0:6665:99:0,120,1800	0/0:6258,0:6258:99:0,120,1800	0/0:6445,0:6445:99:0,120,1800	0/0:4357,0:4357:99:0,120,1800	0/0:172,0:172:99:0,102,1800	0/0:5651,0:5651:99:0,120,1800	0/0:4542,0:4542:99:0,120,1800	0/0:6884,0:6884:99:0,120,1800	0/0:207,0:207:99:0,120,1800	0/0:293,0:293:99:0,120,1800	0/0:3684,0:3684:99:0,120,1800	0/0:5292,0:5292:99:0,120,1800	0/0:4033,0:4033:99:0,120,1800	0/0:6889,0:6889:99:0,120,1800	0/0:6957,0:6957:99:0,120,1800	0/0:6860,0:6860:99:0,120,1800	0/0:7196,0:7196:99:0,120,1800	0/0:3697,0:3697:99:0,120,1800	0/0:6878,0:6878:99:0,120,1800	0/0:36,0:36:99:0,99,1219
Z4_18S-ITS-28S	3167	.	T	C	5301046.48	PASS	AC=50;AF=0.106;AN=472;BaseQRankSum=0.662;DP=343496;ExcessHet=-0.0000;FS=0.000;InbreedingCoeff=0.9974;MLEAC=49;MLEAF=0.104;MQ=60.00;MQRankSum=-2.030e-01;QD=29.84;ReadPosRankSum=-1.090e-01;SOR=0.710	GT:AD:DP:GQ:PGT:PID:PL:PS	0/0:309,0:309:99:.:.:0,120,1800	0/0:6881,0:6881:99:.:.:0,120,1800	0/0:5809,0:5809:99:.:.:0,120,1800	0/0:3687,0:3687:99:.:.:0,120,1800	0/0:292,0:292:99:.:.:0,120,1800	0/0:268,0:268:99:.:.:0,120,1800	1/1:0,6708:6730:99:.:.:272080,20129,0	1|1:1,6804:6805:99:1|1:3129_T_C:295229,20430,0:3129	0/0:4034,0:4034:99:.:.:0,120,1800	0/0:311,0:311:99:.:.:0,120,1800	0/0:4373,0:4373:99:.:.:0,120,1800	1/1:27,6686:6715:99:.:.:274184,19187,0	1/1:1,6457:6461:99:.:.:254872,19362,0	0/0:270,0:270:99:.:.:0,120,1800	0/0:4159,0:4159:99:.:.:0,120,1800	0/0:279,0:279:99:.:.:0,120,1800	0/0:235,0:235:99:.:.:0,106,1800	0/0:305,0:305:99:.:.:0,120,1800	0/0:149,0:149:99:.:.:0,120,1800	0/0:3566,0:3566:99:.:.:0,120,1800	0/0:4366,0:4366:99:.:.:0,120,1800	1/1:1,6757:6772:99:.:.:298910,20600,0	1/1:4,6368:6372:99:.:.:250403,18962,0	1/1:3,6597:6600:99:.:.:277974,19750,0	0/0:4357,0:4357:99:.:.:0,120,1800	0/0:172,0:172:99:.:.:0,102,1800	0/0:5651,0:5651:99:.:.:0,120,1800	1/1:2,4666:4668:99:.:.:179404,13959,0	1/1:6,6937:6943:99:.:.:277180,20658,0	0/0:207,0:207:99:.:.:0,120,1800	0/0:293,0:293:99:.:.:0,120,1800	0/0:3684,0:3684:99:.:.:0,120,1800	0/0:5292,0:5292:99:.:.:0,120,1800	0/0:4033,0:4033:99:.:.:0,120,1800	1/1:14,7042:7056:99:.:.:278791,20777,0	1/1:11,7088:7099:99:.:.:282470,20926,0	1/1:13,7001:7014:99:.:.:278454,20599,0	1/1:11,7220:7231:99:.:.:298132,21256,0	0/0:3697,0:3697:99:.:.:0,120,1800	1/1:1,6908:6921:99:.:.:307488,21150,0	0/0:36,0:36:99:.:.:0,99,1219
Z4_18S-ITS-28S	3425	.	G	A	39.57	PASS	AC=1;AF=2.119e-03;AN=472;BaseQRankSum=-2.200e+00;DP=346223;ExcessHet=3.0103;FS=5.367;InbreedingCoeff=-0.0033;MLEAC=1;MLEAF=2.119e-03;MQ=53.04;MQRankSum=0.00;QD=3.30;ReadPosRankSum=0.660;SOR=0.090	GT:AD:DP:GQ:PL	0/0:309,0:309:99:0,120,1800	0/0:6881,0:6881:99:0,120,1800	0/0:5809,0:5809:99:0,120,1800	0/0:3687,0:3687:99:0,120,1800	0/0:292,0:292:99:0,120,1800	0/0:268,0:268:99:0,120,1800	0/0:6594,0:6594:99:0,120,1800	0/0:6618,0:6618:99:0,120,1800	0/0:4034,0:4034:99:0,120,1800	0/0:311,0:311:99:0,120,1800	0/0:4373,0:4373:99:0,120,1800	0/0:6643,0:6643:99:0,120,1800	0/0:6393,0:6393:99:0,120,1800	0/0:270,0:270:99:0,120,1800	0/0:4159,0:4159:99:0,120,1800	0/0:279,0:279:99:0,120,1800	0/0:235,0:235:99:0,106,1800	0/0:305,0:305:99:0,120,1800	0/0:149,0:149:99:0,120,1800	0/0:3566,0:3566:99:0,120,1800	0/0:4366,0:4366:99:0,120,1800	0/0:6700,0:6700:99:0,120,1800	0/0:6297,0:6297:99:0,120,1800	0/0:6447,0:6447:99:0,120,1800	0/0:4357,0:4357:99:0,120,1800	0/0:172,0:172:99:0,102,1800	0/0:5651,0:5651:99:0,120,1800	0/0:4601,0:4601:99:0,120,1800	0/0:6779,0:6779:99:0,120,1800	0/0:207,0:207:99:0,120,1800	0/0:293,0:293:99:0,120,1800	0/0:3684,0:3684:99:0,120,1800	0/0:5292,0:5292:99:0,120,1800	0/0:4033,0:4033:99:0,120,1800	0/0:6941,0:6941:99:0,120,1800	0/0:6960,0:6960:99:0,120,1800	0/0:6921,0:6921:99:0,120,1800	0/0:7183,0:7183:99:0,120,1800	0/0:3697,0:3697:99:0,120,1800	0/0:6896,0:6896:99:0,120,1800	0/0:36,0:36:99:0,99,1219
Z4_18S-ITS-28S	3498	.	T	C	4141035.09	PASS	AC=33;AF=0.070;AN=472;BaseQRankSum=0.526;DP=349334;ExcessHet=-0.0000;FS=0.000;InbreedingCoeff=0.9688;MLEAC=33;MLEAF=0.070;MQ=60.00;MQRankSum=-1.440e-01;QD=28.80;ReadPosRankSum=0.517;SOR=0.717	GT:AD:DP:GQ:PGT:PID:PL:PS	0/0:309,0:309:99:.:.:0,120,1800	0/0:6881,0:6881:99:.:.:0,120,1800	0/0:5809,0:5809:99:.:.:0,120,1800	0/0:3687,0:3687:99:.:.:0,120,1800	0/0:292,0:292:99:.:.:0,120,1800	0/0:268,0:268:99:.:.:0,120,1800	1/1:5,6533:6538:99:.:.:267303,19460,0	1/1:5,6573:6578:99:.:.:262466,19603,0	0/0:4034,0:4034:99:.:.:0,120,1800	0/0:311,0:311:99:.:.:0,120,1800	0/0:4373,0:4373:99:.:.:0,120,1800	1/1:44,6739:6783:99:.:.:275875,18586,0	1/1:10,6345:6355:99:.:.:249401,18741,0	0/0:270,0:270:99:.:.:0,120,1800	0/0:4159,0:4159:99:.:.:0,120,1800	0/0:279,0:279:99:.:.:0,120,1800	0/0:235,0:235:99:.:.:0,106,1800	0/0:305,0:305:99:.:.:0,120,1800	0/0:149,0:149:99:.:.:0,120,1800	0/0:3566,0:3566:99:.:.:0,120,1800	0/0:4366,0:4366:99:.:.:0,120,1800	1/1:58,6606:6664:99:.:.:267715,17841,0	1/1:9,6245:6254:99:.:.:248444,18479,0	1/1:2,6387:6389:99:.:.:253792,19150,0	0/0:4357,0:4357:99:.:.:0,120,1800	0/0:172,0:172:99:.:.:0,102,1800	0/0:5651,0:5651:99:.:.:0,120,1800	1|1:8,4651:4659:99:1|1:3498_T_C:179067,13816,0:3498	1|1:10,6677:6687:99:1|1:3498_T_C:266271,19763,0:3498	0/0:207,0:207:99:.:.:0,120,1800	0/0:293,0:293:99:.:.:0,120,1800	0/0:3684,0:3684:99:.:.:0,120,1800	0/0:5292,0:5292:99:.:.:0,120,1800	0/0:4033,0:4033:99:.:.:0,120,1800	1/1:17,7002:7019:99:.:.:279125,20438,0	1/1:14,7040:7054:99:.:.:283365,20741,0	1|1:14,6947:6961:99:1|1:3498_T_C:277655,20424,0:3498	1/1:8,7167:7175:99:.:.:297721,21339,0	0/0:3697,0:3697:99:.:.:0,120,1800	1/1:81,6891:6972:99:.:.:286216,17679,0	0/0:36,0:36:99:.:.:0,99,1219
Z4_18S-ITS-28S	3501	.	T	C	4515924.09	PASS	AC=33;AF=0.070;AN=472;BaseQRankSum=0.665;DP=348531;ExcessHet=-0.0000;FS=0.000;InbreedingCoeff=0.9687;MLEAC=33;MLEAF=0.070;MQ=60.00;MQRankSum=-3.980e-01;QD=29.95;ReadPosRankSum=1.06;SOR=0.719	GT:AD:DP:GQ:PGT:PID:PL:PS	0/0:309,0:309:99:.:.:0,120,1800	0/0:6881,0:6881:99:.:.:0,120,1800	0/0:5809,0:5809:99:.:.:0,120,1800	0/0:3687,0:3687:99:.:.:0,120,1800	0/0:292,0:292:99:.:.:0,120,1800	0/0:268,0:268:99:.:.:0,120,1800	1/1:11,6530:6541:99:.:.:292695,19255,0	1/1:0,6587:6587:99:.:.:295756,19854,0	0/0:4034,0:4034:99:.:.:0,120,1800	0/0:311,0:311:99:.:.:0,120,1800	0/0:4373,0:4373:99:.:.:0,120,1800	1/1:33,6589:6622:99:.:.:270122,18463,0	1/1:0,6348:6348:99:.:.:284927,19150,0	0/0:270,0:270:99:.:.:0,120,1800	0/0:4159,0:4159:99:.:.:0,120,1800	0/0:279,0:279:99:.:.:0,120,1800	0/0:235,0:235:99:.:.:0,106,1800	0/0:305,0:305:99:.:.:0,120,1800	0/0:149,0:149:99:.:.:0,120,1800	0/0:3566,0:3566:99:.:.:0,120,1800	0/0:4366,0:4366:99:.:.:0,120,1800	1/1:7,6610:6617:99:.:.:295910,19639,0	1/1:0,6490:6490:99:.:.:289434,19511,0	1/1:9,6253:6262:99:.:.:248376,18495,0	0/0:4357,0:4357:99:.:.:0,120,1800	0/0:172,0:172:99:.:.:0,102,1800	0/0:5651,0:5651:99:.:.:0,120,1800	1/1:0,4671:4674:99:.:.:211745,14263,0	1/1:0,6711:6715:99:.:.:305613,20541,0	0/0:207,0:207:99:.:.:0,120,1800	0/0:293,0:293:99:.:.:0,120,1800	0/0:3684,0:3684:99:.:.:0,120,1800	0/0:5292,0:5292:99:.:.:0,120,1800	0/0:4033,0:4033:99:.:.:0,120,1800	1/1:26,6853:6879:99:.:.:268212,19703,0	1/1:5,7105:7110:99:.:.:318382,21192,0	1/1:6,6829:6848:99:.:.:312400,20807,0	1/1:0,7197:7197:99:.:.:323343,21740,0	0/0:3697,0:3697:99:.:.:0,120,1800	1/1:68,6872:6940:99:.:.:303528,17878,0	0/0:36,0:36:99:.:.:0,99,1219
Z4_18S-ITS-28S	3503	.	C	T	4217699.79	PASS	AC=32;AF=0.068;AN=472;BaseQRankSum=0.546;DP=347125;ExcessHet=-0.0000;FS=0.000;InbreedingCoeff=0.9964;MLEAC=32;MLEAF=0.068;MQ=60.00;MQRankSum=-4.900e-02;QD=30.22;ReadPosRankSum=0.253;SOR=0.720	GT:AD:DP:GQ:PL	0/0:309,0:309:99:0,120,1800	0/0:6881,0:6881:99:0,120,1800	0/0:5809,0:5809:99:0,120,1800	0/0:3687,0:3687:99:0,120,1800	0/0:292,0:292:99:0,120,1800	0/0:268,0:268:99:0,120,1800	1/1:10,6369:6434:99:290974,19174,0	1/1:4,6418:6444:99:293762,19544,0	0/0:4034,0:4034:99:0,120,1800	0/0:311,0:311:99:0,120,1800	0/0:4373,0:4373:99:0,120,1800	1/1:130,6422:6591:99:279401,14378,0	1/1:25,6063:6127:99:239899,17452,0	0/0:270,0:270:99:0,120,1800	0/0:4159,0:4159:99:0,120,1800	0/0:279,0:279:99:0,120,1800	0/0:235,0:235:99:0,106,1800	0/0:305,0:305:99:0,120,1800	0/0:149,0:149:99:0,120,1800	0/0:3566,0:3566:99:0,120,1800	0/0:4366,0:4366:99:0,120,1800	1/1:0,6512:6523:99:297782,19987,0	1/1:13,6009:6037:99:241272,17867,0	1/1:0,6265:6297:99:286176,19234,0	0/0:4357,0:4357:99:0,120,1800	0/0:172,0:172:99:0,102,1800	0/0:5651,0:5651:99:0,120,1800	1/1:14,4473:4516:99:175298,13273,0	1/1:8,6440:6475:99:261726,19378,0	0/0:207,0:207:99:0,120,1800	0/0:293,0:293:99:0,120,1800	0/0:3684,0:3684:99:0,120,1800	0/0:5292,0:5292:99:0,120,1800	0/0:4033,0:4033:99:0,120,1800	1/1:7,6792:6875:99:312745,20874,0	1/1:11,6824:6863:99:283124,20295,0	1/1:9,6711:6805:99:309122,20606,0	1/1:10,6911:6980:99:288872,20670,0	0/0:3697,0:3697:99:0,120,1800	1/1:55,6825:6895:99:309361,18675,0	0/0:36,0:36:99:0,99,1219
Z4_18S-ITS-28S	3513	.	G	A	236856.46	PASS	AC=2;AF=4.237e-03;AN=472;BaseQRankSum=-1.989e+00;DP=343707;ExcessHet=3.0195;FS=0.536;InbreedingCoeff=-0.0043;MLEAC=2;MLEAF=4.237e-03;MQ=60.00;MQRankSum=0.00;QD=22.70;ReadPosRankSum=0.143;SOR=0.650	GT:AD:DP:GQ:PL	0/0:309,0:309:99:0,120,1800	0/0:6881,0:6881:99:0,120,1800	0/0:5809,0:5809:99:0,120,1800	0/0:3687,0:3687:99:0,120,1800	0/0:292,0:292:99:0,120,1800	0/0:268,0:268:99:0,120,1800	0/0:6343,0:6343:99:0,120,1800	0/0:6346,0:6346:99:0,120,1800	0/0:4034,0:4034:99:0,120,1800	0/0:311,0:311:99:0,120,1800	0/0:4373,0:4373:99:0,120,1800	0/0:6560,0:6560:99:0,120,1800	0/0:6107,0:6107:99:0,120,1800	0/0:270,0:270:99:0,120,1800	0/0:4159,0:4159:99:0,120,1800	0/0:279,0:279:99:0,120,1800	0/0:235,0:235:99:0,106,1800	0/0:305,0:305:99:0,120,1800	0/0:149,0:149:99:0,120,1800	0/0:3566,0:3566:99:0,120,1800	0/0:4366,0:4366:99:0,120,1800	0/0:6442,0:6442:99:0,120,1800	0/0:6040,0:6040:99:0,120,1800	0/0:6199,0:6199:99:0,120,1800	0/0:4357,0:4357:99:0,120,1800	0/0:172,0:172:99:0,102,1800	0/0:5651,0:5651:99:0,120,1800	0/0:4536,0:4536:99:0,120,1800	0/0:6513,0:6513:99:0,120,1800	0/0:207,0:207:99:0,120,1800	0/0:293,0:293:99:0,120,1800	0/0:3684,0:3684:99:0,120,1800	0/0:5292,0:5292:99:0,120,1800	0/0:4033,0:4033:99:0,120,1800	0/0:6630,0:6630:99:0,120,1800	0/0:6680,0:6680:99:0,120,1800	0/0:6581,0:6581:99:0,120,1800	0/0:6980,0:6980:99:0,120,1800	0/0:3697,0:3697:99:0,120,1800	0/0:6816,0:6816:99:0,120,1800	0/0:36,0:36:99:0,99,1219
Z4_18S-ITS-28S	3526	.	T	A	4483474.94	PASS	AC=33;AF=0.070;AN=472;BaseQRankSum=0.655;DP=348298;ExcessHet=-0.0000;FS=0.000;InbreedingCoeff=0.9671;MLEAC=33;MLEAF=0.070;MQ=60.00;MQRankSum=-3.120e-01;QD=29.85;ReadPosRankSum=0.854;SOR=0.446	GT:AD:DP:GQ:PGT:PID:PL:PS	0/0:309,0:309:99:.:.:0,120,1800	0/0:6881,0:6881:99:.:.:0,120,1800	0/0:5809,0:5809:99:.:.:0,120,1800	0/0:3687,0:3687:99:.:.:0,120,1800	0/0:292,0:292:99:.:.:0,120,1800	0/0:268,0:268:99:.:.:0,120,1800	1/1:1,6540:6541:99:.:.:289225,19640,0	1/1:0,6519:6519:99:.:.:287171,19618,0	0/0:4034,0:4034:99:.:.:0,120,1800	0/0:311,0:311:99:.:.:0,120,1800	0/0:4373,0:4373:99:.:.:0,120,1800	1/1:18,6675:6693:99:.:.:283851,19339,0	1/1:0,6286:6286:99:.:.:276612,18919,0	0/0:270,0:270:99:.:.:0,120,1800	0/0:4159,0:4159:99:.:.:0,120,1800	0/0:279,0:279:99:.:.:0,120,1800	0/0:235,0:235:99:.:.:0,106,1800	0/0:305,0:305:99:.:.:0,120,1800	0/0:149,0:149:99:.:.:0,120,1800	0/0:3566,0:3566:99:.:.:0,120,1800	0/0:4366,0:4366:99:.:.:0,120,1800	1/1:0,6620:6620:99:.:.:292154,19918,0	1/1:1,6250:6251:99:.:.:274898,18800,0	1/1:0,6381:6381:99:.:.:280516,19198,0	0/0:4357,0:4357:99:.:.:0,120,1800	0/0:172,0:172:99:.:.:0,102,1800	0/0:5651,0:5651:99:.:.:0,120,1800	1|1:0,4615:4615:99:1|1:3498_T_C:202470,13889,0:3498	1|1:1,6682:6683:99:1|1:3498_T_C:295318,20104,0:3498	0/0:207,0:207:99:.:.:0,120,1800	0/0:293,0:293:99:.:.:0,120,1800	0/0:3684,0:3684:99:.:.:0,120,1800	0/0:5292,0:5292:99:.:.:0,120,1800	0/0:4033,0:4033:99:.:.:0,120,1800	1/1:8,6972:6980:99:.:.:304826,20712,0	1/1:5,7005:7010:99:.:.:306374,20883,0	1|1:7,6898:6905:99:1|1:3498_T_C:301722,20495,0:3498	1/1:0,7112:7112:99:.:.:315792,21404,0	0/0:3697,0:3697:99:.:.:0,120,1800	1/1:0,6784:6844:99:.:.:301465,20687,0	0/0:36,0:36:99:.:.:0,99,1219
Z4_18S-ITS-28S	3615	.	C	T	367126.07	PASS	AC=3;AF=6.356e-03;AN=472;BaseQRankSum=-1.100e-01;DP=344029;ExcessHet=0.0139;FS=0.000;InbreedingCoeff=0.5663;MLEAC=3;MLEAF=6.356e-03;MQ=60.00;MQRankSum=0.00;QD=33.95;ReadPosRankSum=1.53;SOR=0.669	GT:AD:DP:GQ:PL	0/0:309,0:309:99:0,120,1800	0/0:6881,0:6881:99:0,120,1800	0/0:5809,0:5809:99:0,120,1800	0/0:3687,0:3687:99:0,120,1800	0/0:292,0:292:99:0,120,1800	0/0:268,0:268:99:0,120,1800	0/0:6313,0:6313:99:0,120,1800	0/0:6294,0:6294:99:0,120,1800	0/0:4034,0:4034:99:0,120,1800	0/0:311,0:311:99:0,120,1800	0/0:4373,0:4373:99:0,120,1800	0/0:6529,0:6529:99:0,120,1800	0/0:6042,0:6042:99:0,120,1800	0/0:270,0:270:99:0,120,1800	0/0:4159,0:4159:99:0,120,1800	0/0:279,0:279:99:0,120,1800	0/0:235,0:235:99:0,106,1800	0/0:305,0:305:99:0,120,1800	0/0:149,0:149:99:0,120,1800	0/0:3566,0:3566:99:0,120,1800	0/0:4366,0:4366:99:0,120,1800	0/0:6445,0:6445:99:0,120,1800	0/0:6018,0:6018:99:0,120,1800	0/0:6151,0:6151:99:0,120,1800	0/0:4357,0:4357:99:0,120,1800	0/0:172,0:172:99:0,102,1800	0/0:5651,0:5651:99:0,120,1800	0/0:4446,0:4446:99:0,120,1800	0/0:6486,0:6486:99:0,120,1800	0/0:207,0:207:99:0,120,1800	0/0:293,0:293:99:0,120,1800	0/0:3684,0:3684:99:0,120,1800	0/0:5292,0:5292:99:0,120,1800	0/0:4033,0:4033:99:0,120,1800	0/0:6704,0:6704:99:0,120,1800	0/0:6701,0:6701:99:0,120,1800	0/0:6650,0:6650:99:0,120,1800	0/0:6977,0:6977:99:0,120,1800	0/0:3697,0:3697:99:0,120,1800	0/0:6809,0:6809:99:0,120,1800	0/0:36,0:36:99:0,99,1219
Z4_18S-ITS-28S	3785	.	G	A	5463377.38	PASS	AC=49;AF=0.104;AN=472;BaseQRankSum=0.486;DP=353878;ExcessHet=0.0000;FS=0.000;InbreedingCoeff=0.9769;MLEAC=49;MLEAF=0.104;MQ=60.00;MQRankSum=-3.000e-02;QD=31.18;ReadPosRankSum=-1.620e-01;SOR=0.672	GT:AD:DP:GQ:PGT:PID:PL:PS	0/0:309,0:309:99:.:.:0,120,1800	0/0:6881,0:6881:99:.:.:0,120,1800	0/0:5809,0:5809:99:.:.:0,120,1800	0/0:3687,0:3687:99:.:.:0,120,1800	0/0:292,0:292:99:.:.:0,120,1800	0/0:268,0:268:99:.:.:0,120,1800	1|1:20,6917:6937:99:1|1:3785_G_A:301474,19972,0:3785	1/1:5,6883:6888:99:.:.:268628,20514,0	0/0:4034,0:4034:99:.:.:0,120,1800	0/0:311,0:311:99:.:.:0,120,1800	0/0:4373,0:4373:99:.:.:0,120,1800	1/1:35,6838:6873:99:.:.:276629,19467,0	1|1:0,6673:6673:99:1|1:3785_G_A:289904,20074,0:3785	0/0:270,0:270:99:.:.:0,120,1800	0/0:4159,0:4159:99:.:.:0,120,1800	0/0:279,0:279:99:.:.:0,120,1800	0/0:235,0:235:99:.:.:0,106,1800	0/0:305,0:305:99:.:.:0,120,1800	0/0:149,0:149:99:.:.:0,120,1800	0/0:3566,0:3566:99:.:.:0,120,1800	0/0:4366,0:4366:99:.:.:0,120,1800	1|1:1,6986:6987:99:1|1:3785_G_A:305283,20978,0:3785	1/1:1,6515:6517:99:.:.:282634,19588,0	1|1:1,6648:6649:99:1|1:3785_G_A:289235,19960,0:3785	0/0:4357,0:4357:99:.:.:0,120,1800	0/0:172,0:172:99:.:.:0,102,1800	0/0:5651,0:5651:99:.:.:0,120,1800	1|1:0,4805:4805:99:1|1:3785_G_A:206490,14452,0:3785	1|1:1,7183:7184:99:1|1:3785_G_A:312168,21575,0:3785	0/0:207,0:207:99:.:.:0,120,1800	0/0:293,0:293:99:.:.:0,120,1800	0/0:3684,0:3684:99:.:.:0,120,1800	0/0:5292,0:5292:99:.:.:0,120,1800	0/0:4033,0:4033:99:.:.:0,120,1800	1/1:5,7125:7130:99:.:.:276253,21170,0	1|1:4,7298:7302:99:1|1:3785_G_A:316901,21824,0:3785	1/1:17,7010:7027:99:.:.:274466,20425,0	1|1:0,7523:7523:99:1|1:3785_G_A:330607,22635,0:3785	0/0:3697,0:3697:99:.:.:0,120,1800	1/1:50,7089:7139:99:.:.:305749,19348,0	0/0:36,0:36:99:.:.:0,99,1219
Z4_18S-ITS-28S	3823	.	T	C	5307328.96	PASS	AC=50;AF=0.106;AN=472;BaseQRankSum=0.130;DP=354657;ExcessHet=-0.0000;FS=0.000;InbreedingCoeff=0.9993;MLEAC=50;MLEAF=0.106;MQ=60.00;MQRankSum=-1.730e-01;QD=28.65;ReadPosRankSum=0.285;SOR=0.717	GT:AD:DP:GQ:PGT:PID:PL:PS	0/0:309,0:309:99:.:.:0,120,1800	0/0:6881,0:6881:99:.:.:0,120,1800	0/0:5809,0:5809:99:.:.:0,120,1800	0/0:3687,0:3687:99:.:.:0,120,1800	0/0:292,0:292:99:.:.:0,120,1800	0/0:268,0:268:99:.:.:0,120,1800	1|1:28,6916:6944:99:1|1:3785_G_A:280661,19734,0:3785	1/1:23,6927:6950:99:.:.:272609,20057,0	0/0:4034,0:4034:99:.:.:0,120,1800	0/0:311,0:311:99:.:.:0,120,1800	0/0:4373,0:4373:99:.:.:0,120,1800	1/1:43,6817:6860:99:.:.:277003,18962,0	1|1:15,6666:6681:99:1|1:3785_G_A:259476,19516,0:3785	0/0:270,0:270:99:.:.:0,120,1800	0/0:4159,0:4159:99:.:.:0,120,1800	0/0:279,0:279:99:.:.:0,120,1800	0/0:235,0:235:99:.:.:0,106,1800	0/0:305,0:305:99:.:.:0,120,1800	0/0:149,0:149:99:.:.:0,120,1800	0/0:3566,0:3566:99:.:.:0,120,1800	0/0:4366,0:4366:99:.:.:0,120,1800	1|1:30,7021:7051:99:1|1:3785_G_A:309923,19930,0:3785	1/1:20,6473:6494:99:.:.:252837,18776,0	1|1:22,6710:6732:99:1|1:3785_G_A:262956,19512,0:3785	0/0:4357,0:4357:99:.:.:0,120,1800	0/0:172,0:172:99:.:.:0,102,1800	0/0:5651,0:5651:99:.:.:0,120,1800	1|1:15,4836:4851:99:1|1:3785_G_A:182271,13994,0:3785	1|1:14,7101:7115:99:1|1:3785_G_A:281959,20861,0:3785	0/0:207,0:207:99:.:.:0,120,1800	0/0:293,0:293:99:.:.:0,120,1800	0/0:3684,0:3684:99:.:.:0,120,1800	0/0:5292,0:5292:99:.:.:0,120,1800	0/0:4033,0:4033:99:.:.:0,120,1800	1/1:28,7185:7213:99:.:.:285548,20698,0	1|1:16,7231:7247:99:1|1:3785_G_A:291128,21316,0:3785	1/1:42,7050:7092:99:.:.:282557,19914,0	1|1:21,7395:7416:99:1|1:3785_G_A:306016,21471,0:3785	0/0:3697,0:3697:99:.:.:0,120,1800	1/1:37,7039:7076:99:.:.:304524,19667,0	0/0:36,0:36:99:.:.:0,99,1219
Z4_18S-ITS-28S	3843	.	C	T	4731965.71	PASS	AC=32;AF=0.068;AN=472;BaseQRankSum=2.64;DP=353634;ExcessHet=-0.0000;FS=0.000;InbreedingCoeff=0.9989;MLEAC=32;MLEAF=0.068;MQ=60.00;MQRankSum=-1.600e-02;QD=28.44;ReadPosRankSum=1.52;SOR=0.813	GT:AD:DP:GQ:PGT:PID:PL:PS	0/0:309,0:309:99:.:.:0,120,1800	0/0:6881,0:6881:99:.:.:0,120,1800	0/0:5809,0:5809:99:.:.:0,120,1800	0/0:3687,0:3687:99:.:.:0,120,1800	0/0:292,0:292:99:.:.:0,120,1800	0/0:268,0:268:99:.:.:0,120,1800	1/1:1,6976:6984:99:.:.:311824,21238,0	1/1:0,6965:6969:99:.:.:310782,21253,0	0/0:4034,0:4034:99:.:.:0,120,1800	0/0:311,0:311:99:.:.:0,120,1800	0/0:4373,0:4373:99:.:.:0,120,1800	1/1:100,6885:6985:99:.:.:295275,16787,0	1|1:0,6802:6802:99:1|1:3785_G_A:299445,20465,0:3785	0/0:270,0:270:99:.:.:0,120,1800	0/0:4159,0:4159:99:.:.:0,120,1800	0/0:279,0:279:99:.:.:0,120,1800	0/0:235,0:235:99:.:.:0,106,1800	0/0:305,0:305:99:.:.:0,120,1800	0/0:149,0:149:99:.:.:0,120,1800	0/0:3566,0:3566:99:.:.:0,120,1800	0/0:4366,0:4366:99:.:.:0,120,1800	1|1:0,7108:7108:99:1|1:3785_G_A:313946,21383,0:3785	1/1:0,6636:6636:99:.:.:292542,19967,0	1/1:1,6784:6789:99:.:.:302532,20656,0	0/0:4357,0:4357:99:.:.:0,120,1800	0/0:172,0:172:99:.:.:0,102,1800	0/0:5651,0:5651:99:.:.:0,120,1800	1|1:0,4996:4996:99:1|1:3785_G_A:219415,15032,0:3785	1|1:0,7222:7222:99:1|1:3785_G_A:318638,21725,0:3785	0/0:207,0:207:99:.:.:0,120,1800	0/0:293,0:293:99:.:.:0,120,1800	0/0:3684,0:3684:99:.:.:0,120,1800	0/0:5292,0:5292:99:.:.:0,120,1800	0/0:4033,0:4033:99:.:.:0,120,1800	1/1:4,7241:7263:99:.:.:319231,21829,0	1/1:0,7334:7335:99:.:.:321435,22065,0	1/1:23,7220:7245:99:.:.:313861,20760,0	1|1:0,7528:7528:99:1|1:3785_G_A:333056,22644,0:3785	0/0:3697,0:3697:99:.:.:0,120,1800	1/1:47,7023:7070:99:.:.:301181,19166,0	0/0:36,0:36:99:.:.:0,99,1219
Z4_18S-ITS-28S	3844	.	G	A	621.91	PASS	AC=4;AF=8.475e-03;AN=472;DP=347600;ExcessHet=0.0000;FS=0.000;InbreedingCoeff=0.8801;MLEAC=3;MLEAF=6.356e-03;MQ=41.88;QD=35.95;SOR=0.804	GT:AD:DP:GQ:PL	0/0:309,0:309:99:0,120,1800	0/0:6881,0:6881:99:0,120,1800	0/0:5809,0:5809:99:0,120,1800	0/0:3687,0:3687:99:0,120,1800	0/0:292,0:292:99:0,120,1800	0/0:268,0:268:99:0,120,1800	0/0:6887,0:6887:99:0,120,1800	0/0:6880,0:6880:99:0,120,1800	0/0:4034,0:4034:99:0,120,1800	0/0:311,0:311:99:0,120,1800	0/0:4373,0:4373:99:0,120,1800	0/0:6485,0:6485:99:0,120,1800	0/0:6578,0:6578:99:0,120,1800	0/0:270,0:270:99:0,120,1800	0/0:4159,0:4159:99:0,120,1800	0/0:279,0:279:99:0,120,1800	0/0:235,0:235:99:0,106,1800	0/0:305,0:305:99:0,120,1800	0/0:149,0:149:99:0,120,1800	0/0:3566,0:3566:99:0,120,1800	0/0:4366,0:4366:99:0,120,1800	0/0:6931,0:6931:99:0,120,1800	0/0:6425,0:6425:99:0,120,1800	0/0:6661,0:6661:99:0,120,1800	0/0:4357,0:4357:99:0,120,1800	0/0:172,0:172:99:0,102,1800	0/0:5651,0:5651:99:0,120,1800	0/0:4556,0:4556:99:0,120,1800	0/0:7047,0:7047:99:0,120,1800	0/0:207,0:207:99:0,120,1800	0/0:293,0:293:99:0,120,1800	0/0:3684,0:3684:99:0,120,1800	0/0:5292,0:5292:99:0,120,1800	0/0:4033,0:4033:99:0,120,1800	0/0:6833,0:6833:99:0,120,1800	0/0:7024,0:7024:99:0,120,1800	0/0:6837,0:6837:99:0,120,1800	0/0:7294,0:7294:99:0,120,1800	0/0:3697,0:3697:99:0,120,1800	0/0:6862,0:6862:99:0,120,1800	0/0:36,0:36:99:0,99,1219
Z4_18S-ITS-28S	3977	.	G	A	266387.23	PASS	AC=8;AF=0.017;AN=472;BaseQRankSum=-2.526e+00;DP=352504;ExcessHet=0.0000;FS=2.094;InbreedingCoeff=1.0000;MLEAC=8;MLEAF=0.017;MQ=59.99;MQRankSum=-8.000e-02;QD=33.53;ReadPosRankSum=-1.544e+00;SOR=0.503	GT:AD:DP:GQ:PL	0/0:309,0:309:99:0,120,1800	0/0:6881,0:6881:99:0,120,1800	0/0:5809,0:5809:99:0,120,1800	0/0:3687,0:3687:99:0,120,1800	0/0:292,0:292:99:0,120,1800	0/0:268,0:268:99:0,120,1800	0/0:6887,0:6887:99:0,120,1800	0/0:6880,0:6880:99:0,120,1800	0/0:4034,0:4034:99:0,120,1800	0/0:311,0:311:99:0,120,1800	0/0:4373,0:4373:99:0,120,1800	0/0:6485,0:6485:99:0,120,1800	0/0:6578,0:6578:99:0,120,1800	0/0:270,0:270:99:0,120,1800	0/0:4159,0:4159:99:0,120,1800	0/0:279,0:279:99:0,120,1800	0/0:235,0:235:99:0,106,1800	0/0:305,0:305:99:0,120,1800	0/0:149,0:149:99:0,120,1800	0/0:3566,0:3566:99:0,120,1800	0/0:4366,0:4366:99:0,120,1800	0/0:6931,0:6931:99:0,120,1800	0/0:6425,0:6425:99:0,120,1800	0/0:6661,0:6661:99:0,120,1800	0/0:4357,0:4357:99:0,120,1800	0/0:172,0:172:99:0,102,1800	0/0:5651,0:5651:99:0,120,1800	0/0:4556,0:4556:99:0,120,1800	0/0:7047,0:7047:99:0,120,1800	0/0:207,0:207:99:0,120,1800	0/0:293,0:293:99:0,120,1800	0/0:3684,0:3684:99:0,120,1800	0/0:5292,0:5292:99:0,120,1800	0/0:4033,0:4033:99:0,120,1800	0/0:6833,0:6833:99:0,120,1800	0/0:7024,0:7024:99:0,120,1800	0/0:6837,0:6837:99:0,120,1800	0/0:7294,0:7294:99:0,120,1800	0/0:3697,0:3697:99:0,120,1800	0/0:6862,0:6862:99:0,120,1800	0/0:36,0:36:99:0,99,1219
Z4_18S-ITS-28S	3998	.	C	A	4125634.82	PASS	AC=32;AF=0.068;AN=472;BaseQRankSum=3.43;DP=357961;ExcessHet=-0.0000;FS=0.000;InbreedingCoeff=0.9835;MLEAC=32;MLEAF=0.068;MQ=60.00;MQRankSum=-2.280e-01;QD=36.33;ReadPosRankSum=2.28;SOR=0.750	GT:AD:DP:GQ:PL	0/0:309,0:309:99:0,120,1800	0/0:6881,0:6881:99:0,120,1800	0/0:5809,0:5809:99:0,120,1800	0/0:3687,0:3687:99:0,120,1800	0/0:292,0:292:99:0,120,1800	0/0:268,0:268:99:0,120,1800	1/1:0,7007:7007:99:285002,21069,0	1/1:0,7033:7033:99:277212,21136,0	0/0:4034,0:4034:99:0,120,1800	0/0:311,0:311:99:0,120,1800	0/0:4373,0:4373:99:0,120,1800	1/1:127,6520:6647:99:247383,14405,0	1/1:0,6681:6681:99:262083,20085,0	0/0:270,0:270:99:0,120,1800	0/0:4159,0:4159:99:0,120,1800	0/0:279,0:279:99:0,120,1800	0/0:235,0:235:99:0,106,1800	0/0:305,0:305:99:0,120,1800	0/0:149,0:149:99:0,120,1800	0/0:3566,0:3566:99:0,120,1800	0/0:4366,0:4366:99:0,120,1800	1/1:2,7143:7145:99:290480,21460,0	1/1:0,6675:6678:99:261111,20064,0	1/1:1,6724:6725:99:261627,20182,0	0/0:4357,0:4357:99:0,120,1800	0/0:172,0:172:99:0,102,1800	0/0:5651,0:5651:99:0,120,1800	1/1:0,4622:4622:99:176328,13889,0	1/1:1,7179:7180:99:286749,21546,0	0/0:207,0:207:99:0,120,1800	0/0:293,0:293:99:0,120,1800	0/0:3684,0:3684:99:0,120,1800	0/0:5292,0:5292:99:0,120,1800	0/0:4033,0:4033:99:0,120,1800	1/1:27,7047:7111:99:257901,20639,0	1/1:24,7182:7252:99:262429,21212,0	1/1:18,7055:7090:99:262244,20819,0	1/1:0,7369:7369:99:304194,22152,0	0/0:3697,0:3697:99:0,120,1800	1/1:1,6968:6969:99:285195,20901,0	0/0:36,0:36:99:0,99,1219
Z4_18S-ITS-28S	4172	.	T	C	168817.53	PASS	AC=2;AF=4.237e-03;AN=472;BaseQRankSum=11.09;DP=352097;ExcessHet=3.0195;FS=0.518;InbreedingCoeff=-0.0053;MLEAC=2;MLEAF=4.237e-03;MQ=60.00;MQRankSum=0.00;QD=15.73;ReadPosRankSum=2.58;SOR=0.757	GT:AD:DP:GQ:PL	0/0:309,0:309:99:0,120,1800	0/0:6881,0:6881:99:0,120,1800	0/0:5809,0:5809:99:0,120,1800	0/0:3687,0:3687:99:0,120,1800	0/0:292,0:292:99:0,120,1800	0/0:268,0:268:99:0,120,1800	0/0:6832,0:6832:99:0,120,1800	0/0:6864,0:6864:99:0,120,1800	0/0:4034,0:4034:99:0,120,1800	0/0:311,0:311:99:0,120,1800	0/0:4373,0:4373:99:0,120,1800	0/0:6557,0:6557:99:0,120,1800	0/0:6524,0:6524:99:0,120,1800	0/0:270,0:270:99:0,120,1800	0/0:4159,0:4159:99:0,120,1800	0/0:279,0:279:99:0,120,1800	0/0:235,0:235:99:0,106,1800	0/0:305,0:305:99:0,120,1800	0/0:149,0:149:99:0,120,1800	0/0:3566,0:3566:99:0,120,1800	0/0:4366,0:4366:99:0,120,1800	0/0:6908,0:6908:99:0,120,1800	0/0:6526,0:6526:99:0,120,1800	0/0:6608,0:6608:99:0,120,1800	0/0:4357,0:4357:99:0,120,1800	0/0:172,0:172:99:0,102,1800	0/0:5651,0:5651:99:0,120,1800	0/0:4533,0:4533:99:0,120,1800	0/0:7005,0:7005:99:0,120,1800	0/0:207,0:207:99:0,120,1800	0/0:293,0:293:99:0,120,1800	0/0:3684,0:3684:99:0,120,1800	0/1:2964,2732:5696:99:88329,0,95495	0/0:4033,0:4033:99:0,120,1800	0/0:6739,0:6739:99:0,120,1800	0/0:6867,0:6867:99:0,120,1800	0/0:6718,0:6718:99:0,120,1800	0/0:7358,0:7358:99:0,120,1800	0/0:3697,0:3697:99:0,120,1800	0/0:7041,0:7041:99:0,120,1800	0/0:36,0:36:99:0,99,1219
Z4_18S-ITS-28S	4212	.	C	G	75627.98	PASS	AC=3;AF=6.356e-03;AN=472;BaseQRankSum=-1.514e+00;DP=352403;ExcessHet=3.0381;FS=0.000;InbreedingCoeff=-0.0064;MLEAC=3;MLEAF=6.356e-03;MQ=60.00;MQRankSum=0.00;QD=3.70;ReadPosRankSum=0.300;SOR=0.723	GT:AD:DP:GQ:PL	0/0:309,0:309:99:0,120,1800	0/1:6204,1063:7287:99:21993,0,241273	0/0:5809,0:5809:99:0,120,1800	0/0:3687,0:3687:99:0,120,1800	0/0:292,0:292:99:0,120,1800	0/0:268,0:268:99:0,120,1800	0/0:6832,0:6832:99:0,120,1800	0/0:6864,0:6864:99:0,120,1800	0/0:4034,0:4034:99:0,120,1800	0/0:311,0:311:99:0,120,1800	0/0:4373,0:4373:99:0,120,1800	0/0:6557,0:6557:99:0,120,1800	0/0:6524,0:6524:99:0,120,1800	0/0:270,0:270:99:0,120,1800	0/0:4159,0:4159:99:0,120,1800	0/0:279,0:279:99:0,120,1800	0/0:235,0:235:99:0,106,1800	0/0:305,0:305:99:0,120,1800	0/0:149,0:149:99:0,120,1800	0/0:3566,0:3566:99:0,120,1800	0/0:4366,0:4366:99:0,120,1800	0/0:6908,0:6908:99:0,120,1800	0/0:6526,0:6526:99:0,120,1800	0/0:6608,0:6608:99:0,120,1800	0/0:4357,0:4357:99:0,120,1800	0/0:172,0:172:99:0,102,1800	0/0:5651,0:5651:99:0,120,1800	0/0:4533,0:4533:99:0,120,1800	0/0:7005,0:7005:99:0,120,1800	0/0:207,0:207:99:0,120,1800	0/0:293,0:293:99:0,120,1800	0/0:3684,0:3684:99:0,120,1800	0/0:3700,0:3700:99:0,120,1800	0/0:4033,0:4033:99:0,120,1800	0/0:6739,0:6739:99:0,120,1800	0/0:6867,0:6867:99:0,120,1800	0/0:6718,0:6718:99:0,120,1800	0/0:7358,0:7358:99:0,120,1800	0/0:3697,0:3697:99:0,120,1800	0/0:7041,0:7041:99:0,120,1800	0/0:36,0:36:99:0,99,1219
Z4_18S-ITS-28S	4238	.	C	T	4206480.83	PASS	AC=32;AF=0.068;AN=472;BaseQRankSum=-9.700e-02;DP=359844;ExcessHet=-0.0000;FS=0.000;InbreedingCoeff=0.9834;MLEAC=32;MLEAF=0.068;MQ=60.00;MQRankSum=-3.500e-02;QD=32.31;ReadPosRankSum=0.501;SOR=0.766	GT:AD:DP:GQ:PL	0/0:309,0:309:99:0,120,1800	0/0:7138,0:7138:99:0,120,1800	0/0:5809,0:5809:99:0,120,1800	0/0:3687,0:3687:99:0,120,1800	0/0:292,0:292:99:0,120,1800	0/0:268,0:268:99:0,120,1800	1/1:2,6895:6897:99:278664,20659,0	1/1:3,6922:6925:99:271725,20693,0	0/0:4034,0:4034:99:0,120,1800	0/0:311,0:311:99:0,120,1800	0/0:4373,0:4373:99:0,120,1800	1/1:205,6796:7001:99:263240,12182,0	1/1:3,6568:6571:99:258541,19634,0	0/0:270,0:270:99:0,120,1800	0/0:4159,0:4159:99:0,120,1800	0/0:279,0:279:99:0,120,1800	0/0:235,0:235:99:0,106,1800	0/0:305,0:305:99:0,120,1800	0/0:149,0:149:99:0,120,1800	0/0:3566,0:3566:99:0,120,1800	0/0:4366,0:4366:99:0,120,1800	1/1:0,6968:6968:99:282800,20953,0	1/1:1,6628:6629:99:259995,19895,0	1/1:0,6662:6662:99:260475,20021,0	0/0:4357,0:4357:99:0,120,1800	0/0:172,0:172:99:0,102,1800	0/0:5651,0:5651:99:0,120,1800	1/1:2,4759:4761:99:181496,14225,0	1/1:3,7031:7034:99:280336,21037,0	0/0:207,0:207:99:0,120,1800	0/0:293,0:293:99:0,120,1800	0/0:3684,0:3684:99:0,120,1800	0/0:3700,0:3700:99:0,120,1800	0/0:4033,0:4033:99:0,120,1800	1/1:12,7286:7298:99:283688,21484,0	1/1:10,7319:7329:99:287751,21710,0	1/1:6,7187:7193:99:282932,21388,0	1/1:2,7419:7421:99:306543,22237,0	0/0:3697,0:3697:99:0,120,1800	1/1:147,7036:7183:99:279370,15051,0	0/0:36,0:36:99:0,99,1219
Z4_18S-ITS-28S	4305	.	G	A	1006135.81	PASS	AC=17;AF=0.036;AN=472;BaseQRankSum=1.26;DP=354116;ExcessHet=0.0000;FS=0.000;InbreedingCoeff=0.9400;MLEAC=17;MLEAF=0.036;MQ=59.99;MQRankSum=-4.000e-03;QD=34.29;ReadPosRankSum=1.36;SOR=0.434	GT:AD:DP:GQ:PL	0/0:309,0:309:99:0,120,1800	0/0:7138,0:7138:99:0,120,1800	0/0:5809,0:5809:99:0,120,1800	0/0:3687,0:3687:99:0,120,1800	0/0:292,0:292:99:0,120,1800	0/0:268,0:268:99:0,120,1800	0/0:6433,0:6433:99:0,120,1800	0/0:6801,0:6801:99:0,120,1800	0/0:4034,0:4034:99:0,120,1800	0/0:311,0:311:99:0,120,1800	0/0:4373,0:4373:99:0,120,1800	0/0:6759,0:6759:99:0,120,1800	0/0:6412,0:6412:99:0,120,1800	0/0:270,0:270:99:0,120,1800	0/0:4159,0:4159:99:0,120,1800	0/0:279,0:279:99:0,120,1800	0/0:235,0:235:99:0,106,1800	0/0:305,0:305:99:0,120,1800	0/0:149,0:149:99:0,120,1800	0/0:3566,0:3566:99:0,120,1800	0/0:4366,0:4366:99:0,120,1800	0/0:6617,0:6617:99:0,120,1800	0/0:6424,0:6424:99:0,120,1800	0/0:6503,0:6503:99:0,120,1800	0/0:4357,0:4357:99:0,120,1800	0/0:172,0:172:99:0,102,1800	0/0:5651,0:5651:99:0,120,1800	0/0:4531,0:4531:99:0,120,1800	0/0:6937,0:6937:99:0,120,1800	0/0:207,0:207:99:0,120,1800	0/0:293,0:293:99:0,120,1800	0/0:3684,0:3684:99:0,120,1800	0/0:3700,0:3700:99:0,120,1800	0/0:4033,0:4033:99:0,120,1800	0/0:6825,0:6825:99:0,120,1800	0/0:6970,0:6970:99:0,120,1800	0/0:6793,0:6793:99:0,120,1800	0/0:7376,0:7376:99:0,120,1800	0/0:3697,0:3697:99:0,120,1800	0/0:6852,0:6852:99:0,120,1800	0/0:36,0:36:99:0,99,1219
Z4_18S-ITS-28S	4402	.	A	G	4289394.68	PASS	AC=32;AF=0.068;AN=472;BaseQRankSum=1.59;DP=356854;ExcessHet=-0.0000;FS=0.000;InbreedingCoeff=0.9997;MLEAC=32;MLEAF=0.068;MQ=60.00;MQRankSum=-8.500e-02;QD=30.05;ReadPosRankSum=0.588;SOR=0.758	GT:AD:DP:GQ:PGT:PID:PL:PS	0/0:309,0:309:99:.:.:0,120,1800	0/0:7138,0:7138:99:.:.:0,120,1800	0/0:5809,0:5809:99:.:.:0,120,1800	0/0:3687,0:3687:99:.:.:0,120,1800	0/0:292,0:292:99:.:.:0,120,1800	0/0:268,0:268:99:.:.:0,120,1800	1/1:9,6550:6559:99:.:.:267377,19439,0	1|1:32,7006:7038:99:1|1:4402_A_G:279565,19902,0:4402	0/0:4034,0:4034:99:.:.:0,120,1800	0/0:311,0:311:99:.:.:0,120,1800	0/0:4373,0:4373:99:.:.:0,120,1800	1/1:48,6765:6813:99:.:.:279012,18547,0	1|1:25,6615:6640:99:1|1:4402_A_G:261202,19201,0:4402	0/0:270,0:270:99:.:.:0,120,1800	0/0:4159,0:4159:99:.:.:0,120,1800	0/0:279,0:279:99:.:.:0,120,1800	0/0:235,0:235:99:.:.:0,106,1800	0/0:305,0:305:99:.:.:0,120,1800	0/0:149,0:149:99:.:.:0,120,1800	0/0:3566,0:3566:99:.:.:0,120,1800	0/0:4366,0:4366:99:.:.:0,120,1800	1|1:0,6746:6746:99:1|1:4402_A_G:301441,20302,0:4402	1/1:24,6571:6595:99:.:.:261498,19001,0	1|1:26,6789:6815:99:1|1:4402_A_G:269196,19630,0:4402	0/0:4357,0:4357:99:.:.:0,120,1800	0/0:172,0:172:99:.:.:0,102,1800	0/0:5651,0:5651:99:.:.:0,120,1800	1|1:5,4706:4711:99:1|1:4402_A_G:180895,13940,0:4402	1/1:18,7129:7147:99:.:.:287270,21014,0	0/0:207,0:207:99:.:.:0,120,1800	0/0:293,0:293:99:.:.:0,120,1800	0/0:3684,0:3684:99:.:.:0,120,1800	0/0:3700,0:3700:99:.:.:0,120,1800	0/0:4033,0:4033:99:.:.:0,120,1800	1/1:38,7079:7117:99:.:.:292252,20146,0	1|1:29,7219:7248:99:1|1:4402_A_G:298100,20684,0:4402	1|1:46,7017:7063:99:1|1:4402_A_G:288368,19625,0:4402	1|1:38,7422:7460:99:1|1:4402_A_G:307765,21320,0:4402	0/0:3697,0:3697:99:.:.:0,120,1800	1|1:181,6811:6992:99:1|1:4402_A_G:293751,12913,0:4402	0/0:36,0:36:99:.:.:0,99,1219
Z4_18S-ITS-28S	4409	.	A	G	5710094.8	PASS	AC=50;AF=0.106;AN=472;BaseQRankSum=0.685;DP=358218;ExcessHet=-0.0000;FS=0.000;InbreedingCoeff=0.9998;MLEAC=50;MLEAF=0.106;MQ=60.00;MQRankSum=-1.770e-01;QD=33.30;ReadPosRankSum=-8.850e-01;SOR=0.604	GT:AD:DP:GQ:PGT:PID:PL:PS	0/0:309,0:309:99:.:.:0,120,1800	0/0:7138,0:7138:99:.:.:0,120,1800	0/0:5809,0:5809:99:.:.:0,120,1800	0/0:3687,0:3687:99:.:.:0,120,1800	0/0:292,0:292:99:.:.:0,120,1800	0/0:268,0:268:99:.:.:0,120,1800	1/1:0,6649:6649:99:.:.:297394,20014,0	1|1:0,7099:7099:99:1|1:4402_A_G:316909,21367,0:4402	0/0:4034,0:4034:99:.:.:0,120,1800	0/0:311,0:311:99:.:.:0,120,1800	0/0:4373,0:4373:99:.:.:0,120,1800	1/1:18,6892:6910:99:.:.:305982,20002,0	1|1:0,6738:6738:99:1|1:4402_A_G:300768,20281,0:4402	0/0:270,0:270:99:.:.:0,120,1800	0/0:4159,0:4159:99:.:.:0,120,1800	0/0:279,0:279:99:.:.:0,120,1800	0/0:235,0:235:99:.:.:0,106,1800	0/0:305,0:305:99:.:.:0,120,1800	0/0:149,0:149:99:.:.:0,120,1800	0/0:3566,0:3566:99:.:.:0,120,1800	0/0:4366,0:4366:99:.:.:0,120,1800	1|1:0,6774:6774:99:1|1:4402_A_G:302711,20389,0:4402	1/1:0,6637:6637:99:.:.:296340,19978,0	1|1:0,6867:6867:99:1|1:4402_A_G:306381,20672,0:4402	0/0:4357,0:4357:99:.:.:0,120,1800	0/0:172,0:172:99:.:.:0,102,1800	0/0:5651,0:5651:99:.:.:0,120,1800	1|1:0,4751:4751:99:1|1:4402_A_G:211898,14300,0:4402	1/1:0,5390:5393:99:.:.:321521,21655,0	0/0:207,0:207:99:.:.:0,120,1800	0/0:293,0:293:99:.:.:0,120,1800	0/0:3684,0:3684:99:.:.:0,120,1800	0/0:3700,0:3700:99:.:.:0,120,1800	0/0:4033,0:4033:99:.:.:0,120,1800	1/1:5,7203:7208:99:.:.:320779,21486,0	1|1:5,7335:7340:99:1|1:4402_A_G:327073,21892,0:4402	1|1:8,7154:7162:99:1|1:4402_A_G:318346,21298,0:4402	1|1:0,7545:7545:99:1|1:4402_A_G:337521,22712,0:4402	0/0:3697,0:3697:99:.:.:0,120,1800	1|1:0,6997:6997:99:1|1:4402_A_G:310272,21055,0:4402	0/0:36,0:36:99:.:.:0,99,1219
Z4_18S-ITS-28S	4464	.	C	G	466.82	PASS	AC=4;AF=8.475e-03;AN=472;DP=351093;ExcessHet=0.0000;FS=0.000;InbreedingCoeff=0.9912;MLEAC=2;MLEAF=4.237e-03;MQ=40.74;QD=31.74;SOR=1.179	GT:AD:DP:GQ:PL	0/0:309,0:309:99:0,120,1800	0/0:7138,0:7138:99:0,120,1800	0/0:5809,0:5809:99:0,120,1800	0/0:3687,0:3687:99:0,120,1800	0/0:292,0:292:99:0,120,1800	0/0:268,0:268:99:0,120,1800	0/0:6547,0:6547:99:0,120,1800	0/0:6903,0:6903:99:0,120,1800	0/0:4034,0:4034:99:0,120,1800	0/0:311,0:311:99:0,120,1800	0/0:4373,0:4373:99:0,120,1800	0/0:6773,0:6773:99:0,120,1800	0/0:6584,0:6584:99:0,120,1800	0/0:270,0:270:99:0,120,1800	0/0:4159,0:4159:99:0,120,1800	0/0:279,0:279:99:0,120,1800	0/0:235,0:235:99:0,106,1800	0/0:305,0:305:99:0,120,1800	0/0:149,0:149:99:0,120,1800	0/0:3566,0:3566:99:0,120,1800	0/0:4366,0:4366:99:0,120,1800	0/0:6619,0:6619:99:0,120,1800	0/0:6442,0:6442:99:0,120,1800	0/0:6643,0:6643:99:0,120,1800	0/0:4357,0:4357:99:0,120,1800	0/0:172,0:172:99:0,102,1800	0/0:5651,0:5651:99:0,120,1800	0/0:4644,0:4644:99:0,120,1800	0/0:7003,0:7003:99:0,120,1800	0/0:207,0:207:99:0,120,1800	0/0:293,0:293:99:0,120,1800	0/0:3684,0:3684:99:0,120,1800	0/0:3700,0:3700:99:0,120,1800	0/0:4033,0:4033:99:0,120,1800	0/0:6533,0:6533:99:0,120,1800	0/0:6724,0:6724:99:0,120,1800	0/0:6530,0:6530:99:0,120,1800	0/0:7330,0:7330:99:0,120,1800	0/0:3697,0:3697:99:0,120,1800	0/0:6878,0:6878:99:0,120,1800	0/0:36,0:36:99:0,99,1219
Z4_18S-ITS-28S	4469	.	G	C	176193.46	PASS	AC=2;AF=4.237e-03;AN=472;BaseQRankSum=-1.812e+00;DP=351937;ExcessHet=3.0195;FS=0.000;InbreedingCoeff=-0.0043;MLEAC=2;MLEAF=4.237e-03;MQ=60.00;MQRankSum=0.00;QD=17.32;ReadPosRankSum=-7.000e-01;SOR=0.684	GT:AD:DP:GQ:PL	0/0:309,0:309:99:0,120,1800	0/0:7138,0:7138:99:0,120,1800	0/0:5809,0:5809:99:0,120,1800	0/0:3687,0:3687:99:0,120,1800	0/0:292,0:292:99:0,120,1800	0/0:268,0:268:99:0,120,1800	0/0:6547,0:6547:99:0,120,1800	0/0:6903,0:6903:99:0,120,1800	0/0:4034,0:4034:99:0,120,1800	0/0:311,0:311:99:0,120,1800	0/0:4373,0:4373:99:0,120,1800	0/0:6773,0:6773:99:0,120,1800	0/0:6584,0:6584:99:0,120,1800	0/0:270,0:270:99:0,120,1800	0/0:4159,0:4159:99:0,120,1800	0/0:279,0:279:99:0,120,1800	0/0:235,0:235:99:0,106,1800	0/0:305,0:305:99:0,120,1800	0/0:149,0:149:99:0,120,1800	0/0:3566,0:3566:99:0,120,1800	0/0:4366,0:4366:99:0,120,1800	0/0:6619,0:6619:99:0,120,1800	0/0:6442,0:6442:99:0,120,1800	0/0:6643,0:6643:99:0,120,1800	0/0:4357,0:4357:99:0,120,1800	0/0:172,0:172:99:0,102,1800	0/0:5651,0:5651:99:0,120,1800	0/0:4644,0:4644:99:0,120,1800	0/0:7003,0:7003:99:0,120,1800	0/0:207,0:207:99:0,120,1800	0/0:293,0:293:99:0,120,1800	0/0:3684,0:3684:99:0,120,1800	0/0:3700,0:3700:99:0,120,1800	0/0:4033,0:4033:99:0,120,1800	0/0:6533,0:6533:99:0,120,1800	0/0:6724,0:6724:99:0,120,1800	0/0:6530,0:6530:99:0,120,1800	0/0:7330,0:7330:99:0,120,1800	0/0:3697,0:3697:99:0,120,1800	0/0:6878,0:6878:99:0,120,1800	0/0:36,0:36:99:0,99,1219
Z4_18S-ITS-28S	4486	.	C	T	1042244.68	PASS	AC=14;AF=0.030;AN=472;BaseQRankSum=1.06;DP=352705;ExcessHet=0.0000;FS=0.000;InbreedingCoeff=0.9976;MLEAC=14;MLEAF=0.030;MQ=60.00;MQRankSum=-2.670e-01;QD=28.66;ReadPosRankSum=-6.890e-01;SOR=0.544	GT:AD:DP:GQ:PGT:PID:PL:PS	0/0:309,0:309:99:.:.:0,120,1800	0/0:7138,0:7138:99:.:.:0,120,1800	0/0:5809,0:5809:99:.:.:0,120,1800	0/0:3687,0:3687:99:.:.:0,120,1800	0/0:292,0:292:99:.:.:0,120,1800	0/0:268,0:268:99:.:.:0,120,1800	0/0:6547,0:6547:99:.:.:0,120,1800	0/0:6903,0:6903:99:.:.:0,120,1800	0/0:4034,0:4034:99:.:.:0,120,1800	0/0:311,0:311:99:.:.:0,120,1800	0/0:4373,0:4373:99:.:.:0,120,1800	0/0:6773,0:6773:99:.:.:0,120,1800	0/0:6584,0:6584:99:.:.:0,120,1800	0/0:270,0:270:99:.:.:0,120,1800	0/0:4159,0:4159:99:.:.:0,120,1800	0/0:279,0:279:99:.:.:0,120,1800	0/0:235,0:235:99:.:.:0,106,1800	0/0:305,0:305:99:.:.:0,120,1800	0/0:149,0:149:99:.:.:0,120,1800	0/0:3566,0:3566:99:.:.:0,120,1800	0/0:4366,0:4366:99:.:.:0,120,1800	0/0:6619,0:6619:99:.:.:0,120,1800	0/0:6442,0:6442:99:.:.:0,120,1800	0/0:6643,0:6643:99:.:.:0,120,1800	0/0:4357,0:4357:99:.:.:0,120,1800	0/0:172,0:172:99:.:.:0,102,1800	0/0:5651,0:5651:99:.:.:0,120,1800	0/0:4644,0:4644:99:.:.:0,120,1800	0/0:7003,0:7003:99:.:.:0,120,1800	0/0:207,0:207:99:.:.:0,120,1800	0/0:293,0:293:99:.:.:0,120,1800	0/0:3684,0:3684:99:.:.:0,120,1800	0/0:3700,0:3700:99:.:.:0,120,1800	0/0:4033,0:4033:99:.:.:0,120,1800	0/0:6533,0:6533:99:.:.:0,120,1800	0/0:6724,0:6724:99:.:.:0,120,1800	0/0:6530,0:6530:99:.:.:0,120,1800	0/0:7330,0:7330:99:.:.:0,120,1800	0/0:3697,0:3697:99:.:.:0,120,1800	0/0:6878,0:6878:99:.:.:0,120,1800	0/0:36,0:36:99:.:.:0,99,1219
Z4_18S-ITS-28S	4494	.	T	C	278198.59	PASS	AC=2;AF=4.237e-03;AN=472;BaseQRankSum=-1.430e+00;DP=352082;ExcessHet=0.0046;FS=0.000;InbreedingCoeff=0.6636;MLEAC=2;MLEAF=4.237e-03;MQ=60.00;MQRankSum=-3.400e-02;QD=25.41;ReadPosRankSum=3.95;SOR=0.704	GT:AD:DP:GQ:PL	0/0:309,0:309:99:0,120,1800	0/0:7138,0:7138:99:0,120,1800	0/0:5809,0:5809:99:0,120,1800	0/0:3687,0:3687:99:0,120,1800	0/0:292,0:292:99:0,120,1800	0/0:268,0:268:99:0,120,1800	0/0:6547,0:6547:99:0,120,1800	0/0:6903,0:6903:99:0,120,1800	0/0:4034,0:4034:99:0,120,1800	0/0:311,0:311:99:0,120,1800	0/0:4373,0:4373:99:0,120,1800	0/0:6773,0:6773:99:0,120,1800	0/0:6584,0:6584:99:0,120,1800	0/0:270,0:270:99:0,120,1800	0/0:4159,0:4159:99:0,120,1800	0/0:279,0:279:99:0,120,1800	0/0:235,0:235:99:0,106,1800	0/0:305,0:305:99:0,120,1800	0/0:149,0:149:99:0,120,1800	0/0:3566,0:3566:99:0,120,1800	0/0:4366,0:4366:99:0,120,1800	0/0:6619,0:6619:99:0,120,1800	0/0:6442,0:6442:99:0,120,1800	0/0:6643,0:6643:99:0,120,1800	0/0:4357,0:4357:99:0,120,1800	0/0:172,0:172:99:0,102,1800	0/0:5651,0:5651:99:0,120,1800	0/0:4644,0:4644:99:0,120,1800	0/0:7003,0:7003:99:0,120,1800	0/0:207,0:207:99:0,120,1800	0/0:293,0:293:99:0,120,1800	0/0:3684,0:3684:99:0,120,1800	0/0:3700,0:3700:99:0,120,1800	0/0:4033,0:4033:99:0,120,1800	0/0:6533,0:6533:99:0,120,1800	0/0:6724,0:6724:99:0,120,1800	0/0:6530,0:6530:99:0,120,1800	0/0:7330,0:7330:99:0,120,1800	0/0:3697,0:3697:99:0,120,1800	0/0:6878,0:6878:99:0,120,1800	0/0:36,0:36:99:0,99,1219
Z4_18S-ITS-28S	4515	.	C	T	39.24	PASS	AC=1;AF=2.119e-03;AN=472;BaseQRankSum=-1.147e+00;DP=352147;ExcessHet=3.0103;FS=0.000;InbreedingCoeff=-0.0025;MLEAC=1;MLEAF=2.119e-03;MQ=56.46;MQRankSum=0.00;QD=4.36;ReadPosRankSum=-3.600e-01;SOR=0.569	GT:AD:DP:GQ:PGT:PID:PL:PS	0/0:309,0:309:99:.:.:0,120,1800	0/0:7138,0:7138:99:.:.:0,120,1800	0/0:5809,0:5809:99:.:.:0,120,1800	0/0:3687,0:3687:99:.:.:0,120,1800	0/0:292,0:292:99:.:.:0,120,1800	0/0:268,0:268:99:.:.:0,120,1800	0/0:6547,0:6547:99:.:.:0,120,1800	0/0:6903,0:6903:99:.:.:0,120,1800	0/0:4034,0:4034:99:.:.:0,120,1800	0/0:311,0:311:99:.:.:0,120,1800	0/0:4373,0:4373:99:.:.:0,120,1800	0/0:6773,0:6773:99:.:.:0,120,1800	0/0:6584,0:6584:99:.:.:0,120,1800	0/0:270,0:270:99:.:.:0,120,1800	0/0:4159,0:4159:99:.:.:0,120,1800	0/0:279,0:279:99:.:.:0,120,1800	0/0:235,0:235:99:.:.:0,106,1800	0/0:305,0:305:99:.:.:0,120,1800	0/0:149,0:149:99:.:.:0,120,1800	0/0:3566,0:3566:99:.:.:0,120,1800	0/0:4366,0:4366:99:.:.:0,120,1800	0/0:6785,0:6785:99:.:.:0,120,1800	0/0:6442,0:6442:99:.:.:0,120,1800	0/0:6643,0:6643:99:.:.:0,120,1800	0/0:4357,0:4357:99:.:.:0,120,1800	0/0:172,0:172:99:.:.:0,102,1800	0/0:5651,0:5651:99:.:.:0,120,1800	0/0:4644,0:4644:99:.:.:0,120,1800	0/0:7003,0:7003:99:.:.:0,120,1800	0/0:207,0:207:99:.:.:0,120,1800	0/0:293,0:293:99:.:.:0,120,1800	0/0:3684,0:3684:99:.:.:0,120,1800	0/0:3700,0:3700:99:.:.:0,120,1800	0/0:4033,0:4033:99:.:.:0,120,1800	0/0:6533,0:6533:99:.:.:0,120,1800	0/0:6724,0:6724:99:.:.:0,120,1800	0/0:6530,0:6530:99:.:.:0,120,1800	0/0:7330,0:7330:99:.:.:0,120,1800	0/0:3697,0:3697:99:.:.:0,120,1800	0/0:6942,0:6942:99:.:.:0,120,1800	0/0:36,0:36:99:.:.:0,99,1219
Z4_18S-ITS-28S	4899	.	A	G	616367.1	PASS	AC=5;AF=0.011;AN=472;BaseQRankSum=4.04;DP=356163;ExcessHet=0.0463;FS=1.116;InbreedingCoeff=0.3929;MLEAC=5;MLEAF=0.011;MQ=60.00;MQRankSum=-4.000e-03;QD=22.23;ReadPosRankSum=0.489;SOR=0.673	GT:AD:DP:GQ:PL	0/0:309,0:309:99:0,120,1800	0/1:3197,4003:7200:99:145824,0,110471	0/0:5809,0:5809:99:0,120,1800	0/0:3687,0:3687:99:0,120,1800	0/0:292,0:292:99:0,120,1800	0/0:268,0:268:99:0,120,1800	0/0:6547,0:6547:99:0,120,1800	0/0:6903,0:6903:99:0,120,1800	0/0:4034,0:4034:99:0,120,1800	0/0:311,0:311:99:0,120,1800	0/0:4373,0:4373:99:0,120,1800	0/0:6773,0:6773:99:0,120,1800	0/0:6584,0:6584:99:0,120,1800	0/0:270,0:270:99:0,120,1800	0/0:4159,0:4159:99:0,120,1800	0/0:279,0:279:99:0,120,1800	0/0:235,0:235:99:0,106,1800	0/0:305,0:305:99:0,120,1800	0/0:149,0:149:99:0,120,1800	0/0:3566,0:3566:99:0,120,1800	0/0:4366,0:4366:99:0,120,1800	0/0:6785,0:6785:99:0,120,1800	0/0:6442,0:6442:99:0,120,1800	0/0:6643,0:6643:99:0,120,1800	0/0:4357,0:4357:99:0,120,1800	0/0:172,0:172:99:0,102,1800	0/1:4512,1669:6191:99:45640,0,147306	0/0:4644,0:4644:99:0,120,1800	0/0:7003,0:7003:99:0,120,1800	0/0:207,0:207:99:0,120,1800	0/0:293,0:293:99:0,120,1800	0/0:3684,0:3684:99:0,120,1800	0/0:3700,0:3700:99:0,120,1800	0/0:4033,0:4033:99:0,120,1800	0/0:6533,0:6533:99:0,120,1800	0/0:6724,0:6724:99:0,120,1800	0/0:6530,0:6530:99:0,120,1800	0/0:7330,0:7330:99:0,120,1800	0/0:3697,0:3697:99:0,120,1800	0/0:6942,0:6942:99:0,120,1800	0/0:36,0:36:99:0,99,1219
Z4_18S-ITS-28S	4993	.	C	T	4722480.93	PASS	AC=32;AF=0.068;AN=472;BaseQRankSum=0.686;DP=360753;ExcessHet=-0.0000;FS=0.000;InbreedingCoeff=0.9810;MLEAC=32;MLEAF=0.068;MQ=60.00;MQRankSum=-4.280e-01;QD=28.50;ReadPosRankSum=0.870;SOR=0.625	GT:AD:DP:GQ:PGT:PID:PL:PS	0/0:309,0:309:99:.:.:0,120,1800	0/0:6877,0:6877:99:.:.:0,120,1800	0/0:5809,0:5809:99:.:.:0,120,1800	0/0:3687,0:3687:99:.:.:0,120,1800	0/0:292,0:292:99:.:.:0,120,1800	0/0:268,0:268:99:.:.:0,120,1800	1/1:0,7038:7042:99:.:.:316809,21454,0	1/1:1,6466:7050:99:.:.:299736,21398,0	0/0:4034,0:4034:99:.:.:0,120,1800	0/0:311,0:311:99:.:.:0,120,1800	0/0:4373,0:4373:99:.:.:0,120,1800	1/1:156,6807:6963:99:.:.:294315,14008,0	1/1:18,6787:6805:99:.:.:298856,19838,0	0/0:270,0:270:99:.:.:0,120,1800	0/0:4159,0:4159:99:.:.:0,120,1800	0/0:279,0:279:99:.:.:0,120,1800	0/0:235,0:235:99:.:.:0,106,1800	0/0:305,0:305:99:.:.:0,120,1800	0/0:149,0:149:99:.:.:0,120,1800	0/0:3566,0:3566:99:.:.:0,120,1800	0/0:4366,0:4366:99:.:.:0,120,1800	1/1:19,6986:7021:99:.:.:309638,20278,0	1|1:5,6788:6793:99:1|1:4993_C_T:301155,20238,0:4993	1|1:1,6959:6960:99:1|1:4993_C_T:308443,20922,0:4993	0/0:4357,0:4357:99:.:.:0,120,1800	0/0:172,0:172:99:.:.:0,102,1800	0/0:5634,0:5634:99:.:.:0,120,1800	1/1:0,5074:5076:99:.:.:227347,15484,0	1/1:17,6582:7066:99:.:.:303480,20759,0	0/0:207,0:207:99:.:.:0,120,1800	0/0:293,0:293:99:.:.:0,120,1800	0/0:3684,0:3684:99:.:.:0,120,1800	0/0:3700,0:3700:99:.:.:0,120,1800	0/0:4033,0:4033:99:.:.:0,120,1800	1/1:9,7278:7289:99:.:.:321535,21672,0	1/1:7,6760:7177:99:.:.:311765,21615,0	1/1:8,7125:7133:99:.:.:311962,21259,0	1/1:0,7420:7420:99:.:.:330807,22351,0	0/0:3697,0:3697:99:.:.:0,120,1800	1/1:111,7011:7139:99:.:.:305863,16513,0	0/0:36,0:36:99:.:.:0,99,1219
Z4_18S-ITS-28S	5002	.	G	A	4677163.25	PASS	AC=32;AF=0.068;AN=472;BaseQRankSum=1.47;DP=360228;ExcessHet=-0.0000;FS=0.000;InbreedingCoeff=0.9881;MLEAC=32;MLEAF=0.068;MQ=60.00;MQRankSum=-1.900e-02;QD=35.19;ReadPosRankSum=0.390;SOR=0.591	GT:AD:DP:GQ:PGT:PID:PL:PS	0/0:309,0:309:99:.:.:0,120,1800	0/0:6877,0:6877:99:.:.:0,120,1800	0/0:5809,0:5809:99:.:.:0,120,1800	0/0:3687,0:3687:99:.:.:0,120,1800	0/0:292,0:292:99:.:.:0,120,1800	0/0:268,0:268:99:.:.:0,120,1800	1/1:0,6926:6947:99:.:.:318540,21432,0	1/1:4,7064:7082:99:.:.:281794,21092,0	0/0:4034,0:4034:99:.:.:0,120,1800	0/0:311,0:311:99:.:.:0,120,1800	0/0:4373,0:4373:99:.:.:0,120,1800	1/1:136,6738:6892:99:.:.:303116,15135,0	1/1:0,6614:6630:99:.:.:304467,20479,0	0/0:270,0:270:99:.:.:0,120,1800	0/0:4159,0:4159:99:.:.:0,120,1800	0/0:279,0:279:99:.:.:0,120,1800	0/0:235,0:235:99:.:.:0,106,1800	0/0:305,0:305:99:.:.:0,120,1800	0/0:149,0:149:99:.:.:0,120,1800	0/0:3566,0:3566:99:.:.:0,120,1800	0/0:4366,0:4366:99:.:.:0,120,1800	1|1:0,7162:7162:99:1|1:5002_G_A:321239,21558,0:5002	1/1:0,6622:6636:99:.:.:304611,20459,0	1/1:0,6742:6768:99:.:.:310143,20906,0	0/0:4357,0:4357:99:.:.:0,120,1800	0/0:172,0:172:99:.:.:0,102,1800	0/0:5634,0:5634:99:.:.:0,120,1800	1/1:0,4986:4988:99:.:.:230036,15500,0	1/1:0,7076:7092:99:.:.:325906,21918,0	0/0:207,0:207:99:.:.:0,120,1800	0/0:293,0:293:99:.:.:0,120,1800	0/0:3684,0:3684:99:.:.:0,120,1800	0/0:3700,0:3700:99:.:.:0,120,1800	0/0:4033,0:4033:99:.:.:0,120,1800	1/1:15,7055:7113:99:.:.:266749,20758,0	1/1:7,7171:7225:99:.:.:329663,21962,0	1/1:8,6943:6996:99:.:.:264982,20623,0	1/1:0,7310:7325:99:.:.:336505,22602,0	0/0:3697,0:3697:99:.:.:0,120,1800	1|1:106,7201:7307:99:1|1:5002_G_A:316986,17221,0:5002	0/0:36,0:36:99:.:.:0,99,1219
Z4_18S-ITS-28S	5007	.	G	A	4833622.51	PASS	AC=33;AF=0.070;AN=472;BaseQRankSum=-4.030e-01;DP=367034;ExcessHet=-0.0000;FS=0.000;InbreedingCoeff=0.9326;MLEAC=33;MLEAF=0.070;MQ=60.00;MQRankSum=-1.800e-02;QD=30.73;ReadPosRankSum=0.717;SOR=0.703	GT:AD:DP:GQ:PGT:PID:PL:PS	0/0:309,0:309:99:.:.:0,120,1800	0/0:6877,0:6877:99:.:.:0,120,1800	0/0:5809,0:5809:99:.:.:0,120,1800	0/0:3687,0:3687:99:.:.:0,120,1800	0/0:292,0:292:99:.:.:0,120,1800	0/0:268,0:268:99:.:.:0,120,1800	1/1:16,6946:6967:99:.:.:313691,20490,0	1|1:13,7149:7162:99:1|1:4992_C_CT:319164,21011,0:4992	0/0:4034,0:4034:99:.:.:0,120,1800	0/0:311,0:311:99:.:.:0,120,1800	0/0:4373,0:4373:99:.:.:0,120,1800	1/1:173,6822:6995:99:.:.:296266,13369,0	1/1:24,6586:6616:99:.:.:298952,19264,0	0/0:270,0:270:99:.:.:0,120,1800	0/0:4159,0:4159:99:.:.:0,120,1800	0/0:279,0:279:99:.:.:0,120,1800	0/0:235,0:235:99:.:.:0,106,1800	0/0:305,0:305:99:.:.:0,120,1800	0/0:149,0:149:99:.:.:0,120,1800	0/0:3566,0:3566:99:.:.:0,120,1800	0/0:4366,0:4366:99:.:.:0,120,1800	1|1:9,7065:7074:99:1|1:5002_G_A:315639,20889,0:5002	1|1:24,6704:6728:99:1|1:4993_C_T:298530,19200,0:4993	1|1:15,6867:6882:99:1|1:4993_C_T:306476,20047,0:4993	0/0:4357,0:4357:99:.:.:0,120,1800	0/0:172,0:172:99:.:.:0,102,1800	0/0:5634,0:5634:99:.:.:0,120,1800	1/1:10,5015:5027:99:.:.:226093,14859,0	1/1:34,7173:7207:99:.:.:319405,20163,0	0/0:207,0:207:99:.:.:0,120,1800	0/0:293,0:293:99:.:.:0,120,1800	0/0:3684,0:3684:99:.:.:0,120,1800	0/0:3700,0:3700:99:.:.:0,120,1800	0/0:4033,0:4033:99:.:.:0,120,1800	1/1:25,7190:7215:99:.:.:319228,20642,0	1/1:23,7302:7325:99:.:.:324961,21065,0	1/1:22,7076:7098:99:.:.:314330,20376,0	1/1:12,7329:7345:99:.:.:331565,21843,0	0/0:3697,0:3697:99:.:.:0,120,1800	1|1:116,7104:7220:99:1|1:5002_G_A:310563,16508,0:5002	0/0:36,0:36:99:.:.:0,99,1219
Z4_18S-ITS-28S	5123	.	A	G	19675.29	PASS	AC=1;AF=2.128e-03;AN=470;BaseQRankSum=2.55;DP=367572;ExcessHet=3.0103;FS=0.000;InbreedingCoeff=0.2691;MLEAC=1;MLEAF=2.128e-03;MQ=60.00;MQRankSum=-1.000e-03;QD=2.72;ReadPosRankSum=-7.420e-01;SOR=0.757	GT:AD:DP:GQ:PL	0/0:309,0:309:99:0,120,1800	0/0:6877,0:6877:99:0,120,1800	0/0:5809,0:5809:99:0,120,1800	0/0:3687,0:3687:99:0,120,1800	0/0:292,0:292:99:0,120,1800	0/0:268,0:268:99:0,120,1800	0/0:6767,0:6767:99:0,120,1800	0/0:6893,0:6893:99:0,120,1800	0/0:4034,0:4034:99:0,120,1800	0/0:311,0:311:99:0,120,1800	0/0:4373,0:4373:99:0,120,1800	0/0:6790,0:6790:99:0,120,1800	0/0:6484,0:6484:99:0,120,1800	0/0:270,0:270:99:0,120,1800	0/0:4159,0:4159:99:0,120,1800	0/0:279,0:279:99:0,120,1800	0/0:235,0:235:99:0,106,1800	0/0:305,0:305:99:0,120,1800	0/0:149,0:149:99:0,120,1800	0/0:3566,0:3566:99:0,120,1800	0/0:4366,0:4366:99:0,120,1800	0/0:6838,0:6838:99:0,120,1800	0/0:6426,0:6426:99:0,120,1800	0/0:6652,0:6652:99:0,120,1800	0/0:4357,0:4357:99:0,120,1800	0/0:172,0:172:99:0,102,1800	0/0:5634,0:5634:99:0,120,1800	0/0:4773,0:4773:99:0,120,1800	0/0:6983,0:6983:99:0,120,1800	0/0:207,0:207:99:0,120,1800	0/0:293,0:293:99:0,120,1800	0/0:3684,0:3684:99:0,120,1800	0/0:3700,0:3700:99:0,120,1800	0/0:4033,0:4033:99:0,120,1800	0/0:6814,0:6814:99:0,120,1800	0/0:6982,0:6982:99:0,120,1800	0/0:6816,0:6816:99:0,120,1800	0/0:7296,0:7296:99:0,120,1800	0/0:3697,0:3697:99:0,120,1800	0/0:7040,0:7040:99:0,120,1800	0/0:36,0:36:99:0,99,1219
Z4_18S-ITS-28S	5146	.	T	C	4460163.21	PASS	AC=32;AF=0.068;AN=470;BaseQRankSum=0.664;DP=373799;ExcessHet=-0.0000;FS=0.000;InbreedingCoeff=0.9824;MLEAC=32;MLEAF=0.068;MQ=60.00;MQRankSum=-8.000e-03;QD=26.72;ReadPosRankSum=0.338;SOR=0.620	GT:AD:DP:GQ:PGT:PID:PL:PS	0/0:309,0:309:99:.:.:0,120,1800	0/0:6877,0:6877:99:.:.:0,120,1800	0/0:5809,0:5809:99:.:.:0,120,1800	0/0:3687,0:3687:99:.:.:0,120,1800	0/0:292,0:292:99:.:.:0,120,1800	0/0:268,0:268:99:.:.:0,120,1800	1/1:47,6987:7034:99:.:.:301359,19053,0	1/1:65,6901:6971:99:.:.:273420,18482,0	0/0:4034,0:4034:99:.:.:0,120,1800	0/0:311,0:311:99:.:.:0,120,1800	0/0:4373,0:4373:99:.:.:0,120,1800	1/1:33,6864:6897:99:.:.:279875,19443,0	1/1:11,6789:6800:99:.:.:289946,19997,0	0/0:270,0:270:99:.:.:0,120,1800	0/0:4159,0:4159:99:.:.:0,120,1800	0/0:279,0:279:99:.:.:0,120,1800	0/0:235,0:235:99:.:.:0,106,1800	0/0:305,0:305:99:.:.:0,120,1800	0/0:149,0:149:99:.:.:0,120,1800	0/0:3566,0:3566:99:.:.:0,120,1800	0/0:4366,0:4366:99:.:.:0,120,1800	1/1:15,6976:7006:99:.:.:283843,20399,0	1/1:20,6681:6701:99:.:.:264331,19313,0	1/1:8,6946:6954:99:.:.:299459,20567,0	0/0:4357,0:4357:99:.:.:0,120,1800	0/0:172,0:172:99:.:.:0,102,1800	0/0:5634,0:5634:99:.:.:0,120,1800	1/1:11,5028:5042:99:.:.:196993,14781,0	1/1:16,7055:7071:99:.:.:283160,20778,0	0/0:207,0:207:99:.:.:0,120,1800	0/0:293,0:293:99:.:.:0,120,1800	0/0:3684,0:3684:99:.:.:0,120,1800	0/0:3700,0:3700:99:.:.:0,120,1800	0/0:4033,0:4033:99:.:.:0,120,1800	1/1:151,7059:7210:99:.:.:280018,15001,0	1/1:65,7190:7255:99:.:.:292189,19093,0	1/1:154,7082:7236:99:.:.:281746,15038,0	1/1:11,7451:7462:99:.:.:324528,21983,0	0/0:3697,0:3697:99:.:.:0,120,1800	1/1:5,7096:7118:99:.:.:312223,21410,0	0/0:36,0:36:99:.:.:0,99,1219
Z4_18S-ITS-28S	5199	.	A	G	26139.47	PASS	AC=2;AF=4.237e-03;AN=472;BaseQRankSum=1.39;DP=370916;ExcessHet=3.0195;FS=0.000;InbreedingCoeff=-0.0044;MLEAC=2;MLEAF=4.237e-03;MQ=60.00;MQRankSum=0.00;QD=3.59;ReadPosRankSum=1.87;SOR=0.692	GT:AD:DP:GQ:PL	0/0:309,0:309:99:0,120,1800	0/0:6877,0:6877:99:0,120,1800	0/0:5809,0:5809:99:0,120,1800	0/0:3687,0:3687:99:0,120,1800	0/0:292,0:292:99:0,120,1800	0/0:268,0:268:99:0,120,1800	0/0:6920,0:6920:99:0,120,1800	0/0:6947,0:6947:99:0,120,1800	0/0:4034,0:4034:99:0,120,1800	0/0:311,0:311:99:0,120,1800	0/0:4373,0:4373:99:0,120,1800	0/0:6825,0:6825:99:0,120,1800	0/0:6777,0:6777:99:0,120,1800	0/0:270,0:270:99:0,120,1800	0/0:4159,0:4159:99:0,120,1800	0/0:279,0:279:99:0,120,1800	0/0:235,0:235:99:0,106,1800	0/0:305,0:305:99:0,120,1800	0/0:149,0:149:99:0,120,1800	0/0:3566,0:3566:99:0,120,1800	0/0:4366,0:4366:99:0,120,1800	0/0:6981,0:6981:99:0,120,1800	0/0:6677,0:6677:99:0,120,1800	0/0:6828,0:6828:99:0,120,1800	0/0:4357,0:4357:99:0,120,1800	0/0:172,0:172:99:0,102,1800	0/0:5634,0:5634:99:0,120,1800	0/0:5026,0:5026:99:0,120,1800	0/0:7049,0:7049:99:0,120,1800	0/0:207,0:207:99:0,120,1800	0/0:293,0:293:99:0,120,1800	0/0:3684,0:3684:99:0,120,1800	0/0:3700,0:3700:99:0,120,1800	0/0:4033,0:4033:99:0,120,1800	0/0:7123,0:7123:99:0,120,1800	0/0:7145,0:7145:99:0,120,1800	0/0:7134,0:7134:99:0,120,1800	0/0:7340,0:7340:99:0,120,1800	0/0:3697,0:3697:99:0,120,1800	0/0:7102,0:7102:99:0,120,1800	0/0:36,0:36:99:0,99,1219
Z4_18S-ITS-28S	5200	.	C	G	4862199.62	PASS	AC=36;AF=0.076;AN=472;BaseQRankSum=0.850;DP=384079;ExcessHet=-0.0000;FS=0.000;InbreedingCoeff=0.9388;MLEAC=36;MLEAF=0.076;MQ=60.00;MQRankSum=-5.000e-03;QD=24.84;ReadPosRankSum=0.738;SOR=0.660	GT:AD:DP:GQ:PGT:PID:PL:PS	0/0:309,0:309:99:.:.:0,120,1800	0/0:6877,0:6877:99:.:.:0,120,1800	0/0:5809,0:5809:99:.:.:0,120,1800	0/0:3687,0:3687:99:.:.:0,120,1800	0/0:292,0:292:99:.:.:0,120,1800	0/0:268,0:268:99:.:.:0,120,1800	1/1:73,6993:7066:99:.:.:281373,18057,0	1/1:21,7074:7099:99:.:.:280860,20576,0	0/0:4034,0:4034:99:.:.:0,120,1800	0/0:311,0:311:99:.:.:0,120,1800	0/0:4373,0:4373:99:.:.:0,120,1800	1/1:188,6654:6842:99:.:.:264100,12312,0	1/1:37,6911:6948:99:.:.:271874,19393,0	0/1:2621,3524:6145:99:.:.:116998,0,82112	0/0:4159,0:4159:99:.:.:0,120,1800	0/0:279,0:279:99:.:.:0,120,1800	0/0:235,0:235:99:.:.:0,106,1800	0/0:305,0:305:99:.:.:0,120,1800	0/0:149,0:149:99:.:.:0,120,1800	0/0:3566,0:3566:99:.:.:0,120,1800	0/0:4366,0:4366:99:.:.:0,120,1800	1/1:9,7098:7110:99:.:.:316743,21231,0	1/1:35,6842:6877:99:.:.:269380,19240,0	1/1:35,6944:6979:99:.:.:272693,19525,0	0/0:4357,0:4357:99:.:.:0,120,1800	0/0:172,0:172:99:.:.:0,102,1800	0/0:5634,0:5634:99:.:.:0,120,1800	1|1:15,5263:5278:99:1|1:5200_C_G:201231,15270,0:5200	1/1:19,7172:7191:99:.:.:287426,20864,0	0/0:207,0:207:99:.:.:0,120,1800	0/0:293,0:293:99:.:.:0,120,1800	0/0:3684,0:3684:99:.:.:0,120,1800	0/0:3700,0:3700:99:.:.:0,120,1800	0/0:4033,0:4033:99:.:.:0,120,1800	1/1:178,7143:7321:99:.:.:281033,14345,0	1/1:62,7238:7303:99:.:.:293389,19345,0	1/1:143,7194:7337:99:.:.:284186,15912,0	1/1:39,7342:7381:99:.:.:301805,20633,0	0/0:3697,0:3697:99:.:.:0,120,1800	1/1:47,7283:7330:99:.:.:317062,20187,0	0/0:36,0:36:99:.:.:0,99,1219
Z4_18S-ITS-28S	5205	.	A	G	989968.73	PASS	AC=13;AF=0.028;AN=472;BaseQRankSum=1.29;DP=375481;ExcessHet=0.0000;FS=0.000;InbreedingCoeff=0.9585;MLEAC=13;MLEAF=0.028;MQ=60.00;MQRankSum=0.00;QD=25.31;ReadPosRankSum=0.681;SOR=0.658	GT:AD:DP:GQ:PL	0/0:309,0:309:99:0,120,1800	0/0:6877,0:6877:99:0,120,1800	0/0:5809,0:5809:99:0,120,1800	0/0:3687,0:3687:99:0,120,1800	0/0:292,0:292:99:0,120,1800	0/0:268,0:268:99:0,120,1800	0/0:7043,0:7043:99:0,120,1800	0/0:7070,0:7070:99:0,120,1800	0/0:4034,0:4034:99:0,120,1800	0/0:311,0:311:99:0,120,1800	0/0:4373,0:4373:99:0,120,1800	0/0:6834,0:6834:99:0,120,1800	0/0:6932,0:6932:99:0,120,1800	0/0:3938,0:3938:99:0,120,1800	0/0:4159,0:4159:99:0,120,1800	0/0:279,0:279:99:0,120,1800	0/0:235,0:235:99:0,106,1800	0/0:305,0:305:99:0,120,1800	0/0:149,0:149:99:0,120,1800	0/0:3566,0:3566:99:0,120,1800	0/0:4366,0:4366:99:0,120,1800	0/0:7067,0:7067:99:0,120,1800	0/0:6859,0:6859:99:0,120,1800	0/0:6945,0:6945:99:0,120,1800	0/0:4357,0:4357:99:0,120,1800	0/0:172,0:172:99:0,102,1800	0/0:5634,0:5634:99:0,120,1800	0/0:5270,0:5270:99:0,120,1800	0/0:7162,0:7162:99:0,120,1800	0/0:207,0:207:99:0,120,1800	0/0:293,0:293:99:0,120,1800	0/0:3684,0:3684:99:0,120,1800	0/0:3700,0:3700:99:0,120,1800	0/0:4033,0:4033:99:0,120,1800	0/0:7251,0:7251:99:0,120,1800	0/0:7208,0:7208:99:0,120,1800	0/0:7254,0:7254:99:0,120,1800	0/0:7361,0:7361:99:0,120,1800	0/0:3697,0:3697:99:0,120,1800	0/0:7203,0:7203:99:0,120,1800	0/0:36,0:36:99:0,99,1219
Z4_18S-ITS-28S	5206	.	A	G	4961465.72	PASS	AC=32;AF=0.068;AN=472;BaseQRankSum=1.82;DP=376854;ExcessHet=-0.0000;FS=0.000;InbreedingCoeff=0.9984;MLEAC=32;MLEAF=0.068;MQ=60.00;MQRankSum=-8.200e-02;QD=31.63;ReadPosRankSum=1.07;SOR=0.717	GT:AD:DP:GQ:PGT:PID:PL:PS	0/0:309,0:309:99:.:.:0,120,1800	0/0:6877,0:6877:99:.:.:0,120,1800	0/0:5809,0:5809:99:.:.:0,120,1800	0/0:3687,0:3687:99:.:.:0,120,1800	0/0:292,0:292:99:.:.:0,120,1800	0/0:268,0:268:99:.:.:0,120,1800	1/1:18,7159:7177:99:.:.:319555,20856,0	1/1:0,7201:7201:99:.:.:321901,21675,0	0/0:4034,0:4034:99:.:.:0,120,1800	0/0:311,0:311:99:.:.:0,120,1800	0/0:4373,0:4373:99:.:.:0,120,1800	1/1:19,6951:6970:99:.:.:308515,20174,0	1/1:1,7071:7072:99:.:.:315915,21285,0	0/0:3938,0:3938:99:.:.:0,120,1800	0/0:4159,0:4159:99:.:.:0,120,1800	0/0:279,0:279:99:.:.:0,120,1800	0/0:235,0:235:99:.:.:0,106,1800	0/0:305,0:305:99:.:.:0,120,1800	0/0:149,0:149:99:.:.:0,120,1800	0/0:3566,0:3566:99:.:.:0,120,1800	0/0:4366,0:4366:99:.:.:0,120,1800	1/1:0,7087:7102:99:.:.:321882,21657,0	1/1:1,6989:6990:99:.:.:312291,20995,0	1/1:0,7077:7077:99:.:.:316547,21308,0	0/0:4357,0:4357:99:.:.:0,120,1800	0/0:172,0:172:99:.:.:0,102,1800	0/0:5634,0:5634:99:.:.:0,120,1800	1|1:0,5427:5427:99:1|1:5200_C_G:242130,16338,0:5200	1/1:0,7294:7294:99:.:.:326466,21961,0	0/0:207,0:207:99:.:.:0,120,1800	0/0:293,0:293:99:.:.:0,120,1800	0/0:3684,0:3684:99:.:.:0,120,1800	0/0:3700,0:3700:99:.:.:0,120,1800	0/0:4033,0:4033:99:.:.:0,120,1800	1/1:65,7357:7422:99:.:.:325347,19467,0	1/1:27,7377:7404:99:.:.:328545,21080,0	1/1:63,7362:7425:99:.:.:326482,19531,0	1/1:0,7490:7490:99:.:.:335353,22552,0	0/0:3697,0:3697:99:.:.:0,120,1800	1/1:0,7202:7233:99:.:.:325589,22019,0	0/0:36,0:36:99:.:.:0,99,1219
Z4_18S-ITS-28S	5422	.	A	G	382104.22	PASS	AC=4;AF=8.511e-03;AN=470;BaseQRankSum=6.61;DP=368298;ExcessHet=0.0000;FS=0.000;InbreedingCoeff=0.8509;MLEAC=4;MLEAF=8.511e-03;MQ=60.00;MQRankSum=0.00;QD=32.38;ReadPosRankSum=2.27;SOR=0.722	GT:AD:DP:GQ:PL	0/0:309,0:309:99:0,120,1800	0/0:6877,0:6877:99:0,120,1800	0/0:5809,0:5809:99:0,120,1800	0/0:3687,0:3687:99:0,120,1800	0/0:292,0:292:99:0,120,1800	0/0:268,0:268:99:0,120,1800	0/0:6511,0:6511:99:0,120,1800	0/0:6798,0:6798:99:0,120,1800	0/0:4034,0:4034:99:0,120,1800	0/0:311,0:311:99:0,120,1800	0/0:4373,0:4373:99:0,120,1800	0/0:6834,0:6834:99:0,120,1800	0/0:6306,0:6306:99:0,120,1800	0/0:3938,0:3938:99:0,120,1800	0/0:4159,0:4159:99:0,120,1800	0/0:279,0:279:99:0,120,1800	0/0:235,0:235:99:0,106,1800	0/0:305,0:305:99:0,120,1800	0/0:149,0:149:99:0,120,1800	0/0:3566,0:3566:99:0,120,1800	0/0:4366,0:4366:99:0,120,1800	0/0:6739,0:6739:99:0,120,1800	0/0:6283,0:6283:99:0,120,1800	0/0:6556,0:6556:99:0,120,1800	0/0:4357,0:4357:99:0,120,1800	0/0:172,0:172:99:0,102,1800	0/0:5634,0:5634:99:0,120,1800	0/0:4555,0:4555:99:0,120,1800	0/0:6944,0:6944:99:0,120,1800	0/0:207,0:207:99:0,120,1800	0/0:293,0:293:99:0,120,1800	0/0:3684,0:3684:99:0,120,1800	0/0:3700,0:3700:99:0,120,1800	0/0:4033,0:4033:99:0,120,1800	0/0:6916,0:6916:99:0,120,1800	0/0:7055,0:7055:99:0,120,1800	0/0:6831,0:6831:99:0,120,1800	0/0:7288,0:7288:99:0,120,1800	0/0:3697,0:3697:99:0,120,1800	0/0:7061,0:7061:99:0,120,1800	0/0:36,0:36:99:0,99,1219
Z4_18S-ITS-28S	5489	.	T	C	37.24	PASS	AC=1;AF=2.119e-03;AN=472;BaseQRankSum=-1.215e+00;DP=366810;ExcessHet=3.0103;FS=0.000;InbreedingCoeff=-0.0023;MLEAC=1;MLEAF=2.119e-03;MQ=42.00;MQRankSum=0.00;QD=3.39;ReadPosRankSum=0.381;SOR=1.179	GT:AD:DP:GQ:PL	0/0:309,0:309:99:0,120,1800	0/0:6877,0:6877:99:0,120,1800	0/0:5809,0:5809:99:0,120,1800	0/0:3687,0:3687:99:0,120,1800	0/0:292,0:292:99:0,120,1800	0/0:268,0:268:99:0,120,1800	0/0:6511,0:6511:99:0,120,1800	0/0:6798,0:6798:99:0,120,1800	0/0:4034,0:4034:99:0,120,1800	0/0:311,0:311:99:0,120,1800	0/0:4373,0:4373:99:0,120,1800	0/0:6834,0:6834:99:0,120,1800	0/0:6306,0:6306:99:0,120,1800	0/0:3938,0:3938:99:0,120,1800	0/0:4159,0:4159:99:0,120,1800	0/0:279,0:279:99:0,120,1800	0/0:235,0:235:99:0,106,1800	0/0:305,0:305:99:0,120,1800	0/0:149,0:149:99:0,120,1800	0/0:3566,0:3566:99:0,120,1800	0/0:4366,0:4366:99:0,120,1800	0/0:6739,0:6739:99:0,120,1800	0/0:6283,0:6283:99:0,120,1800	0/0:6556,0:6556:99:0,120,1800	0/0:4357,0:4357:99:0,120,1800	0/0:172,0:172:99:0,102,1800	0/0:5634,0:5634:99:0,120,1800	0/0:4555,0:4555:99:0,120,1800	0/0:6944,0:6944:99:0,120,1800	0/0:207,0:207:99:0,120,1800	0/0:293,0:293:99:0,120,1800	0/0:3684,0:3684:99:0,120,1800	0/0:3700,0:3700:99:0,120,1800	0/0:4033,0:4033:99:0,120,1800	0/0:6916,0:6916:99:0,120,1800	0/0:7055,0:7055:99:0,120,1800	0/0:6831,0:6831:99:0,120,1800	0/0:7288,0:7288:99:0,120,1800	0/0:3697,0:3697:99:0,120,1800	0/0:7061,0:7061:99:0,120,1800	0/0:36,0:36:99:0,99,1219
Z4_18S-ITS-28S	5522	.	T	G	97847.47	PASS	AC=2;AF=4.237e-03;AN=472;BaseQRankSum=4.23;DP=367215;ExcessHet=3.0195;FS=1.290;InbreedingCoeff=-0.0045;MLEAC=2;MLEAF=4.237e-03;MQ=60.00;MQRankSum=-1.000e-03;QD=7.07;ReadPosRankSum=0.978;SOR=0.791	GT:AD:DP:GQ:PL	0/0:309,0:309:99:0,120,1800	0/0:6877,0:6877:99:0,120,1800	0/0:5809,0:5809:99:0,120,1800	0/0:3687,0:3687:99:0,120,1800	0/0:292,0:292:99:0,120,1800	0/0:268,0:268:99:0,120,1800	0/0:6511,0:6511:99:0,120,1800	0/0:6798,0:6798:99:0,120,1800	0/0:4034,0:4034:99:0,120,1800	0/0:311,0:311:99:0,120,1800	0/0:4373,0:4373:99:0,120,1800	0/0:6834,0:6834:99:0,120,1800	0/0:6306,0:6306:99:0,120,1800	0/0:3938,0:3938:99:0,120,1800	0/0:4159,0:4159:99:0,120,1800	0/0:279,0:279:99:0,120,1800	0/0:235,0:235:99:0,106,1800	0/0:305,0:305:99:0,120,1800	0/0:149,0:149:99:0,120,1800	0/0:3566,0:3566:99:0,120,1800	0/0:4366,0:4366:99:0,120,1800	0/1:4983,1764:6747:99:50717,0,178785	0/0:6283,0:6283:99:0,120,1800	0/0:6556,0:6556:99:0,120,1800	0/0:4357,0:4357:99:0,120,1800	0/0:172,0:172:99:0,102,1800	0/0:5634,0:5634:99:0,120,1800	0/0:4555,0:4555:99:0,120,1800	0/0:6944,0:6944:99:0,120,1800	0/0:207,0:207:99:0,120,1800	0/0:293,0:293:99:0,120,1800	0/0:3684,0:3684:99:0,120,1800	0/0:3700,0:3700:99:0,120,1800	0/0:4033,0:4033:99:0,120,1800	0/0:6916,0:6916:99:0,120,1800	0/0:7055,0:7055:99:0,120,1800	0/0:6831,0:6831:99:0,120,1800	0/0:7288,0:7288:99:0,120,1800	0/0:3697,0:3697:99:0,120,1800	0/1:5401,1691:7092:99:47172,0,203627	0/0:36,0:36:99:0,99,1219
Z4_18S-ITS-28S	5584	.	C	T	4497358.51	PASS	AC=32;AF=0.068;AN=472;BaseQRankSum=-1.170e-01;DP=370452;ExcessHet=-0.0000;FS=0.000;InbreedingCoeff=0.9833;MLEAC=32;MLEAF=0.068;MQ=60.00;MQRankSum=-1.400e-02;QD=35.32;ReadPosRankSum=0.396;SOR=0.654	GT:AD:DP:GQ:PGT:PID:PL:PS	0/0:309,0:309:99:.:.:0,120,1800	0/0:6877,0:6877:99:.:.:0,120,1800	0/0:5809,0:5809:99:.:.:0,120,1800	0/0:3687,0:3687:99:.:.:0,120,1800	0/0:292,0:292:99:.:.:0,120,1800	0/0:268,0:268:99:.:.:0,120,1800	1|1:0,6582:6582:99:1|1:5584_C_T:288095,19807,0:5584	1/1:1,6878:6879:99:.:.:299706,20658,0	0/0:4034,0:4034:99:.:.:0,120,1800	0/0:311,0:311:99:.:.:0,120,1800	0/0:4373,0:4373:99:.:.:0,120,1800	1/1:172,6834:7006:99:.:.:266384,13539,0	1|1:0,6378:6378:99:1|1:5584_C_T:278131,19192,0:5584	0/0:3938,0:3938:99:.:.:0,120,1800	0/0:4159,0:4159:99:.:.:0,120,1800	0/0:279,0:279:99:.:.:0,120,1800	0/0:235,0:235:99:.:.:0,106,1800	0/0:305,0:305:99:.:.:0,120,1800	0/0:149,0:149:99:.:.:0,120,1800	0/0:3566,0:3566:99:.:.:0,120,1800	0/0:4366,0:4366:99:.:.:0,120,1800	1/1:4,6776:6780:99:.:.:299090,20224,0	1/1:1,6348:6349:99:.:.:276388,19061,0	1|1:1,6629:6630:99:1|1:5584_C_T:289315,19910,0:5584	0/0:4357,0:4357:99:.:.:0,120,1800	0/0:172,0:172:99:.:.:0,102,1800	0/0:5634,0:5634:99:.:.:0,120,1800	1|1:1,4609:4610:99:1|1:5584_C_T:199257,13827,0:5584	1/1:0,4489:4491:99:.:.:307175,21109,0	0/0:207,0:207:99:.:.:0,120,1800	0/0:293,0:293:99:.:.:0,120,1800	0/0:3684,0:3684:99:.:.:0,120,1800	0/0:3700,0:3700:99:.:.:0,120,1800	0/0:4033,0:4033:99:.:.:0,120,1800	1|1:10,7081:7091:99:1|1:5584_C_T:282618,21005,0:5584	1|1:5,7306:7311:99:1|1:5584_C_T:318672,21818,0:5584	1|1:5,7089:7094:99:1|1:5584_C_T:308642,21154,0:5584	1|1:1,7422:7423:99:1|1:5584_C_T:327364,22299,0:5584	0/0:3697,0:3697:99:.:.:0,120,1800	1/1:126,7055:7181:99:.:.:303076,16117,0	0/0:36,0:36:99:.:.:0,99,1219
Z4_18S-ITS-28S	5626	.	A	G	4604331.31	PASS	AC=37;AF=0.078;AN=472;BaseQRankSum=2.82;DP=369224;ExcessHet=-0.0000;FS=0.000;InbreedingCoeff=0.9001;MLEAC=37;MLEAF=0.078;MQ=60.00;MQRankSum=-1.200e-02;QD=32.70;ReadPosRankSum=-1.170e-01;SOR=0.737	GT:AD:DP:GQ:PGT:PID:PL:PS	0/0:309,0:309:99:.:.:0,120,1800	0/1:2994,3925:6933:99:.:.:150350,0,108953	0/0:5809,0:5809:99:.:.:0,120,1800	0/0:3687,0:3687:99:.:.:0,120,1800	0/0:292,0:292:99:.:.:0,120,1800	0/0:268,0:268:99:.:.:0,120,1800	1|1:47,6404:6451:99:1|1:5584_C_T:255301,17576,0:5584	1/1:40,6705:6745:99:.:.:265673,19042,0	0/0:4034,0:4034:99:.:.:0,120,1800	0/0:311,0:311:99:.:.:0,120,1800	0/0:4373,0:4373:99:.:.:0,120,1800	1/1:225,6818:7043:99:.:.:263955,11424,0	1|1:56,6232:6288:99:1|1:5584_C_T:242375,16752,0:5584	0/0:3938,0:3938:99:.:.:0,120,1800	0/0:4159,0:4159:99:.:.:0,120,1800	0/0:279,0:279:99:.:.:0,120,1800	0/0:235,0:235:99:.:.:0,106,1800	0/0:305,0:305:99:.:.:0,120,1800	0/0:149,0:149:99:.:.:0,120,1800	0/0:3566,0:3566:99:.:.:0,120,1800	0/0:4366,0:4366:99:.:.:0,120,1800	1/1:12,6699:6711:99:.:.:272619,19713,0	1/1:57,6213:6270:99:.:.:241317,16565,0	1|1:26,6472:6498:99:1|1:5584_C_T:254288,18612,0:5584	0/0:4357,0:4357:99:.:.:0,120,1800	0/0:172,0:172:99:.:.:0,102,1800	0/1:3868,1781:5657:99:.:.:51892,0,153802	1|1:17,4531:4548:99:1|1:5584_C_T:172417,13110,0:5584	1/1:54,6844:6898:99:.:.:270056,18568,0	0/0:207,0:207:99:.:.:0,120,1800	0/0:293,0:293:99:.:.:0,120,1800	0/0:3684,0:3684:99:.:.:0,120,1800	0/0:3700,0:3700:99:.:.:0,120,1800	0/0:4033,0:4033:99:.:.:0,120,1800	1|1:50,6960:7010:99:1|1:5584_C_T:277351,19217,0:5584	1|1:38,7190:7228:99:1|1:5584_C_T:291602,20336,0:5584	1|1:56,6778:6834:99:1|1:5584_C_T:269289,18585,0:5584	1|1:49,7249:7298:99:1|1:5584_C_T:295330,19913,0:5584	0/0:3697,0:3697:99:.:.:0,120,1800	1/1:96,6865:6961:99:.:.:281259,16696,0	0/0:36,0:36:99:.:.:0,99,1219
Z4_18S-ITS-28S	5648	.	C	G	553692.21	PASS	AC=5;AF=0.011;AN=472;BaseQRankSum=-1.318e+00;DP=350077;ExcessHet=0.0463;FS=0.522;InbreedingCoeff=0.3599;MLEAC=5;MLEAF=0.011;MQ=60.00;MQRankSum=0.00;QD=22.75;ReadPosRankSum=-5.110e-01;SOR=0.660	GT:AD:DP:GQ:PGT:PID:PL:PS	0/0:309,0:309:99:.:.:0,120,1800	0/1:2984,3942:6926:99:.:.:151460,0,109185	0/0:5809,0:5809:99:.:.:0,120,1800	0/0:3687,0:3687:99:.:.:0,120,1800	0/0:292,0:292:99:.:.:0,120,1800	0/0:268,0:268:99:.:.:0,120,1800	0/0:5718,0:5718:99:.:.:0,120,1800	0/0:5992,0:5992:99:.:.:0,120,1800	0/0:4034,0:4034:99:.:.:0,120,1800	0/0:311,0:311:99:.:.:0,120,1800	0/0:4373,0:4373:99:.:.:0,120,1800	0/0:5768,0:5768:99:.:.:0,120,1800	0/0:5561,0:5561:99:.:.:0,120,1800	0/0:3938,0:3938:99:.:.:0,120,1800	0/0:4159,0:4159:99:.:.:0,120,1800	0/0:279,0:279:99:.:.:0,120,1800	0/0:235,0:235:99:.:.:0,106,1800	0/0:305,0:305:99:.:.:0,120,1800	0/0:149,0:149:99:.:.:0,120,1800	0/0:3566,0:3566:99:.:.:0,120,1800	0/0:4366,0:4366:99:.:.:0,120,1800	0/0:6053,0:6053:99:.:.:0,120,1800	0/0:5305,0:5305:99:.:.:0,120,1800	0/0:5609,0:5609:99:.:.:0,120,1800	0/0:4357,0:4357:99:.:.:0,120,1800	0/0:172,0:172:99:.:.:0,102,1800	0/1:3889,1572:5468:99:.:.:61382,0,132114	0/0:2963,0:2963:99:.:.:0,120,1800	0/0:6322,0:6322:99:.:.:0,120,1800	0/0:207,0:207:99:.:.:0,120,1800	0/0:293,0:293:99:.:.:0,120,1800	0/0:3684,0:3684:99:.:.:0,120,1800	0/0:3700,0:3700:99:.:.:0,120,1800	0/0:4033,0:4033:99:.:.:0,120,1800	0/0:5551,0:5551:99:.:.:0,120,1800	0/0:6626,0:6626:99:.:.:0,120,1800	0/0:5147,0:5147:99:.:.:0,120,1800	0/0:7092,0:7092:99:.:.:0,120,1800	0/0:3697,0:3697:99:.:.:0,120,1800	0/0:5470,0:5470:99:.:.:0,120,1800	0/0:36,0:36:99:.:.:0,99,1219
Z4_18S-ITS-28S	5659	.	G	A	278423.41	PASS	AC=8;AF=0.017;AN=472;BaseQRankSum=-1.510e-01;DP=348045;ExcessHet=0.0000;FS=0.000;InbreedingCoeff=0.9463;MLEAC=8;MLEAF=0.017;MQ=60.00;MQRankSum=11.42;QD=30.94;ReadPosRankSum=2.34;SOR=0.729	GT:AD:DP:GQ:PGT:PID:PL:PS	0/0:309,0:309:99:.:.:0,120,1800	0/0:6588,0:6588:99:.:.:0,120,1800	0/0:5809,0:5809:99:.:.:0,120,1800	0/0:3687,0:3687:99:.:.:0,120,1800	0/0:292,0:292:99:.:.:0,120,1800	0/0:268,0:268:99:.:.:0,120,1800	0/0:5718,0:5718:99:.:.:0,120,1800	0/0:5992,0:5992:99:.:.:0,120,1800	0/0:4034,0:4034:99:.:.:0,120,1800	0/0:311,0:311:99:.:.:0,120,1800	0/0:4373,0:4373:99:.:.:0,120,1800	0/0:5768,0:5768:99:.:.:0,120,1800	0/0:5561,0:5561:99:.:.:0,120,1800	0/0:3938,0:3938:99:.:.:0,120,1800	0/0:4159,0:4159:99:.:.:0,120,1800	0/0:279,0:279:99:.:.:0,120,1800	0/0:235,0:235:99:.:.:0,106,1800	0/0:305,0:305:99:.:.:0,120,1800	0/0:149,0:149:99:.:.:0,120,1800	0/0:3566,0:3566:99:.:.:0,120,1800	0/0:4366,0:4366:99:.:.:0,120,1800	0/0:6053,0:6053:99:.:.:0,120,1800	0/0:5305,0:5305:99:.:.:0,120,1800	0/0:5609,0:5609:99:.:.:0,120,1800	0/0:4357,0:4357:99:.:.:0,120,1800	0/0:172,0:172:99:.:.:0,102,1800	0/0:5139,0:5139:99:.:.:0,120,1800	0/0:2963,0:2963:99:.:.:0,120,1800	0/0:6322,0:6322:99:.:.:0,120,1800	0/0:207,0:207:99:.:.:0,120,1800	0/0:293,0:293:99:.:.:0,120,1800	0/0:3684,0:3684:99:.:.:0,120,1800	0/0:3700,0:3700:99:.:.:0,120,1800	0/0:4033,0:4033:99:.:.:0,120,1800	0/0:5551,0:5551:99:.:.:0,120,1800	0/0:6626,0:6626:99:.:.:0,120,1800	0/0:5147,0:5147:99:.:.:0,120,1800	0/0:7092,0:7092:99:.:.:0,120,1800	0/0:3697,0:3697:99:.:.:0,120,1800	0/0:5470,0:5470:99:.:.:0,120,1800	0/0:36,0:36:99:.:.:0,99,1219
Z4_18S-ITS-28S	5661	.	C	T	99.38	PASS	AC=2;AF=4.255e-03;AN=470;DP=347838;ExcessHet=0.0046;FS=0.000;InbreedingCoeff=0.7190;MLEAC=1;MLEAF=2.128e-03;MQ=42.00;QD=33.13;SOR=1.179	GT:AD:DP:GQ:PL	0/0:309,0:309:99:0,120,1800	0/0:6588,0:6588:99:0,120,1800	0/0:5809,0:5809:99:0,120,1800	0/0:3687,0:3687:99:0,120,1800	0/0:292,0:292:99:0,120,1800	0/0:268,0:268:99:0,120,1800	0/0:5718,0:5718:99:0,120,1800	0/0:5992,0:5992:99:0,120,1800	0/0:4034,0:4034:99:0,120,1800	0/0:311,0:311:99:0,120,1800	0/0:4373,0:4373:99:0,120,1800	0/0:5768,0:5768:99:0,120,1800	0/0:5561,0:5561:99:0,120,1800	0/0:3938,0:3938:99:0,120,1800	0/0:4159,0:4159:99:0,120,1800	0/0:279,0:279:99:0,120,1800	0/0:235,0:235:99:0,106,1800	0/0:305,0:305:99:0,120,1800	0/0:149,0:149:99:0,120,1800	0/0:3566,0:3566:99:0,120,1800	0/0:4366,0:4366:99:0,120,1800	0/0:6053,0:6053:99:0,120,1800	0/0:5305,0:5305:99:0,120,1800	0/0:5609,0:5609:99:0,120,1800	0/0:4357,0:4357:99:0,120,1800	0/0:172,0:172:99:0,102,1800	0/0:5139,0:5139:99:0,120,1800	0/0:2963,0:2963:99:0,120,1800	0/0:6322,0:6322:99:0,120,1800	0/0:207,0:207:99:0,120,1800	0/0:293,0:293:99:0,120,1800	0/0:3684,0:3684:99:0,120,1800	0/0:3700,0:3700:99:0,120,1800	0/0:4033,0:4033:99:0,120,1800	0/0:5551,0:5551:99:0,120,1800	0/0:6626,0:6626:99:0,120,1800	0/0:5147,0:5147:99:0,120,1800	0/0:7092,0:7092:99:0,120,1800	0/0:3697,0:3697:99:0,120,1800	0/0:5470,0:5470:99:0,120,1800	0/0:36,0:36:99:0,99,1219
Z4_18S-ITS-28S	5662	.	G	A	987457.99	PASS	AC=14;AF=0.030;AN=472;BaseQRankSum=-8.810e-01;DP=348466;ExcessHet=0.0000;FS=0.000;InbreedingCoeff=0.9686;MLEAC=14;MLEAF=0.030;MQ=60.00;MQRankSum=0.00;QD=29.96;ReadPosRankSum=0.382;SOR=1.017	GT:AD:DP:GQ:PGT:PID:PL:PS	0/0:309,0:309:99:.:.:0,120,1800	0/0:6588,0:6588:99:.:.:0,120,1800	0/0:5809,0:5809:99:.:.:0,120,1800	0/0:3687,0:3687:99:.:.:0,120,1800	0/0:292,0:292:99:.:.:0,120,1800	0/0:268,0:268:99:.:.:0,120,1800	0/0:5718,0:5718:99:.:.:0,120,1800	0/0:5992,0:5992:99:.:.:0,120,1800	0/0:4034,0:4034:99:.:.:0,120,1800	0/0:311,0:311:99:.:.:0,120,1800	0/0:4373,0:4373:99:.:.:0,120,1800	0/0:5768,0:5768:99:.:.:0,120,1800	0/0:5561,0:5561:99:.:.:0,120,1800	0/0:3938,0:3938:99:.:.:0,120,1800	0/0:4159,0:4159:99:.:.:0,120,1800	0/0:279,0:279:99:.:.:0,120,1800	0/0:235,0:235:99:.:.:0,106,1800	0/0:305,0:305:99:.:.:0,120,1800	0/0:149,0:149:99:.:.:0,120,1800	0/0:3566,0:3566:99:.:.:0,120,1800	0/0:4366,0:4366:99:.:.:0,120,1800	0/0:6053,0:6053:99:.:.:0,120,1800	0/0:5305,0:5305:99:.:.:0,120,1800	0/0:5609,0:5609:99:.:.:0,120,1800	0/0:4357,0:4357:99:.:.:0,120,1800	0/0:172,0:172:99:.:.:0,102,1800	0/0:5139,0:5139:99:.:.:0,120,1800	0/0:2963,0:2963:99:.:.:0,120,1800	0/0:6322,0:6322:99:.:.:0,120,1800	0/0:207,0:207:99:.:.:0,120,1800	0/0:293,0:293:99:.:.:0,120,1800	0/0:3684,0:3684:99:.:.:0,120,1800	0/0:3700,0:3700:99:.:.:0,120,1800	0/0:4033,0:4033:99:.:.:0,120,1800	0/0:5551,0:5551:99:.:.:0,120,1800	0/0:6626,0:6626:99:.:.:0,120,1800	0/0:5147,0:5147:99:.:.:0,120,1800	0/0:7092,0:7092:99:.:.:0,120,1800	0/0:3697,0:3697:99:.:.:0,120,1800	0/0:5470,0:5470:99:.:.:0,120,1800	0/0:36,0:36:99:.:.:0,99,1219
Z4_18S-ITS-28S	5693	.	C	T	244117.49	PASS	AC=2;AF=4.237e-03;AN=472;BaseQRankSum=-7.520e-01;DP=343811;ExcessHet=0.0046;FS=0.000;InbreedingCoeff=0.7923;MLEAC=2;MLEAF=4.237e-03;MQ=60.00;MQRankSum=-4.200e-02;QD=28.28;ReadPosRankSum=-2.890e-01;SOR=0.684	GT:AD:DP:GQ:PGT:PID:PL:PS	0/0:309,0:309:99:.:.:0,120,1800	0/0:6588,0:6588:99:.:.:0,120,1800	0/0:5809,0:5809:99:.:.:0,120,1800	0/0:3687,0:3687:99:.:.:0,120,1800	0/0:292,0:292:99:.:.:0,120,1800	0/0:268,0:268:99:.:.:0,120,1800	0/0:5718,0:5718:99:.:.:0,120,1800	0/0:5992,0:5992:99:.:.:0,120,1800	0/0:4034,0:4034:99:.:.:0,120,1800	0/0:311,0:311:99:.:.:0,120,1800	0/0:4373,0:4373:99:.:.:0,120,1800	0/0:5768,0:5768:99:.:.:0,120,1800	0/0:5561,0:5561:99:.:.:0,120,1800	0/0:3938,0:3938:99:.:.:0,120,1800	0/0:4159,0:4159:99:.:.:0,120,1800	0/0:279,0:279:99:.:.:0,120,1800	0/0:235,0:235:99:.:.:0,106,1800	0/0:305,0:305:99:.:.:0,120,1800	0/0:149,0:149:99:.:.:0,120,1800	0/0:3566,0:3566:99:.:.:0,120,1800	0/0:4366,0:4366:99:.:.:0,120,1800	0/0:6053,0:6053:99:.:.:0,120,1800	0/0:5305,0:5305:99:.:.:0,120,1800	0/0:5609,0:5609:99:.:.:0,120,1800	0/0:4357,0:4357:99:.:.:0,120,1800	0/0:172,0:172:99:.:.:0,102,1800	0/0:5139,0:5139:99:.:.:0,120,1800	0/0:2963,0:2963:99:.:.:0,120,1800	0/0:6322,0:6322:99:.:.:0,120,1800	0/0:207,0:207:99:.:.:0,120,1800	0/0:293,0:293:99:.:.:0,120,1800	0/0:3684,0:3684:99:.:.:0,120,1800	0/0:3700,0:3700:99:.:.:0,120,1800	0/0:4033,0:4033:99:.:.:0,120,1800	0/0:5551,0:5551:99:.:.:0,120,1800	0/0:6626,0:6626:99:.:.:0,120,1800	0/0:5147,0:5147:99:.:.:0,120,1800	0/0:7092,0:7092:99:.:.:0,120,1800	0/0:3697,0:3697:99:.:.:0,120,1800	0/0:5470,0:5470:99:.:.:0,120,1800	0/0:36,0:36:99:.:.:0,99,1219
Z4_18S-ITS-28S	5734	.	A	G	434004.46	PASS	AC=5;AF=0.011;AN=468;BaseQRankSum=2.80;DP=343736;ExcessHet=0.0467;FS=1.902;InbreedingCoeff=0.4683;MLEAC=5;MLEAF=0.011;MQ=60.00;MQRankSum=1.12;QD=18.98;ReadPosRankSum=0.702;SOR=0.558	GT:AD:DP:GQ:PL	0/0:309,0:309:99:0,120,1800	0/1:2836,3800:6636:99:136686,0,93888	0/0:5809,0:5809:99:0,120,1800	0/0:3687,0:3687:99:0,120,1800	0/0:292,0:292:99:0,120,1800	0/0:268,0:268:99:0,120,1800	0/0:5718,0:5718:99:0,120,1800	0/0:5992,0:5992:99:0,120,1800	0/0:4034,0:4034:99:0,120,1800	0/0:311,0:311:99:0,120,1800	0/0:4373,0:4373:99:0,120,1800	0/0:5768,0:5768:99:0,120,1800	0/0:5561,0:5561:99:0,120,1800	0/0:3938,0:3938:99:0,120,1800	0/0:4159,0:4159:99:0,120,1800	0/0:279,0:279:99:0,120,1800	0/0:235,0:235:99:0,106,1800	0/0:305,0:305:99:0,120,1800	0/0:149,0:149:99:0,120,1800	0/0:3566,0:3566:99:0,120,1800	0/0:4366,0:4366:99:0,120,1800	0/0:6053,0:6053:99:0,120,1800	0/0:5305,0:5305:99:0,120,1800	0/0:5609,0:5609:99:0,120,1800	0/0:4357,0:4357:99:0,120,1800	0/0:172,0:172:99:0,102,1800	0/1:3540,1583:5123:99:42938,0,112358	0/0:2963,0:2963:99:0,120,1800	0/0:6322,0:6322:99:0,120,1800	0/0:207,0:207:99:0,120,1800	0/0:293,0:293:99:0,120,1800	0/0:3684,0:3684:99:0,120,1800	0/0:3700,0:3700:99:0,120,1800	0/0:4033,0:4033:99:0,120,1800	0/0:5551,0:5551:99:0,120,1800	0/0:6626,0:6626:99:0,120,1800	0/0:5147,0:5147:99:0,120,1800	0/0:7092,0:7092:99:0,120,1800	0/0:3697,0:3697:99:0,120,1800	0/0:5470,0:5470:99:0,120,1800	0/0:36,0:36:99:0,99,1219
Z4_18S-ITS-28S	5799	.	C	T,G	23522.72	PASS	AC=9,1;AF=0.019,2.146e-03;AN=466;BaseQRankSum=3.23;DP=336367;ExcessHet=0.0000;FS=3.762;InbreedingCoeff=0.7627;MLEAC=9,1;MLEAF=0.019,2.146e-03;MQ=59.93;MQRankSum=-1.544e+00;QD=8.50;ReadPosRankSum=2.38;SOR=1.396	GT:AD:DP:GQ:PGT:PID:PL:PS	0/0:309,0,0:309:99:.:.:0,120,1800,120,1800,1800	0/0:5433,0,0:5433:99:.:.:0,120,1800,120,1800,1800	0/0:5809,0,0:5809:99:.:.:0,120,1800,120,1800,1800	0/0:3687,0,0:3687:99:.:.:0,120,1800,120,1800,1800	0/0:292,0,0:292:99:.:.:0,120,1800,120,1800,1800	0/0:268,0,0:268:99:.:.:0,120,1800,120,1800,1800	0/0:5718,0,0:5718:99:.:.:0,120,1800,120,1800,1800	0/0:5992,0,0:5992:99:.:.:0,120,1800,120,1800,1800	0/0:4034,0,0:4034:99:.:.:0,120,1800,120,1800,1800	0/0:311,0,0:311:99:.:.:0,120,1800,120,1800,1800	0/0:4373,0,0:4373:99:.:.:0,120,1800,120,1800,1800	0/0:5768,0,0:5768:99:.:.:0,120,1800,120,1800,1800	0/0:5561,0,0:5561:99:.:.:0,120,1800,120,1800,1800	0/0:3938,0,0:3938:99:.:.:0,120,1800,120,1800,1800	0/0:4159,0,0:4159:99:.:.:0,120,1800,120,1800,1800	0/0:279,0,0:279:99:.:.:0,120,1800,120,1800,1800	0/0:235,0,0:235:99:.:.:0,106,1800,106,1800,1800	0/0:305,0,0:305:99:.:.:0,120,1800,120,1800,1800	0/0:149,0,0:149:99:.:.:0,120,1800,120,1800,1800	0/0:3566,0,0:3566:99:.:.:0,120,1800,120,1800,1800	0/0:4366,0,0:4366:99:.:.:0,120,1800,120,1800,1800	0/0:5391,0,0:5391:99:.:.:0,120,1800,120,1800,1800	0/0:5305,0,0:5305:99:.:.:0,120,1800,120,1800,1800	0/0:5609,0,0:5609:99:.:.:0,120,1800,120,1800,1800	0/0:4357,0,0:4357:99:.:.:0,120,1800,120,1800,1800	0/0:172,0,0:172:99:.:.:0,102,1800,102,1800,1800	0/0:4319,0,0:4319:99:.:.:0,120,1800,120,1800,1800	0/0:2963,0,0:2963:99:.:.:0,120,1800,120,1800,1800	0/0:6322,0,0:6322:99:.:.:0,120,1800,120,1800,1800	0/0:207,0,0:207:99:.:.:0,120,1800,120,1800,1800	0/0:293,0,0:293:99:.:.:0,120,1800,120,1800,1800	0/0:3684,0,0:3684:99:.:.:0,120,1800,120,1800,1800	0/0:3700,0,0:3700:99:.:.:0,120,1800,120,1800,1800	0/0:4033,0,0:4033:99:.:.:0,120,1800,120,1800,1800	0/0:5551,0,0:5551:99:.:.:0,120,1800,120,1800,1800	0/0:6626,0,0:6626:99:.:.:0,120,1800,120,1800,1800	0/0:5147,0,0:5147:99:.:.:0,120,1800,120,1800,1800	0/0:7092,0,0:7092:99:.:.:0,120,1800,120,1800,1800	0/0:3697,0,0:3697:99:.:.:0,120,1800,120,1800,1800	0/0:3182,0,0:3182:99:.:.:0,120,1800,120,1800,1800	0/0:51,0,0:51:50:.:.:0,50,1399,50,1399,1399
[truncated: 195 more columns]
