# Supplementary material for: Extensive nrDNA Polymorphism in Morus L. and Its Application
Source: Plants (Basel). 2025 Aug 18;14(16):2570. doi: 10.3390/plants14162570 (PMC12389063; doi:10.3390/plants14162570)
Supplement: Supplementary file 1 [file plants-14-02570-s001.zip › supplementary/Table S4.indel.txt]

##fileformat=VCFv4.2
##ALT=<ID=NON_REF,Description="Represents any possible alternative allele not already represented at this location by REF and ALT">
##FILTER=<ID=INDEL_filter,Description="QD < 2.0 || FS > 200.0 || SOR > 10.0 || MQRankSum < -12.5 || ReadPosRankSum < -8.0">
##FILTER=<ID=LowQual,Description="Low quality">
##FORMAT=<ID=AD,Number=R,Type=Integer,Description="Allelic depths for the ref and alt alleles in the order listed">
##FORMAT=<ID=DP,Number=1,Type=Integer,Description="Approximate read depth (reads with MQ=255 or with bad mates are filtered)">
##FORMAT=<ID=GQ,Number=1,Type=Integer,Description="Genotype Quality">
##FORMAT=<ID=GT,Number=1,Type=String,Description="Genotype">
##FORMAT=<ID=MIN_DP,Number=1,Type=Integer,Description="Minimum DP observed within the GVCF block">
##FORMAT=<ID=PGT,Number=1,Type=String,Description="Physical phasing haplotype information, describing how the alternate alleles are phased in relation to one another; will always be heterozygous and is not intended to describe called alleles">
##FORMAT=<ID=PID,Number=1,Type=String,Description="Physical phasing ID information, where each unique ID within a given sample (but not across samples) connects records within a phasing group">
##FORMAT=<ID=PL,Number=G,Type=Integer,Description="Normalized, Phred-scaled likelihoods for genotypes as defined in the VCF specification">
##FORMAT=<ID=PS,Number=1,Type=Integer,Description="Phasing set (typically the position of the first variant in the set)">
##FORMAT=<ID=RGQ,Number=1,Type=Integer,Description="Unconditional reference genotype confidence, encoded as a phred quality -10*log10 p(genotype call is wrong)">
##FORMAT=<ID=SB,Number=4,Type=Integer,Description="Per-sample component statistics which comprise the Fisher's Exact Test to detect strand bias.">
##GATKCommandLine=<ID=CombineGVCFs,CommandLine="CombineGVCFs --output total.g.vcf.gz --variant gvcf.chr1.list --reference ../ITS.fasta --convert-to-base-pair-resolution false --break-bands-at-multiples-of 0 --input-is-somatic false --drop-somatic-filtering-annotations false --ignore-variants-starting-outside-interval false --combine-variants-distance 0 --max-distance 2147483647 --ref-padding 1 --…
##GATKCommandLine=<ID=SelectVariants,CommandLine="SelectVariants --output all.filtered.indel.vcf --exclude-filtered true --variant all.filter.indel.vcf --reference ../ITS.fasta --invertSelect false --exclude-non-variants false --preserve-alleles false --remove-unused-alternates false --restrict-alleles-to ALL --keep-original-ac false --keep-original-dp false --mendelian-violation false --invert-m…
##INFO=<ID=AC,Number=A,Type=Integer,Description="Allele count in genotypes, for each ALT allele, in the same order as listed">
##INFO=<ID=AF,Number=A,Type=Float,Description="Allele Frequency, for each ALT allele, in the same order as listed">
##INFO=<ID=AN,Number=1,Type=Integer,Description="Total number of alleles in called genotypes">
##INFO=<ID=BaseQRankSum,Number=1,Type=Float,Description="Z-score from Wilcoxon rank sum test of Alt Vs. Ref base qualities">
##INFO=<ID=DP,Number=1,Type=Integer,Description="Approximate read depth; some reads may have been filtered">
##INFO=<ID=END,Number=1,Type=Integer,Description="Stop position of the interval">
##INFO=<ID=ExcessHet,Number=1,Type=Float,Description="Phred-scaled p-value for exact test of excess heterozygosity">
##INFO=<ID=FS,Number=1,Type=Float,Description="Phred-scaled p-value using Fisher's exact test to detect strand bias">
##INFO=<ID=InbreedingCoeff,Number=1,Type=Float,Description="Inbreeding coefficient as estimated from the genotype likelihoods per-sample when compared against the Hardy-Weinberg expectation">
##INFO=<ID=MLEAC,Number=A,Type=Integer,Description="Maximum likelihood expectation (MLE) for the allele counts (not necessarily the same as the AC), for each ALT allele, in the same order as listed">
##INFO=<ID=MLEAF,Number=A,Type=Float,Description="Maximum likelihood expectation (MLE) for the allele frequency (not necessarily the same as the AF), for each ALT allele, in the same order as listed">
##INFO=<ID=MQ,Number=1,Type=Float,Description="RMS Mapping Quality">
##INFO=<ID=MQRankSum,Number=1,Type=Float,Description="Z-score From Wilcoxon rank sum test of Alt vs. Ref read mapping qualities">
##INFO=<ID=QD,Number=1,Type=Float,Description="Variant Confidence/Quality by Depth">
##INFO=<ID=RAW_MQandDP,Number=2,Type=Integer,Description="Raw data (sum of squared MQ and total depth) for improved RMS Mapping Quality calculation. Incompatible with deprecated RAW_MQ formulation.">
##INFO=<ID=ReadPosRankSum,Number=1,Type=Float,Description="Z-score from Wilcoxon rank sum test of Alt vs. Ref read position bias">
##INFO=<ID=SOR,Number=1,Type=Float,Description="Symmetric Odds Ratio of 2x2 contingency table to detect strand bias">
##contig=<ID=Z4_18S-ITS-28S,length=5814,assembly=ITS.fasta>
##reference=file:///share/disk1/home1/zengqiwei/Data/ITS/SNP/vcf/../ITS.fasta
##source=CombineGVCFs
##source=SelectVariants
#CHROM	POS	ID	REF	ALT	QUAL	FILTER	INFO	FORMAT	CNR0342506	CNR0342505	CRR034472	CRR443596	CRR443597	CRR443598	CRR443599	CRR443600	CRR443601	CRR443602	CRR443603	CRR443604	CRR443605	CRR443606	CRR443607	CRR443608	CRR443609	CRR443610	CRR443611	CRR443612	CRR443613	CRR443614	CRR443615	CRR443616	CRR443617	CRR443618	CRR443619	CRR443620	CRR443621	CRR443622	CRR443623	CRR443624	CRR443625	CRR443626	CNR0342496	CNR0342497	CNR0342498	CRR240975	DRR139978	CNR0342499	ERR4009368
Z4_18S-ITS-28S	1836	.	CG	C	315293.53	PASS	AC=2;AF=4.237e-03;AN=472;BaseQRankSum=6.23;DP=335868;ExcessHet=3.0195;FS=0.000;InbreedingCoeff=-0.0062;MLEAC=2;MLEAF=4.237e-03;MQ=59.96;MQRankSum=1.54;QD=34.21;ReadPosRankSum=7.83;SOR=0.634	GT:AD:DP:GQ:PL	0/0:309,0:309:99:0,120,1800	0/0:6933,0:6933:99:0,120,1800	0/0:5809,0:5809:99:0,120,1800	0/0:5636,0:5636:99:0,120,1800	0/0:292,0:292:99:0,120,1800	0/0:268,0:268:99:0,120,1800	0/0:5956,0:5956:99:0,120,1800	0/0:6014,0:6014:99:0,120,1800	0/0:5614,0:5614:99:0,120,1800	0/0:311,0:311:99:0,120,1800	0/0:323,0:323:99:0,120,1800	0/0:6036,0:6036:99:0,120,1800	0/0:5744,0:5744:99:0,120,1800	0/0:270,0:270:99:0,120,1800	0/0:5975,0:5975:99:0,120,1800	0/0:279,0:279:99:0,120,1800	0/0:235,0:235:99:0,106,1800	0/0:305,0:305:99:0,120,1800	0/0:149,0:149:99:0,120,1800	0/0:300,0:300:99:0,120,1800	0/0:5948,0:5948:99:0,120,1800	0/0:6072,0:6072:99:0,120,1800	0/0:5657,0:5657:99:0,120,1800	0/0:5768,0:5768:99:0,120,1800	0/0:252,0:252:99:0,120,1800	0/0:172,0:172:99:0,102,1800	0/0:6102,0:6102:99:0,120,1800	0/0:4032,0:4032:99:0,120,1800	0/0:6081,0:6081:99:0,120,1800	0/0:207,0:207:99:0,120,1800	0/0:293,0:293:99:0,120,1800	0/0:5597,0:5597:99:0,120,1800	0/0:5646,0:5646:99:0,120,1800	0/0:4033,0:4033:99:0,120,1800	0/0:6261,0:6261:99:0,120,1800	0/0:6336,0:6336:99:0,120,1800	0/0:6243,0:6243:99:0,120,1800	0/0:6397,0:6397:99:0,120,1800	0/0:118,0:118:99:0,120,1800	0/0:6116,0:6116:99:0,120,1800	0/0:36,0:36:99:0,99,1219
Z4_18S-ITS-28S	1851	.	AC	A	3499372.58	PASS	AC=32;AF=0.068;AN=472;BaseQRankSum=0.504;DP=328928;ExcessHet=-0.0000;FS=0.000;InbreedingCoeff=0.9824;MLEAC=32;MLEAF=0.068;MQ=59.98;MQRankSum=0.00;QD=29.03;ReadPosRankSum=0.232;SOR=0.649	GT:AD:DP:GQ:PGT:PID:PL:PS	0/0:309,0:309:99:.:.:0,120,1800	0/0:6933,0:6933:99:.:.:0,120,1800	0/0:5809,0:5809:99:.:.:0,120,1800	0/0:5636,0:5636:99:.:.:0,120,1800	0/0:292,0:292:99:.:.:0,120,1800	0/0:268,0:268:99:.:.:0,120,1800	1|1:17,5220:5237:99:1|1:1842_C_T:213698,15144,0:1842	1/1:1,5635:5636:99:.:.:251371,16917,0	0/0:5614,0:5614:99:.:.:0,120,1800	0/0:311,0:311:99:.:.:0,120,1800	0/0:323,0:323:99:.:.:0,120,1800	1|1:42,5197:5239:99:1|1:1842_C_T:214692,14065,0:1842	1/1:14,5005:5019:99:.:.:200739,14576,0	0/0:270,0:270:99:.:.:0,120,1800	0/0:5975,0:5975:99:.:.:0,120,1800	0/0:279,0:279:99:.:.:0,120,1800	0/0:235,0:235:99:.:.:0,106,1800	0/0:305,0:305:99:.:.:0,120,1800	0/0:149,0:149:99:.:.:0,120,1800	0/0:300,0:300:99:.:.:0,120,1800	0/0:5948,0:5948:99:.:.:0,120,1800	1|1:1,5704:5705:99:1|1:1842_C_T:255349,17147,0:1842	1|1:0,5305:5305:99:1|1:1842_C_T:236620,15965,0:1842	1/1:31,5009:5040:99:.:.:200367,13880,0	0/0:252,0:252:99:.:.:0,120,1800	0/0:172,0:172:99:.:.:0,102,1800	0/0:6102,0:6102:99:.:.:0,120,1800	1/1:44,3465:3509:99:.:.:135457,8870,0	1/1:0,5710:5710:99:.:.:254769,17185,0	0/0:207,0:207:99:.:.:0,120,1800	0/0:293,0:293:99:.:.:0,120,1800	0/0:5597,0:5597:99:.:.:0,120,1800	0/0:5646,0:5646:99:.:.:0,120,1800	0/0:4033,0:4033:99:.:.:0,120,1800	1/1:44,5482:5526:99:.:.:221870,14832,0	1|1:7,5944:5951:99:1|1:1842_C_T:265760,17597,0:1842	1/1:29,5502:5531:99:.:.:223994,15476,0	1/1:18,5635:5653:99:.:.:233599,16360,0	0/0:118,0:118:99:.:.:0,120,1800	1|1:0,5748:5748:99:1|1:1842_C_T:257507,17298,0:1842	0/0:36,0:36:99:.:.:0,99,1219
Z4_18S-ITS-28S	1862	.	A	ACGACGTACACAATGCG,ACGTGCGCAATGCG	4074296.37	PASS	AC=32,23;AF=0.068,0.049;AN=472;BaseQRankSum=0.709;DP=324246;ExcessHet=-0.0000;FS=0.855;InbreedingCoeff=0.9383;MLEAC=32,21;MLEAF=0.068,0.044;MQ=59.98;MQRankSum=-5.300e-02;QD=34.42;ReadPosRankSum=2.85;SOR=0.814	GT:AD:DP:GQ:PGT:PID:PL:PS	0/0:309,0,0:309:99:.:.:0,120,1800,120,1800,1800	0/2:3098,0,3080:6203:99:.:.:117166,128102,280090,0,130972,119975	0/0:5809,0,0:5809:99:.:.:0,120,1800,120,1800,1800	0/0:5636,0,0:5636:99:.:.:0,120,1800,120,1800,1800	0/0:292,0,0:292:99:.:.:0,120,1800,120,1800,1800	0/0:268,0,0:268:99:.:.:0,120,1800,120,1800,1800	1/1:15,4223,0:4287:99:.:.:174882,12378,0,175125,14067,192582	1/1:22,4229,6:4295:99:.:.:172317,12090,0,180792,15361,232142	0/0:5614,0,0:5614:99:.:.:0,120,1800,120,1800,1800	0/0:311,0,0:311:99:.:.:0,120,1800,120,1800,1800	0/0:323,0,0:323:99:.:.:0,120,1800,120,1800,1800	1/1:35,4331,0:4445:99:.:.:226425,13897,0,215459,14745,215656	1/1:16,4084,5:4121:99:.:.:165230,11856,0,173108,14704,221278	0/0:270,0,0:270:99:.:.:0,120,1800,120,1800,1800	0/0:5975,0,0:5975:99:.:.:0,120,1800,120,1800,1800	0/0:279,0,0:279:99:.:.:0,120,1800,120,1800,1800	0/0:235,0,0:235:99:.:.:0,106,1800,106,1800,1800	0/0:305,0,0:305:99:.:.:0,120,1800,120,1800,1800	0/0:149,0,0:149:99:.:.:0,120,1800,120,1800,1800	0/0:300,0,0:300:99:.:.:0,120,1800,120,1800,1800	0/0:5948,0,0:5948:99:.:.:0,120,1800,120,1800,1800	1/1:22,4386,0:4436:99:.:.:181956,12607,0,181928,14395,196684	1/1:21,3964,6:4050:99:.:.:163331,11554,0,171051,14523,219086	1/1:29,4054,6:4154:99:.:.:178785,11433,0,182709,14597,220269	0/0:252,0,0:252:99:.:.:0,120,1800,120,1800,1800	0/0:172,0,0:172:99:.:.:0,102,1800,102,1800,1800	0/2:4199,0,1835:6038:99:.:.:64732,77341,254827,0,175758,170029	1/1:10,2827,2:2866:99:.:.:113907,8292,0,119516,10245,153493	1/1:18,4309,2:4375:99:.:.:175946,12434,0,184615,15739,235345	0/0:207,0,0:207:99:.:.:0,120,1800,120,1800,1800	0/0:293,0,0:293:99:.:.:0,120,1800,120,1800,1800	0/0:5597,0,0:5597:99:.:.:0,120,1800,120,1800,1800	0/0:5646,0,0:5646:99:.:.:0,120,1800,120,1800,1800	0/0:4033,0,0:4033:99:.:.:0,120,1800,120,1800,1800	1/1:27,4482,3:4584:99:.:.:182858,12710,0,191324,16236,242105	1/1:17,4707,3:4775:99:.:.:236471,15286,0,237106,16532,247823	1/1:22,4557,6:4624:99:.:.:185806,13007,0,194017,16089,242500	1/1:25,4672,0:4723:99:.:.:193841,13190,0,202276,16856,250343	0/0:118,0,0:118:99:.:.:0,120,1800,120,1800,1800	1/1:29,4386,0:4495:99:.:.:187686,12538,0,189304,14427,201960	0/0:36,0,0:36:99:.:.:0,99,1219,99,1219,1219
Z4_18S-ITS-28S	1913	.	TA	T	225122.63	PASS	AC=8;AF=0.017;AN=472;BaseQRankSum=-1.070e+00;DP=305693;ExcessHet=0.0000;FS=0.000;InbreedingCoeff=0.9038;MLEAC=8;MLEAF=0.017;MQ=59.97;MQRankSum=3.13;QD=32.91;ReadPosRankSum=1.49;SOR=0.362	GT:AD:DP:GQ:PGT:PID:PL:PS	0/0:309,0:309:99:.:.:0,120,1800	0/0:6505,0:6505:99:.:.:0,120,1800	0/0:5809,0:5809:99:.:.:0,120,1800	0/0:5888,0:5888:99:.:.:0,120,1800	0/0:292,0:292:99:.:.:0,120,1800	0/0:268,0:268:99:.:.:0,120,1800	0/0:4443,0:4443:99:.:.:0,120,1800	0/0:4429,0:4429:99:.:.:0,120,1800	0/0:6108,0:6108:99:.:.:0,120,1800	0/0:311,0:311:99:.:.:0,120,1800	0/0:323,0:323:99:.:.:0,120,1800	0/0:4372,0:4372:99:.:.:0,120,1800	0/0:4217,0:4217:99:.:.:0,120,1800	0/0:270,0:270:99:.:.:0,120,1800	0/0:6132,0:6132:99:.:.:0,120,1800	0/0:279,0:279:99:.:.:0,120,1800	0/0:235,0:235:99:.:.:0,106,1800	0/0:305,0:305:99:.:.:0,120,1800	0/0:149,0:149:99:.:.:0,120,1800	0/0:300,0:300:99:.:.:0,120,1800	0/0:6262,0:6262:99:.:.:0,120,1800	0/0:4526,0:4526:99:.:.:0,120,1800	0/0:4183,0:4183:99:.:.:0,120,1800	0/0:4187,0:4187:99:.:.:0,120,1800	0/0:252,0:252:99:.:.:0,120,1800	0/0:172,0:172:99:.:.:0,102,1800	0/0:5733,0:5733:99:.:.:0,120,1800	0/0:3002,0:3002:99:.:.:0,120,1800	0/0:4509,0:4509:99:.:.:0,120,1800	0/0:207,0:207:99:.:.:0,120,1800	0/0:293,0:293:99:.:.:0,120,1800	0/0:5794,0:5794:99:.:.:0,120,1800	0/0:5805,0:5805:99:.:.:0,120,1800	0/0:4033,0:4033:99:.:.:0,120,1800	0/0:4597,0:4597:99:.:.:0,120,1800	0/0:4634,0:4634:99:.:.:0,120,1800	0/0:4597,0:4597:99:.:.:0,120,1800	0/0:4661,0:4661:99:.:.:0,120,1800	0/0:118,0:118:99:.:.:0,120,1800	0/0:4472,0:4472:99:.:.:0,120,1800	0/0:36,0:36:99:.:.:0,99,1219
Z4_18S-ITS-28S	1964	.	C	CCT	2947517.8	PASS	AC=32;AF=0.068;AN=472;BaseQRankSum=1.08;DP=311843;ExcessHet=-0.0000;FS=0.000;InbreedingCoeff=0.9957;MLEAC=32;MLEAF=0.068;MQ=59.98;MQRankSum=-6.800e-02;QD=33.27;ReadPosRankSum=1.29;SOR=0.626	GT:AD:DP:GQ:PGT:PID:PL:PS	0/0:309,0:309:99:.:.:0,120,1800	0/0:6505,0:6505:99:.:.:0,120,1800	0/0:5809,0:5809:99:.:.:0,120,1800	0/0:5888,0:5888:99:.:.:0,120,1800	0/0:292,0:292:99:.:.:0,120,1800	0/0:268,0:268:99:.:.:0,120,1800	1|1:0,4559:4559:99:1|1:1842_C_T:204558,13719,0:1842	1/1:17,4559:4576:99:.:.:179617,13315,0	0/0:6108,0:6108:99:.:.:0,120,1800	0/0:311,0:311:99:.:.:0,120,1800	0/0:323,0:323:99:.:.:0,120,1800	1/1:57,4604:4668:99:.:.:190429,11594,0	1/1:17,4350:4367:99:.:.:171550,12467,0	0/0:270,0:270:99:.:.:0,120,1800	0/0:6132,0:6132:99:.:.:0,120,1800	0/0:279,0:279:99:.:.:0,120,1800	0/0:235,0:235:99:.:.:0,106,1800	0/0:305,0:305:99:.:.:0,120,1800	0/0:149,0:149:99:.:.:0,120,1800	0/0:300,0:300:99:.:.:0,120,1800	0/0:6262,0:6262:99:.:.:0,120,1800	1|1:0,4732:4732:99:1|1:1842_C_T:212931,14244,0:1842	1|1:35,4304:4339:99:1|1:1842_C_T:171808,11641,0:1842	1/1:9,4334:4355:99:.:.:172221,13177,0	0/0:252,0:252:99:.:.:0,120,1800	0/0:172,0:172:99:.:.:0,102,1800	0/0:5733,0:5733:99:.:.:0,120,1800	1/1:20,3233:3253:99:.:.:125965,8974,0	1/1:5,4642:4647:99:.:.:189502,13766,0	0/0:207,0:207:99:.:.:0,120,1800	0/0:293,0:293:99:.:.:0,120,1800	0/0:5794,0:5794:99:.:.:0,120,1800	0/0:5805,0:5805:99:.:.:0,120,1800	0/0:4033,0:4033:99:.:.:0,120,1800	1/1:15,4734:4757:99:.:.:195870,13695,0	1|1:24,4748:4772:99:1|1:1842_C_T:183493,13614,0:1842	1/1:12,4740:4752:99:.:.:195958,13834,0	1/1:8,4802:4810:99:.:.:200598,14189,0	0/0:118,0:118:99:.:.:0,120,1800	1|1:24,4660:4684:99:1|1:1842_C_T:198203,13109,0:1842	0/0:36,0:36:99:.:.:0,99,1219
Z4_18S-ITS-28S	2012	.	T	TA	1698975.9	PASS	AC=19;AF=0.040;AN=472;BaseQRankSum=1.75;DP=423428;ExcessHet=4.6483;FS=0.000;InbreedingCoeff=-0.0424;MLEAC=19;MLEAF=0.040;MQ=50.02;MQRankSum=-1.722e+00;QD=17.77;ReadPosRankSum=0.112;SOR=0.678	GT:AD:DP:GQ:PGT:PID:PL:PS	0/0:309,0:309:99:.:.:0,120,1800	0/0:6505,0:6505:99:.:.:0,120,1800	0/0:5809,0:5809:99:.:.:0,120,1800	0/0:5888,0:5888:99:.:.:0,120,1800	0/0:292,0:292:99:.:.:0,120,1800	0/0:268,0:268:99:.:.:0,120,1800	0/0:5693,0:5693:99:.:.:0,120,1800	0/0:5690,0:5690:99:.:.:0,120,1800	0/0:6108,0:6108:99:.:.:0,120,1800	0/0:311,0:311:99:.:.:0,120,1800	0/1:3536,3234:6776:99:.:.:125385,0,138242	0/0:5726,0:5726:99:.:.:0,120,1800	0/0:5450,0:5450:99:.:.:0,120,1800	0/0:270,0:270:99:.:.:0,120,1800	0/0:6132,0:6132:99:.:.:0,120,1800	0/0:279,0:279:99:.:.:0,120,1800	0/0:235,0:235:99:.:.:0,106,1800	0/0:305,0:305:99:.:.:0,120,1800	0/0:149,0:149:99:.:.:0,120,1800	0/1:3111,3138:6262:99:.:.:102832,0,120594	0/0:6262,0:6262:99:.:.:0,120,1800	0/0:5801,0:5801:99:.:.:0,120,1800	0/0:5419,0:5419:99:.:.:0,120,1800	0/0:5438,0:5438:99:.:.:0,120,1800	0/1:3733,3026:6769:99:.:.:116310,0,148482	0/0:172,0:172:99:.:.:0,102,1800	0/0:5733,0:5733:99:.:.:0,120,1800	0/0:4095,0:4095:99:.:.:0,120,1800	0/0:5806,0:5806:99:.:.:0,120,1800	0/0:207,0:207:99:.:.:0,120,1800	0/0:293,0:293:99:.:.:0,120,1800	0/0:5794,0:5794:99:.:.:0,120,1800	0/0:5805,0:5805:99:.:.:0,120,1800	0/0:4033,0:4033:99:.:.:0,120,1800	0/0:5964,0:5964:99:.:.:0,120,1800	0/0:6001,0:6001:99:.:.:0,120,1800	0/0:5948,0:5948:99:.:.:0,120,1800	0/0:6036,0:6036:99:.:.:0,120,1800	0/1:2773,2103:4879:99:.:.:82524,0,109336	0/0:5852,0:5852:99:.:.:0,120,1800	0/0:36,0:36:99:.:.:0,99,1219
Z4_18S-ITS-28S	2015	.	G	GT	4913231.79	PASS	AC=50;AF=0.106;AN=472;BaseQRankSum=2.48;DP=370817;ExcessHet=-0.0000;FS=0.000;InbreedingCoeff=0.9971;MLEAC=49;MLEAF=0.104;MQ=59.98;MQRankSum=-9.000e-03;QD=30.55;ReadPosRankSum=0.295;SOR=0.550	GT:AD:DP:GQ:PGT:PID:PL:PS	0/0:309,0:309:99:.:.:0,120,1800	0/0:6505,0:6505:99:.:.:0,120,1800	0/0:5809,0:5809:99:.:.:0,120,1800	0/0:5888,0:5888:99:.:.:0,120,1800	0/0:292,0:292:99:.:.:0,120,1800	0/0:268,0:268:99:.:.:0,120,1800	1|1:0,5983:5983:99:1|1:1842_C_T:268904,18010,0:1842	1/1:7,5770:5777:99:.:.:226597,17265,0	0/0:6108,0:6108:99:.:.:0,120,1800	0/0:311,0:311:99:.:.:0,120,1800	0/0:4373,0:4373:99:.:.:0,120,1800	1|1:51,5707:5758:99:1|1:1842_C_T:222685,16077,0:1842	1/1:1,5736:5737:99:.:.:257617,17259,0	0/0:270,0:270:99:.:.:0,120,1800	0/0:6132,0:6132:99:.:.:0,120,1800	0/0:279,0:279:99:.:.:0,120,1800	0/0:235,0:235:99:.:.:0,106,1800	0/0:305,0:305:99:.:.:0,120,1800	0/0:149,0:149:99:.:.:0,120,1800	0/0:3566,0:3566:99:.:.:0,120,1800	0/0:6262,0:6262:99:.:.:0,120,1800	1/1:0,5882:5905:99:.:.:273363,18344,0	1|1:0,5695:5695:99:1|1:1842_C_T:255799,17143,0:1842	1/1:0,5735:5735:99:.:.:257451,17263,0	0/0:4357,0:4357:99:.:.:0,120,1800	0/0:172,0:172:99:.:.:0,102,1800	0/0:5733,0:5733:99:.:.:0,120,1800	1/1:0,4362:4362:99:.:.:195790,13130,0	1/1:0,6087:6087:99:.:.:273479,18322,0	0/0:207,0:207:99:.:.:0,120,1800	0/0:293,0:293:99:.:.:0,120,1800	0/0:5794,0:5794:99:.:.:0,120,1800	0/0:5805,0:5805:99:.:.:0,120,1800	0/0:4033,0:4033:99:.:.:0,120,1800	1|1:11,6242:6253:99:1|1:1967_G_A:280020,18337,0:1967	1|1:5,6281:6286:99:1|1:1842_C_T:282026,18697,0:1842	1/1:0,6254:6254:99:.:.:280759,18824,0	1/1:0,6334:6334:99:.:.:284658,19065,0	0/0:2774,0:4880:99:.:.:0,5263,120379	1|1:0,6147:6147:99:1|1:1842_C_T:275932,18503,0:1842	0/0:36,0:36:99:.:.:0,99,1219
Z4_18S-ITS-28S	2194	.	GC	G	608216.64	PASS	AC=10;AF=0.021;AN=472;BaseQRankSum=1.85;DP=371342;ExcessHet=0.0000;FS=3.329;InbreedingCoeff=0.9980;MLEAC=9;MLEAF=0.019;MQ=59.98;MQRankSum=0.00;QD=34.30;ReadPosRankSum=1.82;SOR=0.636	GT:AD:DP:GQ:PGT:PID:PL:PS	0/0:309,0:309:99:.:.:0,120,1800	0/0:6863,0:6863:99:.:.:0,120,1800	0/0:5809,0:5809:99:.:.:0,120,1800	0/0:5888,0:5888:99:.:.:0,120,1800	0/0:292,0:292:99:.:.:0,120,1800	0/0:268,0:268:99:.:.:0,120,1800	0/0:7056,0:7056:99:.:.:0,120,1800	0/0:7020,0:7020:99:.:.:0,120,1800	0/0:6108,0:6108:99:.:.:0,120,1800	0/0:311,0:311:99:.:.:0,120,1800	0/0:4373,0:4373:99:.:.:0,120,1800	0/0:6864,0:6864:99:.:.:0,120,1800	0/0:6696,0:6696:99:.:.:0,120,1800	0/0:270,0:270:99:.:.:0,120,1800	0/0:6132,0:6132:99:.:.:0,120,1800	0/0:279,0:279:99:.:.:0,120,1800	0/0:235,0:235:99:.:.:0,106,1800	0/0:305,0:305:99:.:.:0,120,1800	0/0:149,0:149:99:.:.:0,120,1800	0/0:3566,0:3566:99:.:.:0,120,1800	0/0:6262,0:6262:99:.:.:0,120,1800	0/0:7130,0:7130:99:.:.:0,120,1800	0/0:2914,0:2914:99:.:.:0,120,1800	0/0:6685,0:6685:99:.:.:0,120,1800	0/0:4357,0:4357:99:.:.:0,120,1800	0/0:172,0:172:99:.:.:0,102,1800	0/0:5920,0:5920:99:.:.:0,120,1800	0/0:2348,0:2348:99:.:.:0,120,1800	0/0:7155,0:7155:99:.:.:0,120,1800	0/0:207,0:207:99:.:.:0,120,1800	0/0:293,0:293:99:.:.:0,120,1800	0/0:5794,0:5794:99:.:.:0,120,1800	0/0:5805,0:5805:99:.:.:0,120,1800	0/0:4033,0:4033:99:.:.:0,120,1800	0/0:6910,0:6910:99:.:.:0,120,1800	0/0:6919,0:6919:99:.:.:0,120,1800	0/0:6906,0:6906:99:.:.:0,120,1800	0/0:3886,0:3886:99:.:.:0,120,1800	0/0:3697,0:3697:99:.:.:0,120,1800	0/0:7096,0:7096:99:.:.:0,120,1800	0/0:36,0:36:99:.:.:0,99,1219
Z4_18S-ITS-28S	2263	.	C	CGT	5009444.71	PASS	AC=50;AF=0.106;AN=472;BaseQRankSum=0.178;DP=373803;ExcessHet=-0.0000;FS=0.000;InbreedingCoeff=0.9999;MLEAC=50;MLEAF=0.106;MQ=59.99;MQRankSum=-3.110e-01;QD=29.63;ReadPosRankSum=0.179;SOR=0.685	GT:AD:DP:GQ:PGT:PID:PL:PS	0/0:309,0:309:99:.:.:0,120,1800	0/0:6863,0:6863:99:.:.:0,120,1800	0/0:5809,0:5809:99:.:.:0,120,1800	0/0:5888,0:5888:99:.:.:0,120,1800	0/0:292,0:292:99:.:.:0,120,1800	0/0:268,0:268:99:.:.:0,120,1800	1/1:24,6822:6856:99:.:.:304775,20010,0	1/1:7,6931:6938:99:.:.:278650,20746,0	0/0:6108,0:6108:99:.:.:0,120,1800	0/0:311,0:311:99:.:.:0,120,1800	0/0:4373,0:4373:99:.:.:0,120,1800	1/1:52,6521:6591:99:.:.:260686,17994,0	1/1:27,6521:6552:99:.:.:288823,18834,0	0/0:270,0:270:99:.:.:0,120,1800	0/0:6132,0:6132:99:.:.:0,120,1800	0/0:279,0:279:99:.:.:0,120,1800	0/0:235,0:235:99:.:.:0,106,1800	0/0:305,0:305:99:.:.:0,120,1800	0/0:149,0:149:99:.:.:0,120,1800	0/0:3566,0:3566:99:.:.:0,120,1800	0/0:6262,0:6262:99:.:.:0,120,1800	1/1:0,5803:5819:99:.:.:265105,17751,0	1/1:8,1316:1327:99:.:.:50301,3649,0	1/1:19,6531:6556:99:.:.:290754,19167,0	0/0:4357,0:4357:99:.:.:0,120,1800	0/0:172,0:172:99:.:.:0,102,1800	0/0:5920,0:5920:99:.:.:0,120,1800	1/1:3,1045:1050:99:.:.:37978,3019,0	1/1:20,6992:7012:99:.:.:285193,20384,0	0/0:207,0:207:99:.:.:0,120,1800	0/0:293,0:293:99:.:.:0,120,1800	0/0:5794,0:5794:99:.:.:0,120,1800	0/0:5805,0:5805:99:.:.:0,120,1800	0/0:4033,0:4033:99:.:.:0,120,1800	1|1:32,6887:6919:99:1|1:2232_C_T:299579,19449,0:2232	1/1:47,6770:6817:99:.:.:250241,19244,0	1/1:38,6844:6885:99:.:.:298266,19313,0	1/1:36,7084:7120:99:.:.:312105,19982,0	0/0:3697,0:3697:99:.:.:0,120,1800	1/1:0,6646:6666:99:.:.:313824,21044,0	0/0:36,0:36:99:.:.:0,99,1219
Z4_18S-ITS-28S	2383	.	G	GT	4329287.8	PASS	AC=32;AF=0.068;AN=472;BaseQRankSum=1.36;DP=372272;ExcessHet=-0.0000;FS=0.000;InbreedingCoeff=0.9957;MLEAC=32;MLEAF=0.068;MQ=59.98;MQRankSum=-4.201e+00;QD=34.17;ReadPosRankSum=0.707;SOR=0.624	GT:AD:DP:GQ:PGT:PID:PL:PS	0/0:309,0:309:99:.:.:0,120,1800	0/0:6861,0:6861:99:.:.:0,120,1800	0/0:5809,0:5809:99:.:.:0,120,1800	0/0:5888,0:5888:99:.:.:0,120,1800	0/0:292,0:292:99:.:.:0,120,1800	0/0:268,0:268:99:.:.:0,120,1800	1|1:0,6255:6255:99:1|1:2289_A_G:281469,18829,0:2289	1/1:0,6265:6270:99:.:.:284263,19018,0	0/0:6108,0:6108:99:.:.:0,120,1800	0/0:311,0:311:99:.:.:0,120,1800	0/0:4373,0:4373:99:.:.:0,120,1800	1/1:35,6384:6419:99:.:.:285703,17747,0	1/1:0,5972:5972:99:.:.:268740,17977,0	0/0:270,0:270:99:.:.:0,120,1800	0/0:6132,0:6132:99:.:.:0,120,1800	0/0:279,0:279:99:.:.:0,120,1800	0/0:235,0:235:99:.:.:0,106,1800	0/0:305,0:305:99:.:.:0,120,1800	0/0:149,0:149:99:.:.:0,120,1800	0/0:3566,0:3566:99:.:.:0,120,1800	0/0:6262,0:6262:99:.:.:0,120,1800	1/1:1,6173:6188:99:.:.:290415,19404,0	1/1:0,5697:5701:99:.:.:260940,17460,0	1|1:0,6057:6057:99:1|1:2371_C_T:272565,18233,0:2371	0/0:4357,0:4357:99:.:.:0,120,1800	0/0:172,0:172:99:.:.:0,102,1800	0/0:6221,0:6221:99:.:.:0,120,1800	1|1:0,4576:4576:99:1|1:2289_A_G:205910,13775,0:2289	1|1:0,6306:6306:99:1|1:2289_A_G:283767,18982,0:2289	0/0:207,0:207:99:.:.:0,120,1800	0/0:293,0:293:99:.:.:0,120,1800	0/0:5794,0:5794:99:.:.:0,120,1800	0/0:5805,0:5805:99:.:.:0,120,1800	0/0:4033,0:4033:99:.:.:0,120,1800	1|1:15,6535:6550:99:1|1:2289_A_G:293400,19042,0:2289	1|1:4,6636:6640:99:1|1:2289_A_G:298436,19807,0:2289	1|1:6,6262:6268:99:1|1:2289_A_G:281128,18598,0:2289	1/1:0,6795:6795:99:.:.:305775,20454,0	0/0:3697,0:3697:99:.:.:0,120,1800	1/1:0,5889:5905:99:.:.:281848,18895,0	0/0:36,0:36:99:.:.:0,99,1219
Z4_18S-ITS-28S	2387	.	A	AC	846021.67	PASS	AC=13;AF=0.028;AN=472;BaseQRankSum=-1.024e+00;DP=367093;ExcessHet=0.0000;FS=0.000;InbreedingCoeff=0.7549;MLEAC=13;MLEAF=0.028;MQ=59.99;MQRankSum=0.00;QD=25.35;ReadPosRankSum=-4.470e-01;SOR=0.642	GT:AD:DP:GQ:PGT:PID:PL:PS	0/0:309,0:309:99:.:.:0,120,1800	0|1:3075,3612:6687:99:0|1:2387_A_AC:132289,0,113877:2387	0/0:5809,0:5809:99:.:.:0,120,1800	0/0:5888,0:5888:99:.:.:0,120,1800	0/0:292,0:292:99:.:.:0,120,1800	0/0:268,0:268:99:.:.:0,120,1800	0/0:5860,0:5860:99:.:.:0,120,1800	0/0:5881,0:5881:99:.:.:0,120,1800	0/0:6108,0:6108:99:.:.:0,120,1800	0/0:311,0:311:99:.:.:0,120,1800	0/0:4373,0:4373:99:.:.:0,120,1800	0/0:5972,0:5972:99:.:.:0,120,1800	0/0:5584,0:5584:99:.:.:0,120,1800	0/0:270,0:270:99:.:.:0,120,1800	0/0:6132,0:6132:99:.:.:0,120,1800	0/0:279,0:279:99:.:.:0,120,1800	0/0:235,0:235:99:.:.:0,106,1800	0/0:305,0:305:99:.:.:0,120,1800	0/0:149,0:149:99:.:.:0,120,1800	0/0:3566,0:3566:99:.:.:0,120,1800	0/0:6262,0:6262:99:.:.:0,120,1800	0/0:6009,0:6009:99:.:.:0,120,1800	0/0:5437,0:5437:99:.:.:0,120,1800	0/0:5640,0:5640:99:.:.:0,120,1800	0/0:4357,0:4357:99:.:.:0,120,1800	0/0:172,0:172:99:.:.:0,102,1800	0/1:4192,1943:6159:99:.:.:54238,0,166965	0/0:4275,0:4275:99:.:.:0,120,1800	0/0:5902,0:5902:99:.:.:0,120,1800	0/0:207,0:207:99:.:.:0,120,1800	0/0:293,0:293:99:.:.:0,120,1800	0/0:5794,0:5794:99:.:.:0,120,1800	0/0:5805,0:5805:99:.:.:0,120,1800	0/0:4033,0:4033:99:.:.:0,120,1800	0/0:6149,0:6149:99:.:.:0,120,1800	0/0:6224,0:6224:99:.:.:0,120,1800	0/0:6012,0:6012:99:.:.:0,120,1800	0/0:6374,0:6374:99:.:.:0,120,1800	0/0:3697,0:3697:99:.:.:0,120,1800	0/0:5887,0:5887:99:.:.:0,120,1800	0/0:36,0:36:99:.:.:0,99,1219
Z4_18S-ITS-28S	2398	.	TC	T	4144741.75	PASS	AC=32;AF=0.068;AN=472;BaseQRankSum=0.121;DP=368062;ExcessHet=-0.0000;FS=0.000;InbreedingCoeff=0.9970;MLEAC=32;MLEAF=0.068;MQ=59.98;MQRankSum=-3.810e+00;QD=25.57;ReadPosRankSum=0.320;SOR=0.601	GT:AD:DP:GQ:PGT:PID:PL:PS	0/0:309,0:309:99:.:.:0,120,1800	0/0:6849,0:6849:99:.:.:0,120,1800	0/0:5809,0:5809:99:.:.:0,120,1800	0/0:5888,0:5888:99:.:.:0,120,1800	0/0:292,0:292:99:.:.:0,120,1800	0/0:268,0:268:99:.:.:0,120,1800	1|1:0,6006:6006:99:1|1:2289_A_G:270270,18079,0:2289	1|1:0,6029:6029:99:1|1:2289_A_G:271305,18148,0:2289	0/0:6108,0:6108:99:.:.:0,120,1800	0/0:311,0:311:99:.:.:0,120,1800	0/0:4373,0:4373:99:.:.:0,120,1800	1/1:40,6096:6136:99:.:.:272520,16670,0	1/1:0,5502:5502:99:.:.:247183,16745,0	0/0:270,0:270:99:.:.:0,120,1800	0/0:6132,0:6132:99:.:.:0,120,1800	0/0:279,0:279:99:.:.:0,120,1800	0/0:235,0:235:99:.:.:0,106,1800	0/0:305,0:305:99:.:.:0,120,1800	0/0:149,0:149:99:.:.:0,120,1800	0/0:3566,0:3566:99:.:.:0,120,1800	0/0:6262,0:6262:99:.:.:0,120,1800	1|1:3,6021:6024:99:1|1:2318_T_C:245271,18026,0:2318	1|1:0,5589:5589:99:1|1:2289_A_G:251505,16824,0:2289	1|1:0,5806:5806:99:1|1:2371_C_T:261270,17477,0:2371	0/0:4357,0:4357:99:.:.:0,120,1800	0/0:172,0:172:99:.:.:0,102,1800	0/0:6270,0:6270:99:.:.:0,120,1800	1|1:0,4347:4347:99:1|1:2289_A_G:195615,13085,0:2289	1|1:0,6055:6055:99:1|1:2289_A_G:272475,18227,0:2289	0/0:207,0:207:99:.:.:0,120,1800	0/0:293,0:293:99:.:.:0,120,1800	0/0:5794,0:5794:99:.:.:0,120,1800	0/0:5805,0:5805:99:.:.:0,120,1800	0/0:4033,0:4033:99:.:.:0,120,1800	1|1:16,6294:6310:99:1|1:2289_A_G:282510,18274,0:2289	1|1:5,6380:6385:99:1|1:2289_A_G:286860,18995,0:2289	1|1:6,6140:6146:99:1|1:2289_A_G:275873,18230,0:2289	1/1:0,6527:6527:99:.:.:293715,19647,0	0/0:3697,0:3697:99:.:.:0,120,1800	1|1:0,5994:5994:99:1|1:2232_C_T:269187,18043,0:2232	0/0:36,0:36:99:.:.:0,99,1219
Z4_18S-ITS-28S	2401	.	C	CG	977837.44	PASS	AC=18;AF=0.038;AN=472;BaseQRankSum=0.590;DP=363179;ExcessHet=0.0000;FS=0.000;InbreedingCoeff=0.9956;MLEAC=17;MLEAF=0.036;MQ=59.98;MQRankSum=-2.360e-01;QD=33.11;ReadPosRankSum=1.77;SOR=0.719	GT:AD:DP:GQ:PGT:PID:PL:PS	0/0:309,0:309:99:.:.:0,120,1800	0/0:6849,0:6849:99:.:.:0,120,1800	0/0:5809,0:5809:99:.:.:0,120,1800	0/0:5888,0:5888:99:.:.:0,120,1800	0/0:292,0:292:99:.:.:0,120,1800	0/0:268,0:268:99:.:.:0,120,1800	0/0:5675,0:5675:99:.:.:0,120,1800	0/0:5714,0:5714:99:.:.:0,120,1800	0/0:6108,0:6108:99:.:.:0,120,1800	0/0:311,0:311:99:.:.:0,120,1800	0/0:4373,0:4373:99:.:.:0,120,1800	0/0:5792,0:5792:99:.:.:0,120,1800	0/0:5410,0:5410:99:.:.:0,120,1800	0/0:270,0:270:99:.:.:0,120,1800	0/0:6132,0:6132:99:.:.:0,120,1800	0/0:279,0:279:99:.:.:0,120,1800	0/0:235,0:235:99:.:.:0,106,1800	0/0:305,0:305:99:.:.:0,120,1800	0/0:149,0:149:99:.:.:0,120,1800	0/0:3566,0:3566:99:.:.:0,120,1800	0/0:6262,0:6262:99:.:.:0,120,1800	0/0:5827,0:5827:99:.:.:0,120,1800	0/0:5280,0:5280:99:.:.:0,120,1800	0/0:5496,0:5496:99:.:.:0,120,1800	0/0:4357,0:4357:99:.:.:0,120,1800	0/0:172,0:172:99:.:.:0,102,1800	0/0:6270,0:6270:99:.:.:0,120,1800	0/0:4117,0:4117:99:.:.:0,120,1800	0/0:5703,0:5703:99:.:.:0,120,1800	0/0:207,0:207:99:.:.:0,120,1800	0/0:293,0:293:99:.:.:0,120,1800	0/0:5794,0:5794:99:.:.:0,120,1800	0/0:5805,0:5805:99:.:.:0,120,1800	0/0:4033,0:4033:99:.:.:0,120,1800	0/0:5946,0:5946:99:.:.:0,120,1800	0/0:6037,0:6037:99:.:.:0,120,1800	0/0:5853,0:5853:99:.:.:0,120,1800	0/0:6194,0:6194:99:.:.:0,120,1800	0/0:3697,0:3697:99:.:.:0,120,1800	0/0:5675,0:5675:99:.:.:0,120,1800	0/0:36,0:36:99:.:.:0,99,1219
Z4_18S-ITS-28S	2403	.	GTT	G	977101.44	PASS	AC=18;AF=0.038;AN=472;BaseQRankSum=1.54;DP=363173;ExcessHet=0.0000;FS=0.000;InbreedingCoeff=0.9956;MLEAC=17;MLEAF=0.036;MQ=59.98;MQRankSum=-2.010e-01;QD=30.20;ReadPosRankSum=1.08;SOR=0.743	GT:AD:DP:GQ:PGT:PID:PL:PS	0/0:309,0:309:99:.:.:0,120,1800	0/0:6849,0:6849:99:.:.:0,120,1800	0/0:5809,0:5809:99:.:.:0,120,1800	0/0:5888,0:5888:99:.:.:0,120,1800	0/0:292,0:292:99:.:.:0,120,1800	0/0:268,0:268:99:.:.:0,120,1800	0/0:5675,0:5675:99:.:.:0,120,1800	0/0:5714,0:5714:99:.:.:0,120,1800	0/0:6108,0:6108:99:.:.:0,120,1800	0/0:311,0:311:99:.:.:0,120,1800	0/0:4373,0:4373:99:.:.:0,120,1800	0/0:5792,0:5792:99:.:.:0,120,1800	0/0:5410,0:5410:99:.:.:0,120,1800	0/0:270,0:270:99:.:.:0,120,1800	0/0:6132,0:6132:99:.:.:0,120,1800	0/0:279,0:279:99:.:.:0,120,1800	0/0:235,0:235:99:.:.:0,106,1800	0/0:305,0:305:99:.:.:0,120,1800	0/0:149,0:149:99:.:.:0,120,1800	0/0:3566,0:3566:99:.:.:0,120,1800	0/0:6262,0:6262:99:.:.:0,120,1800	0/0:5827,0:5827:99:.:.:0,120,1800	0/0:5280,0:5280:99:.:.:0,120,1800	0/0:5496,0:5496:99:.:.:0,120,1800	0/0:4357,0:4357:99:.:.:0,120,1800	0/0:172,0:172:99:.:.:0,102,1800	0/0:6270,0:6270:99:.:.:0,120,1800	0/0:4117,0:4117:99:.:.:0,120,1800	0/0:5703,0:5703:99:.:.:0,120,1800	0/0:207,0:207:99:.:.:0,120,1800	0/0:293,0:293:99:.:.:0,120,1800	0/0:5794,0:5794:99:.:.:0,120,1800	0/0:5805,0:5805:99:.:.:0,120,1800	0/0:4033,0:4033:99:.:.:0,120,1800	0/0:5946,0:5946:99:.:.:0,120,1800	0/0:6037,0:6037:99:.:.:0,120,1800	0/0:5853,0:5853:99:.:.:0,120,1800	0/0:6194,0:6194:99:.:.:0,120,1800	0/0:3697,0:3697:99:.:.:0,120,1800	0/0:5675,0:5675:99:.:.:0,120,1800	0/0:36,0:36:99:.:.:0,99,1219
Z4_18S-ITS-28S	4501	.	C	CCT	54243.44	PASS	AC=2;AF=4.237e-03;AN=472;BaseQRankSum=0.641;DP=352552;ExcessHet=3.0195;FS=7.130;InbreedingCoeff=-0.0047;MLEAC=2;MLEAF=4.237e-03;MQ=60.00;MQRankSum=-1.000e-03;QD=4.00;ReadPosRankSum=0.360;SOR=0.991	GT:AD:DP:GQ:PL	0/0:309,0:309:99:0,120,1800	0/0:7138,0:7138:99:0,120,1800	0/0:5809,0:5809:99:0,120,1800	0/0:3687,0:3687:99:0,120,1800	0/0:292,0:292:99:0,120,1800	0/0:268,0:268:99:0,120,1800	0/0:6547,0:6547:99:0,120,1800	0/0:6903,0:6903:99:0,120,1800	0/0:4034,0:4034:99:0,120,1800	0/0:311,0:311:99:0,120,1800	0/0:4373,0:4373:99:0,120,1800	0/0:6773,0:6773:99:0,120,1800	0/0:6584,0:6584:99:0,120,1800	0/0:270,0:270:99:0,120,1800	0/0:4159,0:4159:99:0,120,1800	0/0:279,0:279:99:0,120,1800	0/0:235,0:235:99:0,106,1800	0/0:305,0:305:99:0,120,1800	0/0:149,0:149:99:0,120,1800	0/0:3566,0:3566:99:0,120,1800	0/0:4366,0:4366:99:0,120,1800	0/1:5310,1373:6683:99:32435,0,217463	0/0:6442,0:6442:99:0,120,1800	0/0:6643,0:6643:99:0,120,1800	0/0:4357,0:4357:99:0,120,1800	0/0:172,0:172:99:0,102,1800	0/0:5651,0:5651:99:0,120,1800	0/0:4644,0:4644:99:0,120,1800	0/0:7003,0:7003:99:0,120,1800	0/0:207,0:207:99:0,120,1800	0/0:293,0:293:99:0,120,1800	0/0:3684,0:3684:99:0,120,1800	0/0:3700,0:3700:99:0,120,1800	0/0:4033,0:4033:99:0,120,1800	0/0:6533,0:6533:99:0,120,1800	0/0:6724,0:6724:99:0,120,1800	0/0:6530,0:6530:99:0,120,1800	0/0:7330,0:7330:99:0,120,1800	0/0:3697,0:3697:99:0,120,1800	0/1:5924,962:6886:99:21850,0,243774	0/0:36,0:36:99:0,99,1219
[truncated: 195 more columns]
