# Supplementary material for: Extensive nrDNA Polymorphism in Morus L. and Its Application
Source: Plants (Basel). 2025 Aug 18;14(16):2570. doi: 10.3390/plants14162570 (PMC12389063; doi:10.3390/plants14162570)
Supplement: Supplementary file 1 [file plants-14-02570-s001.zip › supplementary/Table S2.fasta]

>Morus18S-26S
tacctggttgatcctgccagtagtcatatgcttgtctcaaagattaagccatgcatgtgtaagtatgaactaattcagactgtgaaactgcgaatggctcattaaatcagttatagtttgtttgatggtacttgctactcggataaccgtagtaattctagagctaatacgtgcaacaaaccccgacttctggaagggatgcatttattagataaaaggtcgacgcgggctctgcccgttgctctgatgattcatgataactcgacggatcgcacggccattgtgccggtgacgcatcattcaaatatctgccctatcaactttcgatggtaggatagtggcctactatggtggtgacgggtgacggagaattagggttcgattccggagagggagcctgagaaacggctaccacatccaaggaaggcagcaggcgcgcaaattacccaatcctgacacggggaggtagtgacaataaataacaataccgggctctacgagtctggtaattggaatgagtacaatctaaatcccttaacgaggatccattggagggcaagtctggtgccagcagccgcggtaattccagctccaatagcgtatatttaagttgttgcagttaaaaagctcgtagttggaccttgggttgggttgatcggtccgcctccggtgtgcaccggtcgactcgtcccttctgccggcgatgcgctcctggccttaattggccgggtcgtgcctccggcgctgttactttgaagaaattagagtgctcaaagcaagcctacgctctgtatacattagcatgggataacatcataggatttcggtcctattctgttggccttcgggatcggagtaatgattaacagggacagtcgggggcattcgtatttcatagtcagaggtgaaattcttggatttatgaaagacgaacaactgcgaaagcatttgccaaggatgttttcattaatcaagaacgaaagttgggggctcgaagacgatcagataccgtcctagtctcaaccataaacgatgccgaccagggatcggcggatgttgcttttaggactctgccggcaccttatgagaaatcaaagtttttgggttccggggggagtatggtcgcaaggctgaaacttaaaggaattgacggaagggcaccaccaggagtggagcctgcggcttaatttgactcaacacggggaaacttaccaggtccagacatagtaaggattgacagactgagagctctttcttgattctatgggtggtggtgcatggccgttcttagttggtggagcgatttgtctggttaattccgttaacgaacgagacctcagcctgctaactagctatgcggaggataccctccgcggccagcttcttagagggactatggccgcttaggccaaggaagtttgaggcaataacaggtctgtgatgcccttagatgttctgggccgcacgcgcgctacactgatgtattcaacgagtctatagccttggccgataggcccgggtaatctttgaaatttcatcgtgatggggatagatcattgcaattgttggtcttcaacgaggaattcctagtaagcgcgagtcatcagctcgcgttgactacgtccctgccctttgtacacaccgcccgtcgctcctaccgattgaatggtccggtgaagtgttcggatcgaggcgacatgggcggttcgctgcctgtgacgttgcgagaagtccactgaaccttatcatttagaggaaggagaagtcgtaacaaggtttccgtaggtgaacctgcggaaggatcattgTCGAAACCTGCAAAGCAGAAAGACCAGCGGACCCATTACAACACCCAGGGGTGACCCCAACCCCTGACGCTGAGTGTGTGCAGCCCTGCCTTGCGCCCTCAGCATAAAACGAACCCAGGCGCGGAACGCGTCAAGGAATCATAACGAAACGAGCTCCTGCCGTGGCCCCGGGGACGGTGATCGCCGCAGCAGCTGTGTTGTGCTTGGTTAAGTCTaaaatgactctcggcaacggatatctcggctctcgcatcgatgaagaacgtagcgaaatgcgatacttggtgtgaattgcagaatcccgtgaaccatcgagtctttgaacgcaagttgcgcctgaagccatcaggctgagggcacgtctgcctgggcgtcaaaCACCGATGCCCCCCCAAATCCCCTCGTCACTCTCCCCTGAGTGCCCGGGGAGTGTGGGGGTCGGATGATGGCCTCCCGTGTCTTGGCTCGCGGTTGGCCCAAAGTCGAGTCCTCGGTCACGGTTACCGTGGTGACAGGTGGTTGTCGGTCGCTCGGTACCCCGTCACGTGCGCCGGACACGAATCGAGACTCTCTTGATTACCCCAACGCATCCCCGTTTGGGTGCCTCTGATgtgaccccaggtcaggcggggctacccgctgagtttaagcatatcaataagcggaggaaaagaaacttacgaggattcccctagtaacggcgagcgaaccgggaaaagcccaggttgagaatcgatcgcccccggtgttcgaattgtagtctgaagaagcgtcctcagcggcggaccgggcccaagtcccctggaagggggcgccggagagggtgagagccccgtcgtgcccggaccctgtcgcaccacgaggcactgtcggcgagtcgggttgtttgggaatgcagccccaatcgggcggtaaatttcgtccaaggctaaatattggtgagagaccgatagcaaacaagtaccgcgagggaaagatgaaaaggactttgaaaagagagtcaaagagtgcttgaaattgtcgggagggaagcggatgggggccggcgatgcgccccggtcggatgtggaacggtgagagccggtccgccgatcgactcggggtgcggaccgatgcggattgtggtggcggcccaagcccgggctgctgaaatgcccgtggatacgtcgtcgccgcgatcgtggaaggcagcgcgcgctgtcccggcgtgccttggcatctgcgcgctccaggcaccggcccgtgggctccccatccggcccgtcttgtaacacggaccaaggagtctgacatgtgtgcgagtcaacgggtgaataaacctgtaaggcgcaaggaagctgactggcgggatcccctcgtgggttgcaccgccgaccgaccttgatcttctgagaagggttcgagtgagagcatgcctgtcgggacccgaaagatggtgaactatgcctgagcggggcgaagccagaggaaactctggtggaggcccgcagcgatactgacgtgcaaatcgttcgtctgacttgggtataggggcgaaagactaatcgaaccgtctagtagctggttccctccgaagtttccctcaggatagctggagcccgcggacgagttctatcgggtaaagccaatgattagaggcatcgggggcgcaacgccctcgacctattctcaaactttaaataggtaggatggtgcggctgcttcgttgagccgcgcctcggaatcgagagctccaagtgggccatttttggtaagcagaactggcgatgcgggatgaaccggaagccgggttacggtgcccaactgcgcgctaacctagaacccacaaagggtgttggtcgattaagacagcaggacggtggtcatggaagtcgaaatccgctaaggagtgtgtaacaactcacctgccgaatcaactagccccgaaaatggatggcgctaaagcgcgcgacctatacccggccgtcggggcaagagccaagccccgatgagtaggagggcgcggcggtcgctgtaaaacctagggcgtgagcccgggcggagcggctgtcggtgcagatcttggtggtagtagcaaatattcaaatgagaactttgaaggccgaagaggggaaaggttccatgtgaacggcacttgcacatgggttagtcgatcctaagagacgggggaagcccgtctgagagcgctgccagcgcgagcttcgaaagggaatcgggttaaaattcctgaaccgggatgtggcggctgacggcaacgttagggagtccggagacgtcggcgggggcctcgggaagagttatcttttctgtttaacagcccgcccaccctggaaacggctcagccggaggtagggtccagcggctggaagagcaccgcacgtcgcgtggtgtccggtgcgcccccggcggcccttgaaaatccggaggaccgagtgcctcccacgcccggtcgtactcataaccgcatcaggtctccaaggtgaacagcctctggtcgatggaacaatgtaggcaagggaagtcggcaaaatggatccgtaacctcgggaaaaggattggctctgagggctgggcacgggggtcccagtcccgaacccgtcagctgtcggcggactgctcgagctgctcccgcggcgagagcgggtcaccgcgtgccggccgggggacggactgggaacggcctcctcgggggccttccccgggcatcgaacagtcgactcagaactggtacggacaaggggaatccgactgtttaattaaaacaaagcattgcgatggtccctgcggatgctcacgcaatgtgatttctgcccagtgctctgaatgtcaaagtgaagaaattcaaccaagcgcgggtaaacggcgggagtaactatgactctcttaaggtagccaaatgcctcgtcatctaattagtgacgcgcatgaatggattaacgagattcccactgtccctgtctactatccagcgaaaccacagccaagggaacgggcttggtagaatcagcggggaaagaagaccctgttgagcttgactctagtccgactttgtgaaatgacttgaagggtgtagtataagtgggagccggaaacggcgaaagtgaaataccactacttttaacgttattttacttattccgtgaatcggaggcggggcactgcccctctttttggacccaaggcccgccccggcgggccgatccgggcggaagacattgtcaggtggggagtttggctggggcggcacatctgttaaaagataacgcaggtgtcctaagatgagctcaacgagaacagaaatctcgtgtggaacaaaagggtaaaagctcgtttgattttgatttccagtacgaatacgaaccgtgaaagcgtggcctatcgatcctttagaccttcaaaatttgaagctagaggtgtcagaaaagttaccacagggataactggcttgtggcagccaagcgttcatagcgacgttgctttttgatccttcgatgtcggctcttcctatcattgtgaagcagaattcaccaagtgttggattgttcacccaccaatagggaacgtgagctgggtttagaccgtcgtgagacaggttagttttaccctactgatgacagtgtcgcaatagtaattcaacctagtacgagaggaaccgttgattcgcacaattggtcatcgcgtttggttgaaaagccagtggcgcgaagctaccgtgcgctggattatgactgaacgcctctaagtcagaatccgggctagaagcgacgcgtgcgcccgccgcccgtttgccgacctgcagtaggggccttggcccccaaaggcacgtgccgttggtgaagcacgcgcggcggacgagccgcgtgggccgccttgaagtataattcccaccgagcggcgggtagaatcctttgcagacgacttaagtacgcgactgggtattgtaagtggcagagtggccttgctgccacgatccactgagattcagccctgcgtcgctccgattcgt
