# Supplementary material for: Extensive nrDNA Polymorphism in Morus L. and Its Application
Source: Plants (Basel). 2025 Aug 18;14(16):2570. doi: 10.3390/plants14162570 (PMC12389063; doi:10.3390/plants14162570)
Supplement: Supplementary file 1 [file plants-14-02570-s001.zip › supplementary/Table S5.fasta]

>M. nigra_5__M13F_A59632_D02_1307078171J
GTAACAAGGTTTCCGTAGGTGAACCTGCGGAAGGATCATTGTCGAAACCTGCAAAGCAGAAAGACCAGCGGACCCATTACAACACCCAGGGGTGACCCCAACCCCTGACGCTGAGTGTGTGCAGCCCTGCCTTGCGCCCTCAGCATAAAACGAACCCAGGCGCGGAACGCGTCAAGGAATCATAACGAAACGAGCTCCTGCCGTGGCCCCGGGGACGGTGATCGCCGCAGCAGCTGTGTTGTGCTTGGTTAAGTCTAAAATGACTCTCGGCAACGGATATCTCGGCTCTCGCATCGATGAAGAACGTAGCGAAATGCGATACTTGGTGTGAATTGCAGAATCCCGTGAACCATCGAGTCTTTGAACGCAAGTTGCGCCTGAAGCCATCAGGCTGAGGGCACGTCTGCCTGGGCGTCAAACACCGATGCCCCCCCAAATCCCCTCGTCACTCTCCCCTGAGTGCCCGGGGAGTGTGGGGGTCGGATGATGGCCTCCCGTGTCTTGGCTCGCGGTTGGCCCAAAGTCGAGTCCTCGGTCACGGTTACCGTGGTGACAGGTGGTTGTCGGTCGCTCGGTACCCCGTCACGTGCGCCGGACACGAATCGAGACTCTCTTGATTACCCCAACGCATCCCCGTTTGGGTGCCTCTGATGTGACCCCAGGTCAGGCGGGGCTACCCGCTGAGTTAA
>M. nigra_1__M13F_A59632_A06_1308063396J
GTAACAAGGTTTCCGTAGGTGAACCTGCGGAAGGATCATTGTCGAAACCTGCAAAGCAGAAAGACCAGCGGACCCATTACAACACCCAGGGGTGACCCCAACCCCTGACGCTGAGTGTGTGCAGCCCTGCCTTGCGCCCTCAGCATAAAACGAACCCAGGCGCGGAACGCGTCAAGGAATCATAACGAAACGAGCTCCTGCCGTGGCCCCGGGGACGGTGATCGCCGCAGCAGCTGTGTTGTGCTTGGTTAAGTCTAAAATGACTCTCGGCAACGGATATCTCGGCTCTCGCATCGATGAAGAACGTAGCGAAATGCGATACTTGGTGTGAATTGCAGAATCCCGTGAACCATCGAGTCTTTGAACGCAAGTTGCGCCTGAAGCCATCAGGCTGAGGGCACGTCTGCCTGGGCGTCAAACACCGATGCCCCCCCAAATCCCCTCGTCACTCTCCCCTGAGTGCCCGGGGAGTGTGGGGGTCGGATGATGGCCTCCCGTGTCTTGGCTCGCGGTTGGCCCAAAGTCGAGTCCTCGGTCACGGTTACCGTGGTGGCAGGTGGTTGTCGGTCGCTCGGTACCCCGTCACGTGCGCCGGACACGAATCGAGACTCTCTTGATTACCCCAACGCATCCCCGTTTGGGTGCCTCTGATGTGACCCCAGGTCAGGCGGGGCTACCCGCTGAGTTTA
>M. nigra_2__M13F_A59632_A02_1307078168J
GTAACAAGGTTTCCGTAGGTGAACCTGCGGAAGGATCATTGTCGAAACCTGCAAAGCAGAAAGACCGGCGACCCATTACAACACTGAGGGGCGACGTGCGCAATGCGCCCCAACCCCTGACGCCGAGTGTGTGCAGCCCTGCCTTGCGCCCTCAGCATAAAACGAACCCAGGCGCGGAACGCGTCAAGGAATCATAACGAAACGAGCTCCTGTTGTGGCCCCGGGGACGGTGATCGTCGCAGCGGCTGTGTTGTGCTTGGTTTAAGTCTAAAATGACTCTCGGCAACGGATATCTCGGCTCTCGCATCGATGAAGAACGTAGCGAAATGCGATACTTGGTGTGAATTGCAGAATCCCGTGAACCATCGAGTCTTTGAACGCAAGTTGCGCCTGAAGCCATCAGGCTGAGGGCACGTCTGCCTGGGCGTCAAACACCGTTGCCCCCCAAATCCCCTCGTCACTCTCCCCTGAGTGCCCGGGGAGTGTGGGGGTCGAATGATGGCCTCCCGTGTGTCTTGGCTCACGGTTGGCCCAAAGTTGAGTCCTCGGTCACGGTTACCGTGGTGACAGGTGGTTGTCGGTCACTCGGTACCCCGTCACGTGCGCCGGACACAAATCGAGACTCTCTTGATTACCCCAACGCATCCCGCGTGGGTGCTTCTGATGTGACCCCAGGTCAGGCGGGGCTACCCGCTGAGTTAA
>M. nigra_3__M13F_A59632_B02_1307078169J
GTAACAAGGTTTCCGTAGGTGAACCTGCGGAAGGATCATTGTCGAAACCTGCAAAGCAGAAAGACCGGCGACCCACTACAACACTGAGGGGCGACGTGCGCAATGCGCCCCAACCCCTGACGCCGAGTGTGTGCAGCCCTGCCTTGCGCCCTCAGCATAAAACGAACCCAGGCGCGGAACGCGTCAAGGAATCATAACGAAACGAGCTCCTGTTGTGGCCCCGGGGACGGTGATCGTCGCAGCGGCTGTGTTGTGCTTGGTTTAAGTCTAAAATGACTCTCGGCAACGGATATCTCGGCTCTCGCATCGATGAAGAACGTAGCGAAATGCGATACTTGGTGTGAATTGCAGAATCCCGTGAACCATCGAGTCTTTGAACGCAAGTTGCGCCTGAAGCCATCAGGCTGAGGGCACGTCTGCCTGGGCGTCAAACACCGTTGCCCCCCAAATCCCCTCGTCACTCTCCCCTGAGTGCCCGGGGAGTGTGGGGGTCGAATGATGGCCTCCCGTGTGTCTTGGCTCACGGTTGGCCCAAAGTTGAGTCCTCGGTCACGGTTACCGTGGTGACAGGTGGTTGTCGGTCACTCGGTACCCCGTCACGTGCGCCGGACACAAATCGAGACTCTCTTGATTACCCCAACGCATCCCGCGTGGGTGCTTCTGATGTGACCCCAGGTCAGGCGGGGCTACCCGCTGAGTTAA
>M. nigra_4__M13F_A59632_C02_1307078170J
GTAACAAGGTTTCCGTAGGTGAACCTGCGGAAGGATCATTGTCGAAACCTGCAAAGTAGAAAGACCGGCGACCCATTACAACACTGAGGGGCGACGTGCGCAATGCGCCCCAACCCCTGACGCCGAGTGTGTGCAGCCCTGCCTTGCGCCCTCAGCATAAAACGAACCCAGGCGCGGAACGCGTCAAGGAATCATAACGAAACGAGCTCCTGTTGTGGCCCCGGGGACGGTGATCGTCGCAGCGGCTGTGTTGTGCTTGGTTTAAGTCTAAAATGACTCTCGTCAACGGATATCTCGGCTCTCGCATCGATGAAGAACGTAGCGAAATGCGATACTTGGTGTGAATTGCAGAATCCCGTGAACCATCGAGTCTTCGAACGCAAGTTGCGCCTGAAGCCATCAGGCTGAGGGCACGTCTGCCTGGGCGTCAAACACCGTTGCCCCCCAAATCCCCTCGTCACTCTCCCCTGAGTGCCCGGGGAGTGTGGGGGTCGAATGATGGCCTCCCGTGTGTCTTGGCTCACGGTTGGCCCAAAGTTGAGTCCTCGGTCACGGTTACCGTGGTGACAGGTGGTTGTCAGTCACTCGGTACCCCGTCACGTGCGCCGGACACAAATCGAGACTCTCTTGATTACCCCAACGCATCCCGCGTGGGTGCTTCTGATGTGACCCCAGGTCAGGCGGGGCTACCCGCTGAGTTTA
>M. nigra_7__M13F_A59632_E02_1307078172J
GTAACAAGGTTTCCGTAGGTGAACCTGCGGAAGGATCATTGTCGAAACCTGCAAAGCAGAAAGACCGGCGACCCATTACAACATTGAGGGGCGACGTGCGCAATGCGCCCCAACCCCTGACGCCGAGTGTGTGCAGCCCTGCCTTGCGCCCTCAGCATAAAACGAACCCAGGCGCGGAACGCGTCAAGGAATCATAACGAAACGAGCTCCTGTTGTGGCCCCGGGGACGGTGATCGTCGCAGCGGCTGTGTTGTGCTTGGTTTAAGTCTAAAATGACTCTCGGCAACGGATATCTCGGCTCTCGCATCGATGAAGAACGTAGCGAAATGCGATACTTGGTGTGAATTGCAGAATCCCGTGAACCATCGAGTCTTTGAACGCAAGTTACGCCTGAAGCCATCAGGCTGAGGGCACGTCTGCCTGGGCGTCAAACACCGTTGCCCCCCAAATCCCCTCGTCACTCTCCCCTGAGTGCCCGGGGAGTGTGGGGGTCGAATGATGGCCTCCCGTGTGTCTTGGCTCACGGTTGGCCCAAAGTTGAGTCCTCGGTCACGGTTACCGTGGTGACAGGTGGTTGTCGGTCACTCGGTACCCCGTCACGTGCGCCGGACACAAATCGAGACTCTCTTGATTACCCCAACGCATCCCGCGTGGGTGCTTCTGATGTGACCCCAGGTCAGGCGGGGCTACCCGCTGAGTTTA
>M. nigra_9__M13F_A59632_F02_1307078173J
GTAACAAGGTTTCCGTAGGTGAACCTGCGGAAGGATCATTGTCGAAACCTGCAAAGCAGAAAGACCGGCGACCCATTACAACACTGAGGGGCGACGTGCGCAATGCGCCCCAACCCCTGACGCCGAGTGTGTGCAGCCCTGCCTTGCGCCCTCAGCATAAAACGAACCCAGGCGCGGAACGCGTCAAGGAATCATAACGAAACGAGCTCCTGTTGTGGCCCCGGGGACGGTGATCGTCGCAGCGGCTGTGTTGTGCTTGGTTTAAGTCTAAAATGACTCTCGGCAACGGATATCTCGGCTCTCGCATCGATGAAGAACGTAGCGAAATGCGATACTTGGTGTGAATTGCAGAATCCCGTGAACCATCGAGTCTTTGAACGCAAGTTGCGCCTGAAGCCATCAGGCTGAGGGCACGTCTGCCTGGGCGTCAAACACCGTTGCCCCCCAAATCCCCTCGTCACTCTCCCCTGAGTGCCCGGGGAGTGTGGGGGTCGAATGATGGCCTCCCGTGTGTCTTGGCTCACGGTTGGCCCAAAGTTGAGTCCTCGGTCACGGTTACCGTGGTGACAGGTGGTTGTCGGTCACTCGGTACCCCGTCACGTGCGCCGGACACAAATCGAGACTCTCTTGATTACCCCAACGCATCCCGCGTGGGTGCTTCTGATGTGACCCCAGGTCAGGCGGGGCTACCCGCTGAGTTTA
>M. nigra_10__M13F_A59632_G02_1307078174J
GTAACAAGGTTTCCGTAGGTGAACCTGCAGAAGGATCATTGTCGAAACCTGCAAAGCAGAAAGACCGGCGACCCATTACAACACTGAGGGGCGACGTGCGCAATGCGCCCCGACCCCTGACGCCGAGTGTGTGCAGCCCTGCCTTGCGCCCTCAGCATAAAACGAACCCAGGCGCGGAACGCGTCAAGGAATCATAACGAAACGAGCTCCTGTTGTGGCCCCGGGGACGGTGATCGTCGCAGCGGCTGTGTTGTGCTTGGTTTAAGTCTAAAATGACTCTCGGCAACGGATATCTCGGCTCTCGCATCGATGAAGAACGTAGCGAAATGCGATACTTGGTGTGAATTGCAGAATCCCGTGAACCATCGAGTCTTTGAACGCAAGTTGCGCCTGAAGCCATCAGGCTGAGGGCACGTCTGCCTGGGCGTCAAACACCGTTGCCCCCCAAATCCCCTCGTCACTCTCCCCTGAGTGCCCGGGGAGTGTGGGGGTCGAATGATGGCCTCCCGTGTGTCTTGGCTCACGGTTGGCCCAAAGTTGAGTCCTCGGTCACGGTTACCGTGGTGACAGGTGGTTGTCGGTCACTCGGTACCCCGTCACGTGCGCCGGACACAAATCGAGACTCTCTTGATTACCCCAACGCATCCCGCGTGGGTGCTACTGATGTGACCCCAGGTCAGGCGGGGCTACCCGCTGAGTTTA
>M. nigra_11__M13F_A59632_H02_1307078175J
GTAACAAGGTTTCCGTAGGTGAACCTGCGGAAGGATCATTGTCGAAACCTGCAAAGCAGTAAGACCGGCGACCCATTACAACACTGAGGGGTGACGTGCGCAATGCGCCCCAACCCCTGACGCCGAGTGTGTGCAGCCCTGCCTTGCGCCCTCAGCATAAAACGAACCCAGGCGCGGAACGCGTCAAGGAATCATAACGAAACGAGCTCCTGTTGTGGCCCCGGGGACGGTGATCGTCGCAGCGGCTGTGTTGTGCTTGGTTTAAGTCTAAAATGACTCTCGGCAACGGATATCTCGGCTCTCGCATCGATGAAGAACGTAGCGAAATGCGATACTTGGTGTGAATTGCAGAATCCCGTGAACCATCGAGTCTTTGAACGCAAGTTGCGCCTGAAGCCATCAGGATGAGGGCACGTCTGCCTGGGCGTCAAACACCGTTGCCCCCCAAATCCCCTCGTCACTCTCCCCTGAGTGCCCGAGGAGTGTGGGGGTCGAATGATGGCCTCCCGTGTGTCTTGGCTCACGGTTGGCCCAAAGTTGAGTCCTCGGTCACGGTTACCGTGGTGACAGGTGGTTGTCGGTCACTCGGTACCCCGTCACGTGCGCCGGACACAAATCGAGACTCTCTTGATTACCCCAACGCATCCCGCGTGGGTGCTTCTGATGTGACCCCAGGTCAGGCGGGGCTACCCGCTGAGTTAA
>M. nigra_16__M13F_A59632_G04_1307078179J
GTAACAAGGTTTCCGTAGGTGAACCTGCGGAAGGATCATTGTCGAAACCTGCAAAGCAGAAAGACCGGCGACCCATTACAACACTGAGGGGCGACGTGCGCAATGCGCCCCAACCCCTGACGCCGAGTGTGTGCAGCCCTGCCTTGCGCCCTCAGCATAAAACGAACCCAGGCGCGGAACGCGTCAAGGAATCATAACGAAACGAGCTCCTGTTGTGGCCCCGGGGACGGTGATCGTCGCAGCGGCTGTGTTGTGCTTGGTTTAAGTCTAAAATGACTCTCGGCAACGGATATCTCGGCTCTCGCATCGATGAAGAACGTAGCGAAATGCGATACTTGGTGTGAATTGCAGAATCCCGTGAACCATCGAGTCTTTGAACGCAAGTTGCGCCTGAAGCCATCAGGCTGAGGGCACGTCTGCCTGGGCGTCAAACACCGTTGCCCCCCAAATCCCCTCGTCACTCTCCCCTGAGTGCCCGGGGAGTGTGGGGGTCGAATGATGGCCTCCCGTGTGTCTTGGCTCACGGTTGGCCCAAAGTTGAGTCCTCGGTCACGGTTACCGTGGTGACAGGTGGTTGTCGGTCACTCGGTACCCCGTCACGTGCGCCGGACACAAATCGAGACTCTCTTGATTACCCCAACGCATCCCGCGTGGGTGCTTCTGATGTGACCCCAGGTCAGGCGGGGCTACCCGCTGAGTTAA
>M. nigra_17__M13F_A59632_F01_1307078180J
GTAACAAGGTTTCCGTAGGTGAACCTGCGGAAGGATCATTGTCGAAACCTGCAAAGCAGAAAGACCGGCGACCCATTACAACACTGAGGGGCGACGTGCGCAATGCGCCCCAACCCCTGACGCCGAGTGTGTGCAGCCCTGCCTTGCGCCCTCAGCATAAAACGAACCCAGGCGCGGAACGCGTCAAGGAATCATAACGAAACGAGCTCCTGTTGTGGCCCCGGGGACGGTGATCGTCGCAGCGGCTGTGTTGTGCTTGGTTTAAGTCTAAAATGACTCTCGGCAACGGATATCTCGGCTCTCGCATCGATGAAGAACGTAGCGAAATGCGATACTTGGTGTGAATTGCAGAATCCCGTGAACCATCGAGTCTTTGAACGCAAGTTGCGCCTGAAGCCATCAGGCTGAGGGCACGTCTGCCTGGGCGTCAAACACCGTTGCCCCCCCAAATCCCCTCGTCACTCTCCCCTGAGTGCCCGGGGAGTGTGGGGGTCGAATGATGGCCTCCCGTGTGTCTTGGCTCACGGTTGGCCCAAAGTTGAGTCCTCGGTCACGGTTACCGTGGTGACAGGTGGTTGTCGGTCACTCGGTACCCCGTCACGTGCGCCGGACACAAATCGAGACTCTCTTGATTACCCCAACGCATCCCGCGTGGGTGCTTCTGATGTGACCCCAGGTCAGGCGGGGCTACCCGCTGAGTTTA
>M. nigra_19__M13F_A59632_G01_1307078181J
GTAACAAGGTTTCCGTAGGTGAACCTGCGGAAGGATCATTGTCGAAACCTGCAAAGCAGAAAGACCGGCGGACCCATTACAACACTCAGGGGCGACGTGCGCAATGCGTCCCAACCCCTGACGCCGAGTGTGTGCAGCCCTGCCTTGCGCCCTCAGCATAGAACGAACCCAGGCGCGGAACGCGTCAAGGAATCATAACGAAACGAGCTCCTGTTGTGGCCCCGGGGACGGTGATCATCACAGCGGCTGTGTTGTGCTTGGTTTAAGTCTAAAATGACTCTCGGCAACGGATATCTCGGCTCTCGCATCGATGAAGAACGTAGCGAAATGCGATACTTGGTGTGAATTGCAGAATCCAGTGAACCATCGAGTCTTTGAACGCAAGTTGCGCCTGAAGCCATCAGGCTGAGGGCACGTCTGCCTGGGCGTCAAACACCGTTGCCCCCCAAATCCCCTCGTCAATCTCCCCTGAGTGCCCGGGGAGTGTGGGGGTCGAATGATGGCCTCCCGTGTGTCTTGGCTCACGGTTGGCCCAAAGTTGAGTCCTCGGTCACGGTTACCATGGTGACAGGTGGTTGTCGGTCACTCGGTACCCCGTCACGTGCGCCGGACACAAATCGAGACTCTCTTGATTACCCCAACACATCCCGCGTGGGTGCTTCTGATGTGACCCCAGGTCAGGCGGGGCTACCCGCTGAGTTAA
>M. nigra_5-2
GTAACAAGGTTTCCGTAGGTGAACCTGCGGAAGGATCATTGTCGAAACCTGCAAAGCAGAAAGACCGGCGACCCATTACAACACTGAGGGGCGACGTGCGCAATGCGCCCCAACCCCTGACGCCGAGTGTGTGCAGCCCTGCCTTGCGCCCTCAGCATAAAACGAACCCAGGCGCGGAACGCGTCAAGGAATCATAACGAAACGAGCTCCTGTTGTGGCCCCGGGGACGGTGATCGTCGCAGCGGCTGTGTTGTGCTTGGTTTAAGTCTAAAATGACTCTCGGCAACGGATATCTCGGCTCTCGCATCGATGAAGAACGTAGCGAAATGCGATACTTGGTGTGAATTGCAGAATCCCGTGAACCATCGAGTCTTTGAACGCAAGTTGCGCCTGAAGCCATCAGGCTGAGGGCACGTCTGCCTGGGCGTCAAACACCGTTGCCCCCCAAATCCCCTCGTCACTCTCCCCTGAGTGCCCGGGGAGTGTGGGGGTCGAATGATGGCCTCCCGTGTGTCTTGGCTCACGGTTGGCCCAAAGTTGAGTCCTCGGTCACGGTTACCGTGGTGACAGGTGGTTGTCGGTCACTCGGTACCCCGTCACGTGCGCCGGACACAAATCGAGACTCTCTTGATTACCCCAACGCATCCCGCGTGGGTGCTTCTGATGTGACCCCAGGTCAGGCGGGGCTACCCGCTGAGTTTA
>M. nigra_5-7
GTAACAAGGTTTCCGTAGGTGAACCTGCGGAAGGATCATTGTCGAAACCTGCAAAGCAGAAAGACCGGCGACCCATTACAACACTGAGGGGCGACGTGCGCAATGCGCCCCAACCCCTGACGCCGAGTGTGTGCAGCCCTGCCTTGCGCCCTCAGCATAAAACGAACCCAGGCGCGGAACGCGTCAAGGAATCATAACGAAACGAGCTCCTGTTGTGGCCCCGGGGACGGTGATCGTCGCAGCGGCTGTGTTGTGCTTGGTTTAAGTCTAAAATGACTCTCGGCAACGGATATCTCGGCTCTCGCATCGATGAAGAACGTAGCGAAATGCGATACTTGGTGTGAATTGCAGAATCCCGTGAACCATCGAGTCTTTGAACGCAAGTTGCGCCTGAAGCCATCAGGCTGAGGGCACGTCTGCCTGGGCGTCAAACACCGTTGCCCCCCAAATCCCCTCGTCACTCTCCCCTGAGTGCCCGGGGAGTGTGGGGGTCGAATGATGGCCTCCCGTGTGTCTTGGCTCACGGTTGGCCCAAAGTTGAGTCCTCGGTCACGGTTACCGTGGTGACAGGTGGTTGTCGGTCACTCGGTACCCCGTCACGTGCGCCGGACACAAATCGAGACTCTCTTGATTACCCCAACGCATCCCGCGTGGGTGCTTCTGATGTGACCCCAGGTCAGGCGGGGCTACCCGCTGAGTTTA
>M. nigra_5-4-1
GTAACAAGGTTTCCGTAGGTGAACCTGCGGAAGGATCATTGTCGAAACCTGCAAAGCAGAAAGACCGGCGACCCATTACAACACTGAGGGGCGACGTGCGCAATGCGCCCCAACCCCTGACGCCGAGTGTGTGCAGCCCTGCCTTGCGCCCTCAGCATAAAACGAACCCAGGCGCGGAACGCGTCAAGGAATCATAACGAAACGAGCTCCTGTTGTGGCCCCGGGGACGGTGATCGTCGCAGCGGCTGTGTTATGCTTGGTTTAAGTCTAAAATGACTCTCGGCAACGGATATCTCGGCTCTCGCATCGATGAAGAACGTAGCAAAATGCGATACTTGGTGTGAATTGCAGAATCCCGTGAACCATCGAGTCTTTGAACGCAAGTTGCGCCTGAAGCCATCAGGCTGAGGGCACGCCTGCCTGGGCGTCAAACACCGTTGCCCCCCAAATCCCCTCGTCACTCTCCCCTGAGTGCCCGGGGAGTGTGGGGGTCGAATGATGGCCTCCCGTGTGTCTTGGCTCACGGTTGGCCCAAAGTTGAGTCCTCGGTCACGGTTACCGTGGTGACAGGTGGTTGTCGGTCACTCGGTACCCCGTCACGTGCGCCAGACACAAATTGAGACTCTCTTGATTACCCCAACGCATCCCGCGTGGGTGCTTCTGATGTGACCCCAGGTCAGGCGGGGCTACCCGCTGAGTTTA
>M. nigra_3__M13F_A59632_B06_1308063397J
GTAACAAGGTTTCCGTAGGTGAACCTGCGGAAGGATCATTGTCGAAACCTGCAAAGCAGAAAGACCGGCGACCCATTACAACACTGAGGGGCGACGTGCGCAATGCGCCCCAACCCCTGACGCCGAGTGTGTGCAGCCCTGCCTTGCGCCCTCAGCATAAAACGAACCCAGGCGCGGAACGCGTCAAGGAATCATAACGAAACGAGCTCCTGTTGTGGCCCCGGGGATGGTGATCGTCGCAGCGGCTGTGTTGTGCTTGGTTTAAGTCTAAAATGACTCTCGGCAACGGATATCTCGGCTCTCGCATCGATGAAGAACGTAGCGAAATGCGATACTTGGTGTGAATTGCAGAATCCCGTGAACCATCGAGTCTTTGAACGCAAGTTGCGCCTGAAGCCATCAGGCTGAGGGCACGTCTGCCTGGGCGTCAAACACCGTTGCCCCCCAAATCCCCTCGTCACTCTCCCCTGAGTGCCCGGGGAGTGTGGGGGTCGAATGATGGCCTCCCGTGTGTCTTGGCTCACGGTTGGCCCAAAGTTGAGTCCTCGGTCACGGTTACCGTGGTGACAGGTGGTTGTCGGTCACTCGGTACCCCGTCACGTGCGCCGGACACAAATTGAGACTCTCTTGATTACCCCAACGCATCCCGCGTGGGTGCTTCTGATGTGACCCCAGGTCAGGCGGGGCTACCCGCTGAGTTAA
>M. nigra_8__M13F_A59632_C06_1308063398J
GTAACAAGGTTTCCGTAGGTGAACCTGCGGAAGGATCATTGTCGAAACCTGCAAAGTAGAAAGACCGGTGACCCATTACAACACTGAGGGGCGACGTGCGCAATGCGCCCCAACCCCTGACGCCGAGTGTGTGCAGCCCTGCCTTGCGCCCTCAGCATAAAGCGAACCCAGGCGCGGAACGCGTCATGGAATCATAACGAAACGAGCTCCTGTTGTGGCCCCGGGGACGGTGATCGTCGCAGCGGCTGTGTTGTGCTTAGTTTAAGTCTAAAATGACTCTCGGCAACGGATATCTCGGCTCTCACATCAATGAAGAACGTAGCGAAATGTGATACTTGGTGTGAATTGCAGAATCCCGTGAACCATCGAGTCTTTGAACGCAAGTTGCGCCTGAAGCCATCAGGCTGAGGGCACGTCTGCCTGGGCGTCAAACACCGTTGCCCCCCAAATCCCCTCGTCACTCTCCCCTGAGTGCCCGGGGAGTGTGGGGATCGAATGATGGCCTCCCGTGTGTCTTGGCTCACGGTTGGCCCAAAGTTGAGTCCTCGGTCACGGTTACCGTGGTGACAGGTGGTTGTCGGTCACTCGGTACCCCGTCACGTGCGCCGGACACAAATCGAGACTCTCTTGATTACCCCAACGCATCCCGCGTGGGTGCTTCTGATGTGACCCCAGGTCAGGCGGGGCTACCCGCTGAGTTAA
>M. nigra_11__M13F_A59632_D06_1308063399J
GTAACAAGGTTTCCGTAGGTGAACCTGCGGAAGGATCATTGTCGAAACCTGCAAAGCAGAAAGACCGGCGACCCATTACAACATTGAGGGGCGACGTGCGCAATGCGCCCCAACCCCTGACGCCGAGTGTGTGCAGCCCTGCCTTGCGCCCTCAGCATAAAACGAACCCAGGCGCGGAACGCGTCAAGGAATCATAACGAAACGAGCTCCTGTTGTGGCCCCGGGGACGGTGATCGTCGCAGCGGCTGTGTTGTGCTTGGTTTAAGTCTAAAATGACTCTCGGCAACGGATATCTCGGCTCTCGCATCGATGAAGAACGTAGCGAAATGCGATACTTGGTGTGAATTGCAGAATCCCGTGAACCATCGAGTCTTTGAACGCAAGTTGCGCCTGAAGCCATCAGGCTGAGGGCACGTCTGCCTGGGCGTCAAACACCGTTGCCCCCCAAATCCCCTCGTCACTCTCCCCTGAGTGCCCGGGGAGTGTGGGGGTCGAATGATGGCCTCCCGTGTGTCTTGGCTCACGGTTGGCCCAAAGTTGAGTCCTCGGTCACGGTTACCGTGGTGACAGGTGGTTGTCGGTCACTCGGTACCCCGTCACGTGCGCCGGACGCAAATCGAGACTCTCTTGATTACCCCAACGCATCCCGCGTGGGTGCTTCTGATGTGACCCCAGGTCAGGCGGGGCTACCCGCTGAGTTTA
>M. nigra_12__M13F_A59632_E06_1308063400J
GTAACAAGGTTTCCGTAGGTGAACCTGCGGAAGGATCATTGTCGAAACCTGCAAAGCAGAAAGACCGGCGACCCATTACAACATTGAGGGGCGACGTGCGCAATGCGCCCCAACCCCTGACGCCGAGTGTGTGCAGCCCTGCCTTGCGCCCTCAGCATAAAACGAACCCAGGCGCGGAACGCGTCAAGGAATCATAACGAAACGAGCTCCTGTTGTGGCCCCGGGGACGGTGATCGTCGCAGCGGCTGTGTTGTGCTTGGTTTAAGTCTAAAATGACTCTCGGCAACGGATATCTCGGCTCTCGCATCGATGAAGAACGTAGCGAAATGCGATACTTGGTGTGAATTGCAGAATCTCGTGAACCATCGAGTCTTTGAACGCAAGTTGTGCCTGAAGCCATCAGGCTGAGGGCACGTCTGCCTGGGCGTCAAACACCGTTGCCCTCCAAATCCCCTCGTCACTCTCCCCTGAGTGCCCGGGGAGTGTGGGGCTCGAATGATGGCCTCCCGTGTGTCTTGGCTCACGGTTGGCCCAAAGTTGAGTCCTCGGTCACGGTTACCGTGGTGACAGGTGGTTGTCGGTCACTCGGTACCCCGTCACGTGCGCCGGACACAAATCGAGACTCTCTTGATTACCCCAACGCATCCCGCGTGGGTGCTTCTGATGTGACCCCAGGTCAGGCGGGGCTACCCGCTGAGTTTA
>M. nigra_18__M13F_A59632_F06_1308063401J
GTAACAAGGTTTCCGTAGGTGAACCTGCGGAAGGATCATTGTCGAAACCTGCAAAGCAGAAAGACCGGCGACCCATTACAACACTGAGGGGCGACGTGCGCAATGCGCCCCAACCCCTGACGCCGAGTGTGTGCAGCCCTGCCTTGCGCCCTCAGCATAAAACGAACCCAGGCGCGGAACGCGTCAAGGAATCATAACGAAACGAGCTCCTGTTGTGGCCCCGGGGATGGTGATCGTCGCAGCGGCTGTGTTGTGCTTGGTTTAAGTCTAAAATGACTCTCGGCAACGGATATCTCGGCTCTCGCATCGATGAAGAACGTAGCGAAATGCGATACTTGGTGTGAATTGCAGAATCCCGTGAACCATCGAGTCTTTGAACGCAAGTTGCGCCTGAAGCCATCAGGCTGAGGGCACGTCTGCCTGGGCGTCAAACACCGTTGCCCCTCAAATCCCCTCGTCACTCTCCCCTGAGTGCCCGGGGAGTGTGGGGGTCGAATGATGGCCTCCCGTGTGTCTTGGCTCACAGTTGGCCCAAAGTTGAGTCCTCGGTCACGGTTACCGTGGTGACAGGTGGTTGTCGGTCACTCGGTACCCCGTCACGTGCGCCGGACACAAATCGAGACTCTCTTGATTACCCCAACGCATCCCGCGTGGGTGCTTCTGATGTGACCCCAGGTCAGGCGGGGCTACCCGCTGAGTTTA
>M. nigra_23__M13F_A59632_H06_1308063403J
GTAACAAGGTTTCCGTAGGTGAACCTGCGGAAGGATCATTGTCGAAACCTGCAAAGCAGAAAGACCGGCGACCCATTACAACACTGAGGGGCGACGTGCGCAATGCGCCCCAACCCCTGACGCCGAGTGTGTGCAGCCCTGCCTTGCGCCCTCAGCATAAAACGAACCCAGGCGCGGAACGCGTCAAGGAATCATAAAGAAACGAGCTCCTGTTGTGGCCCCGGGGACGGTGATCGTCGCAGCGGCTGTGTTGTGCTTGGTTTAAGTCTAAAATGACTCTCGGCAACGGATATCTCGGCTCTCGCATCGATGAAGAACGTAGCGAAATGCGATACTTGGTGTGAATTGCAGAATCCCGTGAACCATCGAGTCTTTGAACGCAAGTTGCGCCTGAAGCCATCAGGCTGAGGGCACGTCTGCCTGGGCGTCAAACACCGTTGCCCCCCAAATCCCCTCGTCACTTTCCCCTGAGTGCCCGGGGAGTGTGGGGGTCGAATGATGGCCTCCCGTGTGTCTTGGCTCACGGTTGGCCCAAAGTTGAGTCCTCGGTCACGGTTACCGTGGTGACAGGTGGTTGTCGGTCACTCGGTACCCCGTCACGTGCGCCGGACACAAATCGAGACTCTCTTGATTACCCCAACGCATCCCGCGTGGGTGCTTCTGATGTGACCCCAGGTCAGGCGGGGCTACCCGCTGAGTTAA
>M. nigra_25__M13F_A59632_A07_1308063404J
GTAACAAGGTTTCCGTAGGTGAACCTGCGGAAGGATCATTGTCGAAACCTGCAAAGCAGAAAGACCGGCGACCCATTACAACACTGAGGGGCGACGTGCGCAATGCGCCCCAACCCCTGACGCCGAGTGTGTGCAGCCCTGCCTTGCGCCCTCAGCATAAAACGAACCCAGGCGCGGAACGCGTCAAGGAATCATAACGAAACGAGCTCCTGTTGTGGCCCCGGGGACGGTGATCGTCGCAGCGGCTGTGTTGTGCTTGGTTTAAGTCTAAAATGACTCTCGGCAACGGATATCTCGGCTCTCGCATCGATGAAGAACGTAGCGAAATGCGATACTTGGTGTGAATTGCAGAATCCCGTGAACCATCGAGTCTTTGAACGCAAGTTGCGCCTGAAGCCATCAGGCTGAGGGCACGTCTGCCTGGGCGTCAAACACCGTTGCCCCCCAAATCCCCTCGTCACTCTCCCCTGAGTGCCCGGGGAGTGTGGGGGTCGAATGATGGCCTCCCGTGTGTCTTGGCTCACGGTTGGCCCAAAGTTGAGTCCTCGGTCACGGTTACCGTGGTGACAGGTGGTTGTCGGTCACTCGGTACCCCGTCACGTGCGCCGGACACAAATCGAGACTCTCTTGATTACCCCAACGCATCCCGCGTGGGTGCTTCTGATGTGACCCCAGGTCAGGCGGGGCTACCCGCTGAGTTTA
>M. nigra_29__M13F_A59632_B07_1308063405J
GTAACAAGGTTTCCGTAGGTGAACCTGCGGAAGGATCATTGTCGAAACCTGCAAAGCAGAAAGACCGGCGACCCATTACAACACTGAGGGGCGACGTGCGAAATGCGCCCCAACCCCTGACGCCGAGTGTGTGCAGCCCTGCCTTGCGCCCTCAGCATAAAACGAACCCAGGCGCGGAACGCGTCAAGGAATCATAACGAAACGAGCTCCTGTTGTGGCCCCGGGGACGGTGATCGTCGCAGCGGCTGTGTTGTGCTTGGTTTAAGTCTAAAATGACTCTCGGCAACGGATATCTCGGCTCTCGCATCGATGAAGAACGTAGCGAAATGCGATACTTGGTGTGAATTGCAGAATCCCGTGAACCATCGAGTCTTTGAACGCAAGTTGCGCCTGAAGCCATCAGGCTGAGGGCACGTCTGCCTGGGCGTCAAACACCGTTGCCCCCCAAATCCCCTCGTCACTCTCCCCTGAGTGCCCGGGGAGTGTGGGGGTCGAACGATGGCCTCCCGTGTGTCTTGGCTCACGGTTGGCCCAAAGTTGAGTCCTTGGTCACGGTTACCGTGGTGACAGGTGGTTGTCGGTCACTCGGTACCCCGTCACGTGCGCCGGACACAAATCGAGACTCTCTTGATTACCCCAACGCATCCCGCGTGGGTGCTTCTGATGTGACCCCAGGTCAGGCGGGGCTACCCGCTGAGTTTA
>M. nigra_31__M13F_A59632_C07_1308063406J
GTAACAAGGTTTCCGTAGGTGAACCTGCGGAAGGATCCTTGTCGAAACCTGCAAAGCAGAAAGACCGGCGACCCATTACAACACTGAGGGGCGACGTGCGCAATGCGCCCCAACCCCTGACGCCGAGTGTGTGCAGCCCTGCCTTGCGCCCTCAGCATAAAACGAACCCAGGCGCGGAACGCGTCAAGGAATCATAACGAAACGAGCTCCTGTTGTGGCCCCGGGGACGGTGATCGTCGCAGCGGCTGTGTTGTGCTTGGTTTAAGTCTAAAATGACTCTCGGCAACGGATATCTCGGCTCTCGCATCGATGAAGAACGTAGCGAAATGCGATACTTGGTGTGAATTGCAGAATCCCGTGAACCATCGAGTCTTTGAACGCAAGTTGCGCCTGAAGCCATCAGGCTGAGGGCACGTTTGCCTGGGCGTCAAACACCGTTGCCCCCCAAATCCCCTCGTCACTCTCCCCTGAGTGCCCGGGGAGTGTGGGGGTCGAATGATGGCCTCCCGTGTGTCTTGGCTCACGGTTGGCCCAAAGTTGAGTCCTCGGTCACGGTTACCGTGGTGACAGGTGGTTGTCGGTCACTCGGTACCCCGTCACGTGCGCCGGACACAAATCGAGACTCTCTTGATTACCCCAACGCATCCCGCGTGGGTGCTTCTGATGTGACCCCAGGTCAGGCGGGGCTACCCGCTGAGTTAA
>M. nigra_32__M13F_A59632_D07_1308063407J
GTAACAAGGTTTCCGTAGGTGAACCTGCGGAAGGATCATTGTCGAAACCTGCAAAGCAGAAAGACCGGCGACCCATTACAACATTGAGGGGCGACGTGCGCAATGCGCCCCAACCCCTGACGCCGAGTGTGTGCAGCCCTGCCTTGCGCCCTCAGCATAAAACGAACCCAGGCGCGGAACGCGTCAAGGAATCATAACGAAACGAGCTCCTGTTGTGGCCCCGGGGACGGTGATCGTCGCAGCGGCTGTGTTGTGCTTGGTTTAAGTCTAAAATGACTCTCGGCAACGGATATCTCGGCTCTCGCATCGATGAAGAACGTAGCGAAATGCGATACTTGGTGTGAATTGCAGAATCCTGTGAACCATCGAGTCTTTGAACGCAAGTTGCGCCTGAAGCCATCAGGCTGAGGGCACGTCTGCCTGGGCGTCAAACACCGTTGCCCCCCAAATCCCCTCGTCACTCTCCCCTGAGTGCCCGGGGAGTGTGGGGGTCGAATGATGGCCTCCCGTGTGTCTTGGCTCACGGTTGGCCCAAAGTTGAGTCCTCGGTCACGGTTGCCGTGGTGACAGGTGGTTGTCGGTCACTCAGTACCCCGTCACGTGCGCCGGACACAAATCGAGACTCTCTTGATTACCCCAACGCATCCCGCGTGGGTGCTTCTGATGTGACCCCAGGTCAGGCGGGGCTACCCGCTGAGTTAA
>M. nigra_33__M13F_A59632_E07_1308063408J
GTAACAAGGTTTCCGTAGGTGAACCTGCGGAAGGATCATTGTCGAAACCTGCAAAGCAGAAAGACCGGCGACCCATTACAACACTGAGGGGCGACGTGCGCAATGCGCCCCAACCCCTGACGCCGAGTGTGTGCAGCCCTGCCTTGCGCCCTCAGCATAAAACGAACCCAGGCGCGGAACGCGTCAAGGAATCATAACGAAACGAGCTCCTGTTGTGGCCCCGGGGACGGTGATCGTCGCAGCGGCTGTGTTGTGCTTGGTTTAAGTCTAAAATGACTCTCGGCAACGGATATCTCGGCTCTCGCATCGATGAAGAACGTAGCAAAATGCGATACTTGGTGTGAATTGCAGAATCCCGTGAACCATCGAGTCTTTGAACGCAAGTTGCGCCTGAAGCCATCAGGCTGAGGGCACGTCTGCCTGGGCGTCAAACACCGTTGCCCCCCAAATCCCCTCGTCACTCTCCCCTGAGTGCCCGGGGAGTGTGGGGGTCGAATGATGGCCTCCCGTGTGTCTTGGCTCACGGTTGGCCCAAAGTTGAGTCCTCGGTCACGGTTACCGTGGTGACTGGTGGTTGTCGGTCACTCGGTACCCCGTCACGTGCGCCGGACACAAATCGAGACTCTCTTGATTACCCCAACGCATCCCGCGTGGGTGCTTCTGATGTGACCCCAGGTCAGGCGGGGCTACCCGCTGAGTTTA
>M. nigra_36__M13F_A59632_F07_1308063409J
GTAACAAGGTTTCCGTAGGTGAACCTGCGGAAGGATCATTGTCGAAACCTGCAAAGCAGAAAGACCGGCGACCCATTACAACACTGAGGGGCGACGTGCGCAATGCGCCCCAACCCCTGACGCCGAGTGTGTGCAGCCCTGCCTTGCGCCCTCAGCATAAAACGAACCCAGGCGCGGAACGCGTCAAGGAATCATAACGAAACGAGCTCCTGTTGTGGCCCCGGGGACGGTGATCGTCGCAGCGGCTGTGTTGTGCTTGGTTTAAGTCTAAAATGACTCTCGGCAACGGATATCTCGGCTCTCGCATCGATGAAGAACGTAGCGAAATGCGATACTTGGTGTGAATTGCAGAATCCCGTGAACCATCGAGTCTTTGAACGCAAGTTGCGCCTGAAGCCATCAGGCTGAGGGCACGTCTGCCTGGGCGTCAAACACCGTTGCCCCCCAAATCCCCTCGTCACTCTCCCCTGAGTGCCCGGGGAGTGTGGGGGTCGAATGATGGCCTCCCGTGTGTCTTGGCTCACGGTTGGCCCAAAGTTGAGTCCTCGGTCACGGTTACCGTGGTGACAGGTGGTTGTCGGTCACTCGGTACCCCGTCACGTGCGCCGGACACAAATCGAGACTCTCTTGATTACCCCAACGCATCCCGCGTGGGTGCTTCTGATGTGACCCCAGGTCAGGCGGGGCTACCCGCTGAGTTTA
>M. nigra_38__M13F_A59632_G07_1308063410J
GTAACAAGGTTTCCGTAGGTGAACCTGCGGAAGGATCATTGTCGAAACCTGCAAAGCAGAAAGACCGGCGACCCATTACAACACTGAGGGGCGACGTGCGCAATGCGCCCCAACCCCTGACGCCGAGTGTGTGCAGCCCTGCCTTGCGCCCTCAGCATAAAACGAACCCAGGCGCGGAACGCGTCAAGGAATCATAACGAAACGAGCTCCTGTTGTGGCCCCGGGGACGGTGATCGTCGCAGCGGCTGTGTTGTGCTTGGTTTAAGTCTAAAATGACTCTCGGCAACGGATATCTCGGCTCTCGCATCGATGAAGAACGTAGCGAAATGCGATACTTGGTGTGAATTGCAGAATCCCGTGAACCATCGAGTCTTTGAACGCAAGTTGCGCCTGAAGCCATCAGGCTGAGGGCACGTCTGCCTGGGCGTCAAACACCGTTGCCCCCCAAATCCCCTCGTCACTCTCCCCTGAGTGCCCGGGGAGTGTGGGGGTCGAATGATGGCCTCCCGTGTGTCTTGGCTCACGGTTGGCCCAAAGTTGAGTCCTCGGTCACGGTTACCGTGGTGACAGGTGGTTGTCGGTCACTCGGTACCCCGTCACGTGCGCCGGACACAAATCGAGACTCTCTTGATTACCCCAACGCATCCCGCGTGGGTGCTTCTGATGTGACCCCAGGTCAGGCGGGGCTACCCGCTGAGTTTA
>M. nigra_39__M13F_A59632_H07_1308063411J
GTAACAAGGTTTCCGTAGGTGAACCTGCGGAAGGATCATTGTCGAAACCTGCAAAGCAGAAAGACCGGCGACCCATTACAACACTGAGGGGCGACGTGCGCAATGCGCCCCAACCCCTGACGCCGAGTGTGTGCAGCCCTGCCTTGCGCCCTCAGCATAAAACGAACCCAGGCGCGGAACGCGTCAAGGAATCATAACGAAACGAGCTCCTGTTGTGGCCCCGGGGACGGTGATCGTCGCAGCGGCTGTGTTGTGCTTGGTTTAAGTCTAAAATGACTCTCGGCAACGGATATCTCGGCTCTCGCATCGATGAAGAACGTAGCGAAATGCGATACTTGGTGTGAATTGCTGAATCCCGTGAACCATCGAGTCTTTGAACGCAAGTTGCGCCTGAAGCCATCAGGCTGAGGGCACGTCTGCCTGGGCGTCAAACACCGTTGCCCCCCAAATCCCCTCGTCACTCTCCCCTGAGTGCCCGGGGAGTGTGGGGGTCGAATGATGGCCTCCCGTGTGTCTTGGCTCACGGTTGGCCCAAAGTTGAGTCCTCGGTCACGGTTACCGTGGTGACAGGTGGTTGTCGGTCACTCGGTACCCCGTCACGTGCGCCGGACACAAATCGAGACTCTCTTGATTACCCCAACGCATCCCGCGTGGGTGCTTCTGATGTGACCCCAGGTCAGGCGGGGCTACCCGCTGAGTTTA
>M. nigra_ITS_12__M13F_A59632_D04_1307078176J
GTAACAAGGTTTCCGTAGGTGAACCTGCGGAAGGATCATTGTCGAAACCTGCAAAGCAGAAAGACCGGCGACCCATTACAACATTGAGGGGCGACGTGCGCAATGCGCCCCAACCCCTGACGCCGAGTGTGTGCAGCCCTGCCTTGCGCCCTCAGCATAAAACGAACCCAGGCGCGGAACGCGTCAAGGAATCATAACGAAACGAGCTCCTGTTGTGGCCCCGGGGACGGTGATCGTCGCAGCGGCTGTGTTGTGCTTGGTTTAAGTCTAAAAAGACTCTCGGCAACGGATATCTCGGCTCTCGCATCGATGAAGAACGTAGCGAAATGCGATACTTGGTGTGAATTGCAGAATCCCGTGAACCATCGAGTCTTTGAACGCAAGTTGTGCCTGAAGCCATCAGGCTGAGGGCACGTCTGCCTGGGCGTCAAACACCGTTGCCCCCCAAATCCCCTCGTCACTCTCCCCTGAGTGCCCGGGGAGTGTGGGGGTCGAATGATGGCCTCCCGTGTGTCTTGGCTCACGGTTGGCCCAAAGTTGAGTCCTCGGTCACGGTTACCGTGGTGACAGGTGGTTGTCGGTCACTCGGTACCCCGTCACGTGCGCCGGACACAAATCGAGACTCTCTTGATTACCCCAACGCATCCCGCGTGGGTGCTTCTGATGTGACCCCAGGTCAGGCGGGGCTACCCGCTGAGTTAA
>M. nigra__13__M13F_A59632_E04_1307078177J
GTAACAAGGTTTCCGTAGGTGAACCTGCGGAAGGATCATTGTCGAAACCTGCAAAGCAGAAAGACCGGCGACCCATTACAACACTGAGGGGCGACGTGCGCAATGCGCCCCAACCCCTGACGCCGAGTGTGTGCAGCCCTGCCTTGCGCCCTCAGCATGAAACGAACCCAGGCGCGGAACGCGTCAAGGAATCATAACGAAACGAGCTCCTGTTGTGGCCCCGGGGACGGTGATCGTCGCAGCGGCTGTGTTGTGCTTGGTTTAAGTCTAAAGTGACTCTCGGCAACGGATATCTCGGCTCTCGCATCGATGAAGAACGTAGCGAAATGCGATACTTGGTGTGAATTGCAGAATCCCGTGAACCATCGAGTCTTTGAACGCAAGTTGCGCCTGAAGCCATCAGGCTGAGGGCACGTCTGCCTGGGCGTCAAACACCGTTGCCCCCCAAATCCCCTCGTCACTCTCCCCTGAGTGCCCGGGGAGTGTGGGGGTCGAATGATGGCCTCCCGTGTGTCTTGGCTCACGGTTGGCCCAAAGTTGAGTCCTCGGTCACGGTTACCGTGGTGACAGGTGGTTGTCGGTCACTCGGTACCCCGTCACGTGCGCCGGACACAAATCGAGACTCTCTTGATTACCCCAACGCATCCCGCGTGGGTGCTTCTGATGTGACCCCAGGTCAGGCGGGGCTACCCGCTGAGTTTA
>M. nigra_22__M13F_A59632_E01_1308063402J
GTAACAAGGTTTCCGTAGGTGAACCTGCGGAAGGATCATTGTCGAAACCTGCAAAGCAGAAAGACCGGCGACCCATTACAACACTGAGGGGCGACGTGCGCAATGCGCCCCAACCCCTGACGCCGAGTGTGTGCAGCCCTGCCTTGCGCCCTCAGCATAAAACGAACCCAGGCGCGGAACGCGTCAAGGAATCATAACGAAACGAGCTCCTGTTGTGGCCCCGGGGACGGTGATCGTCGCAGCGGCTGTGTTGTGCTTGGTTTAAGTCTAAAATGACACTCGGCAACGGATATCTCGGCTCTCGCATCGATGAAGAACGTAGCGAAATGCGATACTTGGTGTGAATTGCAGAATCCCGTGAACCATCGAGTCTTTGAACGCAAGTTGCGCCTGAAGCCATCAGGCTGAGGGCACGTCTGCCTGGGCGTCAAACACCGTTGCCCCCCAAATCCCCTCGTCACTCTCCCCTGAGTGCCCGGGGAGTGTGGGGGTCGAATGATGGCCTCCCGTGTGTCTTGGCTCACGGTTGGCCCAAAGTTGAGTCCTCGGTCACGGTTACCGTGGTGACAGGTGGTTGTCGGTCACTCGGTACCCCGTCACGTGCGCCGGACACAAATCGAGACTCTCTTGATTACCCCAACGCATCCCGCGTGGGTGCTTCTGATGTGACCCCAGGTCAGGCGGGGCTACCCGCTGAGTTAA
>12-6
GTAACAAGGTTTCCGTAGGTGAACCTGCGGAAGGATCATTGTCGAAACCTGCAAAGCAGAAAGACCAGCGGACCCATTACAACACCCAGGGGTGACCCCAACCCCTGACGCTGAGTGTGTGCAGCCCTGCCTTGCGCCCTCAGCATAAAACGAACCCAGGCGCGGAACGCGTCAAGGAATCATAACGAAACGAGCTCCTGCCGTGGCCCCGGGGACGGTGATCGCCGCAGCAGCTGTGTTGTGCTTGGTTAAGTCTAAAATGACTCTCGGCAACGGATATCTCGGCTCTCGCATCGATGAAGAACGTAGCGAAATGCGATACTTGGTGTGAATTGCAGAATCCCGTGAACCATCGAGTCTTTGAACGCAAGTTGCGCCTGAAGCCATCGGGCTGAGGGCACGTCTGCCTGGGCGTCAAACACCGATGCCCCCCCAAATCCCCTCGTCACTCTCCCCTGAGTGCCCGGGGAGTGTGGGGGTCGGATGATGGCCTCCCGTGTCTTGGCTCGCGGTTGGCCCAAAGTCGAGTCCTCGGTGACGGTTACCGTGGTGACAGGTGGTTGTCGGTCGCTCGGTACCCCGTCACGTGCGCCGGACACGAATCGAGACTCTCTTGATTACCCCCAACGCATCCCCGTGTGGGTGCCTCTGATGTGACCCCAGGTCAGGCGGGGCTACCCGCTGAGTTTA
>12-14
GTAACAAGGTTTCCGTAGGTGAACCTGCGGAAGGATCATTGTCGAAACCTGCAAAGCAGAAAGACCAGCGGACCCATTACAACACCCAGGGGTGACCCCAACCCCTGACGCTGAGTGTGTGCAGCCCTGCCTTGCGCCCTCAGCATAAAACGAACCCAGGCGCGGAACGCGTCAAGGAATCATAACGAAACGAGCTCCTGCCGTGGCCCCGGGGACGGTGATCGCCGCAGCAGCTGTGTTGTGCTTGGTTAAGTCTAAAATGACTCTCGGCAACGGATATCTCGGCTCTCGCATCGATGAAGAACGTAGCGAAATGCGATACTTGGTGTGAATTGCAGAATCCCGTGAACCATCGAGTCTTTGAACGCAAGTTGCGCCTGAAGCCATCAGGCTGAGGGCACGTCTGCCTGGGCGTCAAACACCGATGCCCCCCCAAATCCCCTCGTCACTCTCCCCTGAGTGCCCGGGGAGTGTGGGGGTCGGATGATGGCCTCCCGTGTCTTGGCTCGCGGTTGGCCCAAAGTCGAGTCCTCGGTGACGGTTACCGTGGTGACAGGTGGTTGTCGGTCGCTCGGTACCCCGTCACGTGCGCCGGACACGAATCGAGACTCTCTTGATTACCCCAACGCATCCCCGTTTGGGTGCCTCTGATGTGACCCCAGGTCAGGCGGGGCTACCCGCTGAGTTTA
>12-15
GTAACAAGGTTTCCGTAGGTGAACCTGCGGAAGGATCATTGTCGAAACCTGCAAAGCAGAAAGACCAGCGGACCCATTACAACACCCAGGGGTGACCCCAACCCCTGACGCTGAGTGTGTGCAGCCCTGCCTTGCGCCCTCAGCATAAAACGAACCCAGGCGCGGAACGCGTCAAGGAATCATAACGAAACGAGCTCCTGCCGTGGCCCCGGGGACGGTGATCGCCGCAGCAGCTGTGTTGTGCTTGGTTAAGTCTAAAATGACTCTCGGCAACGGATATCTCGGCTCTCGCATCGATGAAGAACGTAGCGAAATGCGATACTTGGTGTGAATTGCAGAATCCCGTGAACCATCGAGTCTTTGAACGCAAGTTGCGCCTGAAGCCATCAGGCTGAGGGCACGTCTGCCTGGGCGTCAAACACCGATGCCCCCCCAAATCCCCTCGTCACTCTCCCCTGAGTGCCCGGGGAGTGTGGGGGTCGGATGATGGCCTCCCGTGTCTTGGCTCGCGGTTGGCCCAAAGTCGAGTCCTCGGTCACGGTTACCGTGGTGACAGGTGGTTGTCGGTCGCTCGGTACCCCGTCACGTGCGCCGGACACGAATCGAGACTCTCTTGATTACCCCAACGCATCCCCGTTTGGGTGCCTCTGATGTGACCCCAGGTCAGGCGGGGCTACCCGCTGAGTTTA
>12-16
GTAACAAGGTTTCCGTAGGTGAACCTGCGGAAGGATCATTGTCGAAACCTGCAAAGCAGAAAGACCAGCGGACCCATTACAACACCCAGGGGTGACCCCAACCCCTGACGCTGAGTGTGTGCAGCCCTGCCTTGCGCCCTCAGCATAAAACGAACCCAGGCGCGGAACGCGTCAAGGAATCATAACGAAACGAGCTCCTGCCGTGGCCCCGGGGACGGTGATCGCCGCAGCAGCTGTGTTGTGCTTGGTTAAGTCTAAAATGACTCTCGGCAACGGATATCTCGGCTCTCGCATCGATGAAGAACGTAGCGAAATGCGATACTTGGTGTGAATTGCAGAATCCCGTGAACCATCGAGTCTTTGAACGCAAGTTGCGCCTGAAGCCATCAGGCTGAGGGCACGTCTGCCTGGGCGTCAAACACCGATGCCCCCCCAAATCCCCTCGTCACTCTCCCCTGAGTGCCCGGGGAGTGTGGGGGTCGGATGATGGCCTCCCGTGTCTTGGCTCGCGGTTGGCCCAAAGTCGAGTCCTCGGTCACGGTTACCGTGGTGACAGGTGGTTGTCGGTCGCTCGGTACCCCGTCACGTGCGCCGGACACGAATCGAGACTCTCTTGATTACCCCAACGCATCCCCGTTTGGGTGCCTCTGATGTGACCCCAGGTCAGGCGGGGCTACCCGCTGAGTTAA
>12-18
GTAACAAGGTTTCCGTAGGTGAACCTGCGGAAGGATCATTGTCGAAACCTGCAAAGCAGAGAGACCAGCGGACCCATTACAACACCCAGGGGTGACCCCAACCCCTGACGCTGAGTGTGTGCAGCCCTGCCTTGCGCCCTCAGCATAAAACGAACCCAGGCGCGGAACGCGTCAAGGAATCATAACGAAACGAGCTCCTGCCGTGGCCCCGGGGACGGTGATCGCCGCAGCAGCTGTGTTGTGCTTGGTTAAGTCTAAAATGACTCTCGGCAACGGATATCTCGGCTCTCGCATCGATGAAGAACGTAGCGAAATGCGATACTTGGTGTGAATTGCAGAATCCCGTGAACCATCGAGTCTTTGAACGCAAGTTGCGCCTGAAGCCATCAGGCTGAGGGCACGTCTGCCTGGGCGTCAAACACCGATGCCCCCCCAAATCCCCTCGTCACTCTCCCCTGAGTGCCCGGGGAGTGTGGGGGTCGGATGATGGCCTCCCGTGTCTTGGCTCGCGGTTGGCCCAAAGTCGAGTCCTCGGTCACGGTTACCGTGGTGACAGGTGGTTGTCGGTCGCTCGGTACCCCGTCACGTGCGCCGGACACGAATCGAGACTCTCTTGATTACCCCAACGCATCCCCGTTTGGGTGCCTCTGATGTGACCCCAGGTCAGGCGGGGCTACCCGCTGAGTTTA
>12-20
GTAACAAGGTTTCCGTAGGTGAACCTGCGGAAGGATCATTGTCGAAACCTGCAAAGCAGAAAGACCAGCGGACCCATTACAACACCCAGGGGTGACCCCAACCCCTGACGCTGAGTGTGTGCAGCCCTGCCTTGCGCCCTCAGCATAAAACGAACCCAGGCGCGGAACGCGTCAAGGAATCATAACGAAACGAGCTCCTGCCGTGGCCCCGGGGACGGTGATCGCCGCAGCAGCTGTGTTGTGCTTGGTTAAGTCTAAAATGACTCTCGGCAACGGATATCTCGGCTCTCGCATCGATGAAGAACGTAGCGAAATGCGATACTTGGTGTGAATTGCAGAATCCCGTGAACCATCGAGTCTTTGAACGCAAGTTGCGCCTGAAGCCATCAGGCTGAGGGCACGTCTGCCTGGGCGTCAAACACCGATGCCCCCCCAAATCCCCTCGTCACTCTCCCCTGAGTGCCCGGGGAGTGTGGGGGTCGGATGATGGCCTCCCGTGTCTTGGCTCGCGGTTGGCCCAAAGTCGAGTCCTCGGTCACGGTTACCGTGGTGACAGGTGGTTGTCGGTCGCTCGGTACCCCGTCACGTGCGCCGGACACGAATCGAGACTCTCTTGATTACCCCAACGCATCCCCGTTTGGGTGCCTCTGATGTGACCCCAGGTCAGGCGGGGCTACCCGCTGAGTTTA
>12-1
GTAACAAGGTTTCCGTAGGTGAACCTGCGGAAGGATCATTGTCGAAACCTGCAAAGCAGAAGGACCAGCGGACCCATTACAACACCCAGGGGTGACGTGCGCAATGCGCCCCAACCCCTGACGCTGAGTGTGTGCAGCCCTGCGTTGCGCCCTCAGCATAAAACGAACCCAGGCGCGGAACGCGTCAAGGAATCATAACGAAACGAGCTCCTGCCGTGGCCCCGGGGACGGTGATCGCCGCAGCAGCTGTGTTGTGCTTGGTTAAGTCTAAAATGACTCTCGGCAACGGATATCTCGGCTCTCGCATCGATGAAGAACGTAGCGAAATGCGATACTTGGTGTGAATTGCAGAATCCCGTGAACCATCGAGTCTTTGAACGCAAGTTGCGCCTGAAGCCATCGGGTTGAGGGCACGTCTGCCTGGGCGTCAAACACCGATGCCCCCCCAAATCCCCTCGTCACTCTCCCCTGAGTGCCCGGGGAGTGTGGGGGTCGGATGATGGCCTCCCGTGTCTTGGCTCGCGGTTGGCCCAAAGTCGAGTCCTCGGTGACGGTTACCGTGGTGACAGGTGGTTGTCGGTCGCTCGGTACCCCGTCACGTGCGCCGGACACGAATCGAGACTCTCTTGATTACCCCCAACGCATCCCCGTGTGGGTGCCTCTGATGTGACCCCAGGTCAGGCGGGGCTACCCGCTGAGTTTA
>12-2
GTAACAAGGTTTCCGTAGGTGAACCTGCGGAAGGATCATTGTCGAAACCTGCAAAGCAGAAGGACCAGCGGACCCATTACAACACCCAGGGGTGACGTGCGCAATGCGCCCCAACCCCTGACGCTGAGTGTGTGCAGCCCTGCGTTGCGCCCTCAGCATAAAACGAACCCAGGCGCGGAACGCGTCAAGGAATCATAACGAAACGAGCTCCTGCCGTGGCCCCGGGGACGGTGATCGCCGCAGCAGCTGTGTTGTGCTTGGTTAAGTCTAAAATGACTCTCGGCAACGGATATCTCGGCTCTCGCATCGATGAAGAACGTAGCGAAATGCGATACTTGGTGTGAATTGCAGAATCCCGTGAACCATCGAGTCTTTGAACGCAAGTTGCGCCTGAAGCCATCAGGCTGAGGGCACGTCTGCCTGGGCGTCAAACACCGATGCCCCCCCAAATCCCCTCGTCACTCTCCCCTGAGTGCCCGGGGAGTGTGGGGGTCGGATGATGGCCTCCCGTGTCTTGGCTCGCGGTTGGCCCAAAGTCGAGTCCTCGGTGACGGTTACCGTGGTGACAGGTGGTTGTCGGTCGCTCGGTACCCCGTCACGTGCGCCGGACACGAATCGAGACTCTCTTGATTACCCCCAACGCATCCCCGTGTGGGTGCCTCTGATGTGACCCCAGGTCAGGCGGGGCTACCCGCTGAGTTTA
>12-3
GTAACAAGGTTTCCGTAGGTGAACCTGCGGAAGGATCATTGTCGAAACCTGCAAAGCAGAAGGACCAGCGGACCCATTACAACACCCAGGGGTGACGTGCGCAATGCGCCCCAACCCCTGACGCTGAGTGTGTGCAGCCCTGCCTTGCGCCCTCAGCATAAAACGAACCCAGGCGCGGAACGCGTCAAGGAATCATAACGAAACGAGCTCCTGCCGTGGCCCCGGGGACGGTGATCGCCGCAGCAGCTGTGTTGTGCTTGGTTAAGTCTAAAATGACTCTCGGCAACGGATATCTCGGCTCTCGCATCGATGAAGAACGTAGCGAAATGCGATACTTGGTGTGAATTGCAGAATCCCGTGAACCATCGAGTCTTTGAACGCAAGTTGCGCCTGAAGCCATCGGGCTGAGGGCACGTCTGCCTGGGCGTCAAACACCGATGCCCCCCCAAATCCCCTCGTCACTCTCCCCTGAGTGCCCGGGGAGTGTGGGGGTCGGATGATGGCCTCCCGTGTCTTGGCTCGCGGTTGGCCCAAAGTCGAGTCCTCGGTGACGGTTACCGTGGTGACAGGTGGTTGTCGGTCGCTCGGTACCCCGTCACGTGCGCCGGACACGAATCGAGACTCTCTTGATTACCCCCAACGCATCCCCGTGTGGGTGCCTCTGATGTGACCCCAGGTCAGGCGGGGCTACCCGCTGAGTTTA
>12-4
GTAACAAGGTTTCCGTAGGTGAACCTGCGGAAGGATCATTGTCGAAACCTGCAAAGCAGAAGGACCAGCGGACCCATTACAACACCCAGGGGTGACGTGCGCAATGCGCCCCAACCCCTGACGCTGAGTGTGTGCAGCCCTGCGTTGCGCCCTCAGCATAAAACGAACCCAGGCGCGGAACGCGTCAAGGAATCATAACGAAACGAGCTCCTGCCGTGGCCCCGGGGACGGTGATCGCCGCAGCAGCTGTGTTGTGCTTGGTTAAGTCTAAAATGACTCTCGGCAACGGATATCTCGGCTCTCGCATCGATGAAGAACGTAGCGAAATGCGATACTTGGTGTGAATTGCAGAATCCCGTGAACCATCGAGTCTTTGAACGCAAGTTGCGCCTGAAGCCATCGGGCTGAGGGCACGTCTGCCTGGGCGTCAAACACCGATGCCCCCCCAAATCCCCTCGTCACTCTCCCCTGAGTGCCCGGGGAGTGTGGCGGTCGGATGATGGCCTCCCGTGTCTTGGCTCGCGGTTGGCCCAAAGTCGAGTCCTCGGTGACGGTTACCGTGGTGACAGGTGGTTGTCGGTCGCTCGGTACCCCGTCACGTGCGCCGGACACGAATCGAGACTCTCTTGATTACCCCCAACGCATCCCCGTGTGGGTGCCTCTGATGTGACCCCAGGTCAGGCGGGGCTACCCGCTGAGTTTA
>12-5
GTAACAAGGTTTCCGTAGGTGAACCTGCGGAAGGATCATTGTCGAAACCTGCAAAGCAGAAGGACCAGCGGACCCATTACAACACCCAGGGGTGACGTGCGCAATGCGCCCCAACCCCTGACGCTGAGTGTGTGCAGCCCTGCGTTGCGCCCTCAGCATAAAACGAACCCAGGCGCGGAACGCGTCAAGGAATCATAACGAAACGAGCTCCTGCCGTGGCCCCGGGGACGGTGATCGCCGCAGCAGCTGTGTTGTGCTTGGTTAAGTCTAAAATGACTCTCGGCAACGGATATCTCGGCTCTCGCATCGATGAAGAACGTAGCGAAATGCGATACTTGGTGTGAATTGCAGAATCCCGTGAACCATCGAGTCTTTGAACGCAAGTTGCGCCTGAAGCCATCGGGCTGAGGGCACGTCTGCCTGGGCGTCAAACACCGATGCCCCCCCAAATCCCCTCGTCACTCTCCCCTGAGTGCCCGGGAGTTGTGGGGGTCCGGATGATGGCCTCCCGTGTCTGGGCTCGCGGTTGGCCCAAAGTCGAGTCCTCGGTGACGGTTACCGTGGTGACAGGTGGGTTGTCGGTCGCTCGGTACCCCGTCACGTGCGCCGGACACGAATCGAGACTCTCTTGATTACCCCCAACGCATCCCCGTGTGGGTGCCTCTGATGTGACCCCAGGTCAGGCGGGGCTACCCGCTGAGTTTA
>12-7
GTAACAAGGTTTCCGTAGGTGAACCTGCGGAAGGATCATTGTCGAAACCTGCAAAGCAGAAGGACCAGCGGACCCATTACAACACCCAGGGGTGACGTGCGCAATGCGCCCCAACCCCTGACGCTGAGTGTGTGCAGCCCTGCCTTGCGCCCTCAGCATAAAACGAACCCAGGCGCGGAACGCGTCAAGGAATCATAACGAAACGAGCTCCTGCCGTGGCCCCGGGGACGGTGATCGCCGCAGCAGCTGTGTTGTGCTTGGTTAAGTCTAAAATGACTCTCGGCAACGGATATCTCGGCTCTCGCATCGATGAAGAACGTAGCGAAATGCGATACTTGGTGTGAATTGCAGAATCCCGTGAACCATCGAGTCTTTGAACGCAAGTTGCGCCTGAAGCCATCGGGTTGAGGGCACGTCTGCCTGGGCGTCAAACACCGATGCCCCCCCAAATCCCCTCGTCACTCTCCCCTGAGTGCCCGGGGAGTGTGGGGGTCGGATGATGGCCTCCCGTGTCTTGGCTCGCGGTTGGCCCAAAGTCGAGTCCTCGGTGACGGTTACCGTGGTGACAGGTGGTTGTCGGTCGCTCGGTACCCCGTCACGTGCGCCGGACACGAATCGAGACTCTCTTGATTACCCCCAACGCATCCCCGTGTGGGTGCCTCTGATGTGACCCCAGGTCAGGCGGGGCTACCCGCTGAGTTTA
>12-8
GTAACAAGGTTTCCGTAGGTGAACCTGCGGAAGGATCATTGTCGAAACCTGCAAAGCAGAAGGACCAGCGGACCCATTACAACACCCAGGGGTGACGTGCGCAATGCGCCCCAACCCCTGACGCTGAGTGTGTGCAGCCCTGCCTTGCGCCCTCAGCATAAAACGAACCCAGGCGCGGAACGCGTCAAGGAATCATAACGAAACGAGCTCCTGCCGTGGCCCCGGGGACGGTGATCGCCGCAGCAGCTGTGTTGTGCTTGGTTAAGTCTAAAATGACTCTCGGCAACGGATATCTCGGCTCTCGCATCGATGAAGAACGTAGCGAAATGCGATACTTGGTGTGAATTGCAGAATCCCGTGAACCATCGAGTCTTTGAACGCAAGTTGCGCCTGAAGCCATCGGGCTGAGGGCACGTCTGCCTGGGCGTCAAACACCGATGCCCCCCCAAATCCCCTCGTCACTCTCCCCTGAGTGCCCTGGGAGTGTGGGGGTCGGATGATGGCCTCCCGTGTCTTGGCTCGCGGTTGACCCAAAGTCGAGTCCTCGGTGACGGTTACCGTGGTGACAGGTGGTTGTCGGTCGCTCGGTACCCCGTCACGTGCGCCGGACACGAATCGAGACTCTCTTGATTACCCCCAACGCATCCCCGTGTGGGTGCCTCTGATGTGACCCCAGGTCAGGCGGGGCTACCCGCTGAGTTTA
>12-9
GTAACAAGGTTTCCGTAGGTGAACCTGCGGAAGGATCATTGTCGAAACCTGCAAAGCAGAAGGACCAGCGGACCCATTACAACACCCAGGGGTGACGTGCGCAATGCGCCCCAACCCCTGACGCTGAGTGTGTGCAGCCCTGCGTTGCGCCCTCAGCATAAAACGAACCCAGGCGCGGAACGCGTCAAGGAATCATAACGAAACGAGCTCCTGCCGTGGCCCCGGGGACGGTGATCGCCGCAGCAGCTGTGTTGTGCTTGGTTAAGTCTAAAATGACTCTCGGCAACGGATATCTCGGCTCTCGCATCGATGAAGAACGTAGCGAAATGCGATACTTGGTGTGAATTGCAGAATCCCGTGAACCATCGAGTCTTTGAACGCAAGTTGCGCCTGAAGCCATCGGGCTGAGGGCACGTCTGCCTGGGCGTCAAACACCGATGCCCCCCCAAATCCCCTCGTCACTCTCCCCTGAGTGCCCGGGGAGTGTGGGGGTCGGATGATGGCCTCCCGTGTCTTGGCTCGCGGTTGGCCCAAAGTCGAGTCCTCGGTGACGGTTACCGTGGTGACAGGTGGTTGTCGGTCGCTCGGTACCCCGTCACGTGCGCCGGACACGAATCGAGACTCTCTTGATTACCCCCAACGCATCCCCGTGTGGGTGCCTCTGATGTGACCCCAGGTCAGGCGGGGCTACCCGCTGAGTTTA
>12-10
GTAACAAGGTTTCCGTAGGTGAACCTGCGGAAGGATCATTGTCGAAACCTGCAAAGCAGAAGGACCAGCGGACCCATTACAACACCCAGGGGTGACGTGCGCAATGCGCCCCAACCCCTGACGCTGAGTGTGTGCAGCCCTGCGTTGCGCCCTCAGCATAAAACGAACCCAGGCGCGGAACGCGTCAAGGAATCATAACGAAACGAGCTCCTGCCGTGGCCCCGGGGACGGTGATCGCCGCAGCAGCTGTGTTGTGCTTGGTTAAGTCTAAAATGACTCTCGGCAACGGATATCTCGGCTCTCGCATCGATGAAGAACGTAGCGAAATGCGATACTTGGTGTGAATTGCAGAATCCCATGAACCATCGAGTCTTTGAACGCAAGTTGCGCCTGAAGCCATCGGGCTGAGGGCACGTCTGCCTGGGCGTCAAACACCGATGCCCCCCCAAATCCCCTCGTCACTCTCCCCTGAGTGCCCGGGGAGTGTGGGGGTCGGATGATGGCCTCCCGTGTCTTGGCTCGCGGTTGGCCCAAAGTCGAGTCCTCGGTGACGGTTACCGTGGTGACAGGTGGTTGTCGGTCGCTCGGTACCCCGTCACGTGCGCCGGACACGAATCGAGACTCTCTTGATTACCCCCAACGCATCCCCGTGTGGGTGCCTCTGATGTGACCCCAGGTCAGGCGGGGCTACCCGCTGAGTTTA
>12-11
GTAACAAGGTTTCCGTAGGTGAACCTGCGGAAGGATCATTGTCGAAACCTGCAAAGCAGAAGGACCAGCGGACCCATTACAACACCCAGGGGTGACGTGCGCAATGCGCCCCAACCCCTGACGCTGAGTGTGTGCAGCCCTGCCTTGCGCCCTCAGCATAAAACGAACCCAGGCGCGGAACGCGTCAAGGAATCATAACGAAACGAGCTCCTGCCGTGGCCCCGGGGACGGTGATCGCCGCAGCAGCTGTGTTGTGCTTGGTTAAGTCTAAAATGACTCTCGGCAACGGATATCTCGGCTCTCGCATCGATGAAGAACGTAGCGAAATGCGATACTTGGTGTGAATTGCAGAATCCCGTGAACCATCGAGTCTTTGAACGCAAGTTGCGCCTGAAGCCATCAGGCTGAGGGCACGTCTGCCTGGGCGTCAAACACCGATGCCCCCCCAAATCCCCTCGTCACTCTCCCCTGAGTGCCCGGGGAGTGTGGGGGTCGGATGATGGCCTCCCGTGTCTTGGCTCGCGGTTGGCCCAAAGTCGAGTCCTCGGTCACGGTTACCGTGGTGACAGGTGGTTGTCGGTCGCTCGGTACCCCGTCACGTGCGCCGGACACGAATCGAGACTCTCTTGATTACCCCAACGCATCCCCGTTTGGGTGCCTCTGATGTGACCCCAGGTCAGGCGGGGCTACCCGCTGAGTTTA
>12-12
TTAACAAGGTTTCCGTAGGTGAACCTGCGGAAGGATCATTGTCGAAACCTGCAAAGCAGAAGGACCAGCGGACCCATTACAACACCCAGGGATGACGTGCGCAATGCGCCCCAACCCCTGACGCTGAGTGTGTGCAGCCCTGCGTTGCGCCCTCAGCATAAAACGAACCCAGGCGCGGAACGCGTCAAGGAATCATAACGAAACGAGCTCCTGCCGTGGCCCCGGGGACGGTGATCGCCGCAGCAGCTGTGTTGTGCTTGGTTAAGTCTAAAATGACTCTCGGCAACGGATATCTCGGCTCTCGCATCGATGAAGAACGTAGCGAAATGCGATACTTGGTGTGAATTGCAGAATCCCGTGAACCATCGAGTCTTTGAACGCAAGTTGCGCCTGAAGCCATCGGGCTGAGGGCACGTCTGCCTGGGCGTCAAACACCGATGCCCCCCCAAATCCCCTCGTCACTCTCCCCTGAGTGCCCGGGGAGTGTGGGGGTCGGATGATGGCCTCCCGTGTCTTGGCTCGCGGTTGGCCCAAAGTCGAGTCCTCGGTCACGGTTACCGTGGTGACAGGTGGTTGTCGGTCGCTCGGTACCCCGTCACGTGCGCCGGACACGAATCGAGACTCTCTTGATTACCCCAACGCATCCCCGTTTGGGTGCCTCTGATGTGACCCCAGGTCAGGCGGGGCTACCCGCTGAGTTTA
>12-13
GTAACAAGGTTTCCGTAGGTGAACCTGCGGAAGGATCATTGTCGAAACCTGCAAAGCAGAAGGACCAGCGGACCCATTACAACACCCAGGGGTGACGTGCGCAATGCGCCCCAACCCCTGACGCTGAGTGTGTGCAGCCCTGCCTTGCGCCCTCAGCATAAAACGAACCCAGGCGCGGAACGCGTCAAGGAATCATAACGAAACGAGCTCCTGCCGTGGCCCCGGGGACGGTGATCGCCGCAGCAGCTGTGTTGTGCTTGGTTAAGTCTAAAATGACTCTCGGCAACGGATATCTCGGCTCTCGCATCGATGAAGAACGTAGCGAAATGCGATACTTGGTGTGAATTGCAGAATCCCGTGAACCATCGAGTCTTTGAACGCAAGTTGCGCCTGAAGCCATCGGGCTGAGGGCACGTCTGCCTGGGCGTCAAACACCGATGCCCCCCCAAATCCCCTCGTCACTCTCCCCTGAGTGCCCGGGGAGTGTGGGGGTCGGATGATGGCCTCCCGTGTCTTGGCTCGCGGTTGGCCCAAAGTCGAGTCCTCGGTGACGGTTACCGTGGTGACAGGTGGTTGTCGGTCGCTCGGTACCCCGTCACGTGCGCCGGACACGAATCGAGACTCTCTTGATTACCCCCAACGCATCCCCGTGTGGGTGCCTCTGATGTGACCCCAGGTCAGGCGGGGCTACCCGCTGAGTTTA
>12-17
GTAACAAGGTTTCCGTAGGTGAACCTGCGGAAGGATCATTGTCGAAACCTGCAAAGCAGAAGGACCAGCGGACCCATTACAACACCCAGGGGTGACGTGCGCAATGCGCCCCAACCCCTGACGCTGAGTGTGTGCAGCCCTGCGTTGCGCCCTCAGCATAAAACGAACCCAGGCGCGGAACGCGTCAAGGAATCATAACGAAACGAGCTCCTGCCGTGGCCCCGGGGACGGTGATCGCCGCAGCAGCTGTGTTGTGCTTGGTTAAGTCTAAAATGACTCTCGGCAACGGATATCTCGGCTCTCGCATCGATGAAGAACGTAGCGAAATGCGATACTTGGTGTGAATTGCAGAATCCCGTGAACCATCGAGTCTTTGAACGCAAGTTGCGCCTGAAGCCATCGGGCTGAGGGCACGTCTGCCTGGGCGTCAAACACCGATGCCCCCCCAAATCCCCTCGTCACTCTCCCCTGAGTGCCCGGGGAGTGTGGGGGTCGGATGATGGCCTCCCGTGTCTTGGCTCGCGGTTGGCCCAAAGTCGAGTCCTCGGTGACGGTTACCGTGGTGACAGGTGGTTGTCGGTCGCTCGGTACCCCGTCACGTGCGCCGGACACGAATCGAGACTCTCTTGATTACCCCCAACGCATCCCCGTGTGGGTGCCTCTGATGTGACCCCAGGTCAGGCGGGGCTACCCGCTGAGTTTA
>12-23
GTAACAAGGTTTCCGTAGGTGAACCTGCGGAAGGATCATTGTCGAAACCTGCAAAGCAGAAGGACCAGCGGACCCATTACAACACCCAGGGGTGACGTGCGCAATGCGCCCCAACCCCTGACGCTGAGTGTGTGCAGCCCTGCCTTGCGCCCTCAGCATAAAACGAACCCAGGCGCGGAACGCGTCAGGGAATCATAACGAAACGAGCTCCTGCCGTGGCCCCGGGGACGGTGATCGCCGCAGCAGCTGTGTTGTGCTTGGTTAAGTCTAAAATGACTCTCGGCAACGGATATCTCGGCTCTCGCATCGATGAAGAACGTAGCGAAATGCGATACTTGGTGTGAATTGCAGAATCCCGTGAACCATCGAGTCTTTGAACGCAAGTTGCGCCTGAAGCCATCGGGCTGAGGGCACGTCTGCCTGGGCGTCAAACACCGATGCCCCCCCAAATCCCCTCGTCACTCTCCCCTGAGTGCCCGGGGAGTGTGGGGGTCGGATGATGGCCTCCCGTGTCTTGGCTCGCGGTTGGCCCAAAGTCGAGTCCTCGGTGACGGTTACCGTGGTGACAGGTGGTTGTCGGTCGCTCGGTACCCCGTCACGTGCGCCGGACACGAATCGAGACTCTCTTGATTACCCCCAACGCATCCCCGTGTGGGTGCCTCTGATGTGACCCCAGGTCAGGCGGGGCTACCCGCTGAGTTTA
>12-24
GTAACAAGGTTTCCGTAGGTGAACCTGCGGAAGGATCATTGTCGAAACCTGCAAAGCAGAAGGACCAGCGGACCCATTACAACACCCAGGGGTGACGTGCGCAATGCGCCCCAACCCCTGACGCTGAGTGTGTGCAGCCCTGCGTTGCGCCCTCAGCATAAAACGAACCCAGGCGCGGAACGCGTCAAGGAATCATAACGAAACGAGCTCCTGCCGTGGCCCCGGGGACGGTGATCGCCGCAGCAGCTGTGTTGTGCTTGGTTAAGTCTAAAATGACTCTCGGCAACGGATATCTCGGCTCTCGCATCGATGAAGAACGTAGCGAAATGCGATACTTGGTGTGAATTGCAGAATCCCGTGAACCATCGAGTCTTTGAACGCAAGTTGCGCCTGAAGCCATCGGGCTGAGGGCACGTCTGCCTGGGCGTCAAACACCGATGCCCCCCCAAATCCCCTCGTCACTCTCCCCTGAGTGCCCGGGGAGTGTGGGGGTCGGATGATGGCCTCCCGTGTCTTGGCTCGCGGTTGGCCCAAAGTCGAGTCCTCGGTCACGGTTACCGTGGTGACAGGTGGTTGTCGGTCGCTCGGTACCCCGTCACGTGCGCCGGACACGAATCGAGACTCTCTTGATTACCCCAACGCATCCCCGTGTGGGTGCCTCTGATGTGACCCCAGGTCAGGCGGGGCTACCCGCTGAGTTTA
>Yunsang-6-1
TTAACAAGGTTTCCGTAGGTGAACCTGCGGAAGGATCATTGTCGAAACCTGCAAAGCAGAAGGACCAGCGGACCCATTACAACACCCAGGGGTGACGTGCGCAATGCGCCCCAACCCCTGACGCTGAGTGTGTGCAGCCCTGCCTTGCGCCCTCAGCATAAAACGAACCCAGGCGCGGAACGCGTCAAGGAATCATAACGAAACGAGCTCCTGCCGTGGCCCCGGGGACGGTGATCGCCGCAGCAGCTGTGTTGTGCTTGGTTAAGTCTAAAATGACTCTCGGCAACGGATATCTCGGCTCTCGCATCGATGAAGAACGTAGCGAAATGCGATACTTGGTGTGAATTGCAGAATCCCGTGAACCATCGAGTCTTTGAACGCAAGTTGCGCCTGAAGCCATCGGGCTGAGGGCACGTCTGCCTGGGCGTCAAACACCGATGCCCCCCCAAATCCCCTCGTCACTCTCCCCTGAGTGCCCGGGGAGTGTGGGGGTCAGATGATGGCCTCCCGTGTCTTGGCTCGCGGTTGGCCCAAAGTCGAGTCCTCGGTGACGGTTACCGTGGTGACAGGTGGTTGTCGGTCTCTCGGTACCCCGTCACGTGCGCCGGACACGAATCGAGACTCTCTTGATTACCCCCAACGCATCCCCGTGTGAGTGCCTCTGATGTGACCCCAGGTCAGGCGGGGCTACCCGCTGAGTTTA
>Yunsang-6-2
GTAACAAGGTTTCCGTAGGTGAACCTGCGGAAGGATCATTGTCGAAACCTGCAAAGCAGAAGGACCAGCGGACCCATTACAACACCCAGGGGTGACGTGCACAATGCGCCCCAACCCCTGACGCTGAGTGTGTGCAGCCCTGCCTTGCGCCCTCAGCATAAAACGAACCCAGGCGCGGAACGCGTCAAGGAATCATAACGAAACGAGCTCCTGCCGTGGCCCCGGGGACGGTGATCGCCGCAGCAGCTGTGTTGTGCTTGGTTAAGTCTAAAATGACTCTCGGCAACGGATATCTCGGCTCTCGCATCGATGAAGAACGTAGCGAAATGCGATACTTGGTGTGAATTGCAGAATCCCGTGAACCATCGAGTCTTTGAACGCAAGTTGCGCCTGAAGCCATCGGGCTGAGGGCACGTCTGCCTGGGCGTCAAACACCGATGCCCCCCCAAATCCCCTCGTCACTCTCCCCTGAGTGCCCGGGGAGTGTGGGGGTCGGATGATGGCCTCCCGTGTCTTGGCTCGCGGTTGGCCCAAAGTCGAGTCCTCGGTGACGGTTACCGTGGTGACAGGTGGTTGTCGGTCGCTCGGTACCCCGTCACGTGCGCCGGACACGAATCGAGACTCTCTTGATTACCCCCAACGCATCCCCGTGTGGGTGCCTCTGATGTGACCCCAGGTCAGGCGGGGCTACCCGCTGAGTTTA
>Yunsang-6-3
GTAACAGGTTTCCGTAGGTGAACCTGCGGAAGGATCATTGTCGAAACCTGCAAAGCAGAAGGACCAGCGGACCCATTACAACACCCAGGGGTGACGTGCGCAATGCGCCCCAACCCCTGACGCTGAGTGTGTGCAGCCCTGCCTTGCGCCCTCAGCATAAAACGAACCCAGGCGCGGAACGCGTCAAGGAATCATAACGAAACGAGCTCCTGCCGTGGCCCCGGGGACGGTGATCGCCGCAGCAGCTGTGTTGTGCTTGGTTAAGTCTAAAATGACTCTCGGCAACGGATATCTCGGCTCTCGCATCGATGAAGAACGTAGCGAAATGCGATACTTGGTGTGAATTGCAGAATCCCGTGAACCATCGAGTCTTTGAACGCAAGTTGCGCCTGAAGCCATCGGGCTGAGGGCACGTCTGCCTGGGCGTCAAACACCGATGCCCCCCCAAATCCCCTCGTCACTCTCCCCTGAGTGCCCGGGGAGTGTGGGGGTCGGATGATGGCCTCCCGTGTCTTGGCTCGCGGTTGGCCCAAAGTCGAGTCCTCGGTGACGGTTACCGTGGTGACAGGTGGTTGTCGGTCGCTCGGTACCCCGTCACGTGCGCCGGACACGAATCGAGACTCTCTTGATTACCCCCAACGCATCCCCGTGTGGGTGCCTCTGATGTGACCCCAGGTCAGGCGGGGCTACCCGCTGAGTTTA
>Yunsang-6-4
GTAACAAGGTTTCCGTAGGTGAACCTGCGGAAGGATCATTGTCGAAACCTGCAAAGCAGAAGGACCAGCGGACCCATTACAACACCCAGGGGTGACGTGCGCAATGCGCCCCAACCCCTGACGCTGAGTGTGTGCAGCCCTGCCTTGCGCCCTCAGCATAAAACGAACCCAGGCGCGGAACGCGTCAAGGAATCATAACGAAACGAGCTCCTGCCGTGGCCCCGGGGACGGTGATCGCCGCAGCAGCTGTGTTGTGCTTGGTTAAGTCTAAAATGACTCTCGGCAACGGATATCTCGGCTCTCGCATCGATGAAGAACGTAGCGAAATGCGATACTTGGTGTGAATTGCAGAATCCCGTGAACCATTGAGTCTTTGAACGCAAGTTGCGCCTGAAGCCATCGGGCTGAGGGCACGTCTGCCTGGGCGTCAAACACCGATGCCCCCCCAAATCCCCTCGTCACTCTCCCCTGAGTGCCCGGGGAGTGTGGGGGTCGGATGATGGCCTCCCGTGTCTTGGCTCGCGGTTGGCCCAAAGTCGAGTCCTCGGTGACGGTTACCGTGGTGACAGGTGGTTGTCGGTCGCTCGGTACCCCGTCACGTGCGCCGGACACGAATCGAGACTCTCTTGATTACCCCCAACGCATCCCCGTGTGGGTGCCTCTGATGTGACCCCAGGTCAGGCGGGGCTACCCGCTGAGTTTA
>Yunsang-6-7
GTAACAAGGTTTCCGTAGGTGAACCTGCGGAAGGATCATTGTCGAAACCTGCAAAGCAGAAGGACCAGCGGACCCATTACAACACCCAGGGGTGACGTGCGCAATGCGCCCCAACCCCTGACGCTGAGTGTGTGCAGCCCTGCGTTGCGCCCTCAGCATAAAACGAACCCAGGCGCGGAACGCGTCAAGGAATCATAACGAAACGAGCTCCTGCCGTGGCCCCGGGGACGGTGATCGCCGCAGCAGCTGTGTTGTGCTTGGTTAAGTCTAAAATGACTCTCGGCAACGGATATCTCGGCTCTCGCATCGATGAAGAACGTAGCGAAATGCGATACTTGGTGTGAATTGCAGAATCCCGTGAACCATCGAGTCTTTGAACGCAAGTTGCGCCTGAAGCCATCGGGCTGAGGGCACGTCTGCCTGGGCGTCAAACACCGATGCCCCCCCAAATCCCCTCGTCACTCTCCCCTGAGTGCCCGGGGAGTGTGGGGGTCGGATGATGGCCTCCCGTGTCTTGGCTCGCGGTTGGCCCAAAGTCGAGTCCTCGGTGACGGTTACCGTGGTGACAGGTGGTTGTCGGTCTCTCGGTACCCCGTCACGTGCGCCGGACACGAATCGAGACTCTCTTGATTACCCCCAACGCATCCCCGTGTGGGTGCCTCTGATGTGACCCCAGGTCAGGCGGGGCTACCCGCTGAGTTAA
>Yunsang-6-10
GTAACAAGGTTTCCGTAGGTGAACCTGCGGAAGGATCATTGTCGAAACCTGCAAAGCAGAAGGACCAGCGGACCCATTACAACACCCAGGGGTGACGTGCGCAATGCGCCCCAACCCCTGACGCTGAGTGTGTGCAGCCCTGCCTTGCGCCCTCAGCATAAAACGAACCCAGGCGCGGAACGCGTCAAGGAATCATAACGAAACGAGCTCCTGCCGTGGCCCCGGGGACGGTGATCGCCGCAGCAGCTGTGTTGTGCTTGGTTAAGTCTAAAATGACTCTCGGCAACGGATATCTCGGCTCTCGCATCGATGAAGAACGTAGCGAAATGCGATACTTGGTGTGAATTGCAGAATCCCGTGAACCATCGAGTCTTTGAACGCAAGTTGCGCCTGAAGCCATCGGGCTGAGGGCACGTCTGCCTGGGCGTCAAACACCGATGCCCCCCCAAATCCCCTCGTCACTCTCCCCTGAGTGCCCGGGGAGTGTGGGGGTCGGATGATGGCCTCCCGTGTCTTGGCTCGCGGTTGGCCCAAAGTCGAGTCCTCGGTGACGGTTACCGTGGTGACAGGTGGTTGTCGGTCTCTCGGTACCCCGTCACGTGCGCCGGACACGAATCGAGACTCTCTTGATTACCCCCAACGCATCCCCGTGTGGGTGCCTCTGATGTGACCCCAGGTCAGGCGGGGCTACCCGCTGAGTTAA
>Yunsang-6-11
TTAACAAGGTTTCCGTAGGTGAACCTGCGGAAGGATCATTGTCGAAACCTGCAAAGCAGAAGGACCAGCGGACCCATTACAACACCCAGGGGTGACGTGCGCAATGCGCCCCAACCCCTGACGCTGAGTGTGTGCAGCCCTGCGTTGCGCCCTCAGCATAAAACGAACCCAGGCGCGGAACGCGTCAAGGAATCATAACGAAACGAGCTCCTGCCGTGGCCCCGGGGACGGTGATCGCCGCAGCAGCTGTGTTGTGCTTGGTTAAGTCTAAAATGACTCTCGGCAACGGATATCTCGGCTCTCGCATCGATGAAGAACGTAGCGAAATGCGATACTTGGTGTGAATTGCAGAATCCCGTGAACCATCGAGTCTTTGAACGCAAGTTGCGCCTGAAGCCATCGGGCTGAGGGCACGTCTGCCTGGGCGTCAAACACCGATGCCCCCCCAAATCCCCTCGTCACTCTCCCCTGAGTGCCCGGGGAGTGTGGGGGTCGGATGATGGCCTCCCGTGTCTTGGCTCGCGGTTGGCCCAAAGTCGAGTCCTCGGTGACGGTTACCGTGGTGACAGGTGGTTGTCGGTCGCTCGGTACCCCGTCACGTGCGCCGGACACGAATCGAGACTCTCTTGATTACCCCCAACGCATCCCCGTGTGGGTGCCTCTGATGTGACCCCAGGTCAGGCGGGGCTACCCGCTGAGTTTA
>Yunsang-6-12
GTAACAAGGTTTCCGTAGGTGAACCTGCGGAAGGATCATTGTCGAAACCTGCAAAGCAGAAGGACCAGCGGACCCATTACAACACCCAGGGGTGACGTGCGCAATGCGCCCCAACCCCTGACGCTGAGTGTGTGCAGCCCTGCCTTGCGCCCTCAGCATAAAACGAACCCAGGCGCGGAACGCGTCAAGGAATCATAACGAAACGAGCTCCTGCCGTGGCCCCGGGGACGGTGATCGCCGCAGCAGCTGTGTTGTGCTTGGTTAAGTCTAAAATGACTCTCGGCAACGGATATCTCGGCTCTCGCATCGATGAAGAACGTAGCGAAATGCGATACTTGGTGTGAATTGCAGAATCCCGTGAACCATTGAGTCTTTGAACGCAAGTTGCGCCTGAAGCCATCGGGCTGAGGGCACGTCTGCCTGGGCGTCAAACACCGATGCCCCCCCAAATCCCCTCGTCACTCTCCCCTGAGTGCCCGGGGAGTGTGGGGGTCGGATGATGGCCTCCCGTGTCTTGGCTCGCGGTTGGCCCAAAGTCGAGTCCTCGGTGACGGTTACCGTGGTGACAGGTGGTTGTCGGTCGCTCGGTACCCCGTCACGTGCGCCGGACACGAATCGAGACTCTCTTGATTACCCCCAACGCATCCCCGTGTGGGTGCCTCTGATGTGACCCCAGGTCAGGCGGGGCTACCCGCTGAGTTTA
>Yunsang-6-13
GTAACAAGGTTTCCGTAGGTGAACCTGCGGAAGGATCATTGTCGAAACCTGCAAAGCAGAAGGACCAGCGGACCCATTACAACACCCAGGGGTGACGTGCGCAATGCGCCCCAACCCCTGACGCTGAGTGTGTGCAGCCCTGCCTTTCGCCCTCAGCATAAAACGAACCCAGGCGCGGAACGCGTCAAGGAATCATAACGAAACGAGCTCCTGCCGTGGCCCCGGGGACGGTGATCGCCGCAGCAGCTGTGTTGTGCTTGGTTAAGTCTAAAATGACTCTCGGCAACGGATATCTCGGCTCTCGCATCGATGAAGAACGTAGCGAAATGCGATACTTGGTGTGAATTGCAGAATCCCATGAACCATCGAGTCTTTGAACGCAAGTTGCGCCTGAAGCCATCGGGCTGAGGGCACGTCTGCCTGGGCGTCAAACACCGATGCCCCCCCAAATCCCCTCGTCACTCTCCCCTGAGTGCCCGGGGAGTGTGGGGGTCGGATGATGGCCTCCCGTGTCTTGGCTCGCGGTTGGCCCAAAGTCGAGTCCTCGGTGACGGTTACCGTGGTGACAGGTGGTTGTCGGTCGCTCGGTACCCCGTCACGTGCGCCGGACACGAATCGAGACTCTCTTGATTACCCCCAACGCATCCCCGTGTGGGTGCCTCTGATGTGACCCCAGGTCAGGCGGGGCTACCCGCTGAGTTTA
>Yunsang-6-15
GTAACAAGGTTTCCGTAGGTGAACCTGCGGAAGGATCATTGTCAAAACCTGCAAAGCAGAAGGCTAGCGGACCCATTACAACACCCAGGGGTGATGTGCGCAATGCACCCCAACCCCTGACGCCGAGTGTGTGCAACCCTGCCTTGCGCCTTCAGCATAAAATGAACCCAGGCGTGGAACGCGTCAAGGAATCATAACGAAACAAGCTCCTGCCGTAGCCCCAGGGACAGTGATCGCCATAACAGCTTTGTTGTGCTTGGTTTAAGTCTAGAATGACTCTCTGCAATGGATATCTCAACTCTCACAGCGATGAAGAACGTAGCAAAATGCGATAGTTGGTGTGAATTGCAGAATCCCATGAACCATCGAGTCTTTGAACGCAAGTTGCGCCTGAAGCCATCAGGCTGAGGGCACGTCTGCTTGGGCGTGAAACACCGATGCCCCCCAAATCCCCTTGTCACTCTCCCTTGATTGCTCAGGGAGTGTGGGGGTCGAATGACGGACTCCCGTGTGTCTTGGCTCACGGTTGGACCAAAGTTGAGTCCTCGGTCATGGTTATCGTGGTGACAGGTGGTTGTCAGTCACTCGGTACCCCGTCATGTGCACCGGACACAAATCGAGACTCTCTTCATTACGCATACTCATGTGGGTGCTTCCGATGTGACCCCAGGTCAGACGGGGCTACCCGCTGAGTTTA
>Yunsang-6-16
GTAACAAGGTTTCCGTAGGTGAACCTGCGGAAGGATCATTGTCGAAACCTGCAAAGCAGAAGGACCAGCGGACCCATTACAACACCCAGGGGTGACGTGCGCAATGCGCCCCAACCCCTGACGCTGAGTGTGTGCAGCCCTGCCTTGCGCCCTCAGCATAAAACGAACCCAGGCGCGGAACGCGTCAAGGAATCATAACGAAACGAGCTCCTGCCGTGGCCCCGGGGACGGTGATCGCCGCAGCAGCTGTGTTGTGCTTGGTTAAGTCTAAAATGACTCTCGGCAACGGATATCTCGGCTCTCGCATCGATGAAGAACGTAGCGAAATGCGATACTTGGTGTGAATTGCAGAATCCCGTGAACCATCGAGTCTTTGAACGCAAGTTGCGCCTGAAGCCATCGGGCTGAGGGCACGTCTGCCTGGGCGTCAAACACCGATGCCCCCCCAAATCCCCTCGTCACTCTCCCTTGAGTGCCCGGGGAGTGTGGGGGTCGGATGATGGCCTCCCGTGTCTTGGCTCGCGGTTGGCCCAAAGTCGAGTCCTCGGTGACGGTTACCGTGGTGACAGGTGGTTGTCGGTCGCTCGGTACCCCGTCACGTGCGCCGGACACGAATCGAGACTCTCTTGATTACCCCCAACGCATCCCCGTGTGGGTGCCTCTGATGTGACCCCAGGTCAGGCGGGGCTACCCGCTGAGTTTA
>Yunsang-6-17
GTAACAAGGTTTCCGTAGGTGAACCTGCGGAAGGGTCATTGTCGAAACCTGCAAAGCAGAAGGACCAGCGGACCCATTACAACACCCAGGGGTGACGTGCACAATGCGCCCCAACCCCTGACGCTGAGTGTGTGCAGCCCTGCCTTGCGCCCTCAGCATAAAACGAACCCAGGCGCGGAACGCGTCAAGGAATCATAACGAAACGAGCTCCTGCCGTGGCCCCGGGGACGGTGATCGCCGCAGCAGCTGTGTTGTGCTTGGTTAAGTCTAAAATGACTCTCGGCAACGGATATCTCGGCTCTCGCATCGATGAAGAACGTAGCGAAATGCGATACTTGGTGTGAATTGCAGAATCCCGTGAACCATCGAGTCTTTGAACGCAAGTTGCGCCTGAAGCCATCGGGCTGAGGGCACGTCTGCCTGGGCGTCAAACACCGATGCCCCCCCAAATCCCCTCGTCACTCTCCCCTGAGTGCCCGGGGAGTGTGGGGGTCGGATGATGGCCTCCCGTGTCTTGGCTCGCGGTTGGCCCAAAGTCGAGTCCTCGGTGACGGTTACCGTGGTGACAGGTGGTTGTCGGTCGCTCGGTACCCCGTCACGTGCGCCGGACACGAATCGAGACTCTCTTGATTACCCCCAACGCATCCCCGTGTGGGTGCCTCTGATGTGACCCCAGGTCAGGCGGGGCTACCCGCTGAGTTTA
>Yunsang-6-18
GTAACAAGGTTTCCGTAGGTGAACCTGCGGAAGGATCATTGTCGAAACCTGCAAAGCAGAAGGACCAGCGGACCCATTACAACACCCAGGGGTGACGTGCGCAATGCGCCCCAACCCCTGACGCTGAGTGTGTGCAGCCCTGCGTTGCGCCCTCAGCATAAAACGAACCCAGGCGCGGAACGCGTCAAGGAATCATAACGAAACGAGCTCCTGCCGTGGCCCCGGGGACGGTGATCGCCACAGCAGCTGTGTTGTGCTTGGTTAAGTCTAAAATGACTCTCGGCAACGGATATCTCGGCTCTCGCATCGATGAAGAACGTAGCGAAATGCGATACTTGGTGTGAATTGCAGAATCCCGTGAACCATCGAGTCTTTGAACGCAAGTTGCGCCTGAAGCCATCGGGCTGAGGGCACGTCTGCCTGGGCGTCAAACACCGATGCCCCCCCAAATCCCCTCGTCACTCTCCCCTGAGTGCCCGGGGAGTGTGGGGGTCGGATGATGGCCTCCCGTGTCTTGGCTCGCGGTTGGCCCAAAGTCGAGTCCTCGGTGACGGTTACCGTGGTGACAGGTGGTTGTCGGTCGCTCGGTACCCCGTCACGTGCGCCGGACACGAATCGAGACTCTCTTGATTACCCCCAACGCATCCCCGTGTGGGTGCCTCTGATGTGACCCCAGGTCAGGCGGGGCTACCCGCTGAGTTTA
>Yunsang-6-19
TTAACAAGGTTTCCGTAGGTGAACCTGCGGAAGGATCATTGTCGAAACCTGCAAAGCAGAAGGACCAGCGGACCCATTACAACACCCAGGGGTGACGTGCGCAATGCGCCCCAACCCCTGACGCTGAGTATGTGCAGCCCTGCCTTGCGCCCTCAGCATAAAACGAACCCAGGCGCGGAACGCGTCAAGGAATCATAACGAAACGAGCTCCTGCCGTGGCCCCGGGGACGGTGATCGCCGCAGCAGCTGTGTTGTGCTTGGTTAAGTCTAAAATGACTCTCGGCAACGGATATCTCGGCTCTCGCATCGATGAAGAACGTAGCGAAATGCGATACTTGGTGTGAATTGCAGAATCCCGTGAACCATCGAGTCTTTGAACGCAAGTTGCGCCTGAAGCCATCGGGCTGAGGGCACGTCTGCCTGGGCGTCAAACACCGATGCCCCCCCAAATCCCCTCGTCACTCTCCCCTGAGTGCCCGGGGAGTGTGGGGGTCGGATGATGGCCTCCCGTGTCTTGGCTCGCGGTTGGCCCAAAGTCGAGTCCTCGGTGACGGTTACCGTGGTGACAGGTGGTTGTCGGTCGCTCGGTACCCCGTCACGTGCGCCGGACACGAATCGAGACTCTCTTGATTACCCCCAACGCATCCCCGTGTGGGTGCCTCTGATGTGACCCCAGGTCAGGCGGGGCTACCCGCTGAGTTTA
>Yunsang-6-21
GTAACAAGGTTTCCGTAGGTGAACCTGCGGAAGGATCATTGTCGAAACCTGCAAAGCAGAAGGACCAGCGGACCCATTACAACACCCAGGGGTGACGTGCGCAATGCGCCCCAACCCCTGACGCTGAGTGTGTGCAGCCCTGCCTTGCGCCCTCAGCATAAAACGAACCCAGGCGCGGAACGCGTCAAGGAATCATAACGAAACGAGCTCCTGCCGTGGCCCCGGGGACGGTGATCGCCGCAGCAGCTGTGTTGTGCTTGGTTAAGTCTAAAATGACTCTCGGCAACGGATATCTCGGCTCTCGCATCGATGAAGAACGTAGCGAAATGCGATACTTGGTGTGAATTGCAGAATCCCGTGAACCATCGAGTCTTTGAACGCAAGTTGCGCCTGAAGCCATCGGGCTGAGGGCACGTCTGCCTGGGCGTCAAACACCGATGCCCCCCCAAATCCCCTCGTCACTCTCCCCTGAGTGCCCGGGGAGTGTGGGGGTCGGATGATGGCCTCCCGTGTCTTGGCTCGCGGTTGGCCCAAAGTCGAGTCCTCGGTGACGGTTACCGTGGTGACAGGTGGTTGTCGGTCGCTCGGTACCCCGTCACGTGCGCCGGACACGAATCGAGACTCTCTTGATTACCCCCAACGCATCCCCGTGTGGGTGCCTCTGATGTGACCCCAGGTCAGGCGGGGCTACCCGCTGAGTTAA
>Yunsang-6-22
GTAACAAGGTTTCCGTAGGTGAACCTGCGGAAGGATCATTGTCGAAACCTGCAAAGCAGAAGGACCAGCGGACCCATTACAACACCCAGGGGTGACGTGCGCAATGCGCCCCAACCCCTGACGCTGAGTGTGTGCAGCCCTGCGTTGCGCCCTCAGCATAAAACGAACCCAGGCGCGGAACGCGTCAAGGAATCATAACGAAACGAGCTCCTGCCGTGGCCCCGGGGACGGTGATCGCCGCAGCAGCTGTGTTGTGCTTGGTTAAGTCTAAAATGACTCTCGGCAACGGATATCTCGGCTCTCGCATCGATGAAGAACGTAGCGAAATGCGATACTTGGTGTGAATTGCAGAATCCCGTGAACCATCGAGTCTTTGAACGCAAGTTGCGCCTGAAGCCATCGGGCTGAGGGCACGTCTGCCTGGGCGTCAAACACCGATGCCCCCCCAAATCCCCTCGTCACTCCCCCCTGAGTGCCCGGGGAGTGTGGGGGTCGGATGATGGCCTCCCGTGTCTTGGCTCGCGGTTGGCCCAAAGTCGAGTCCTCGGTGACGGTTACCGTGGTGACAGGTGGTTGTCGGTCGCTCGGTACCCCGTCACGTGCGCCGGACACGAATCGAGACTCTCTTGATTACCCCCAACGCATCCCCGTGTGGGTGCCTCTGATGTGACCCCAGGTCAGGCGGGGCTACCCGCTGAGTTTA
>Yunsang-6-24
GTAACAAGGTTTCCGTAGGTGAACCTGCGGAAGGATCATTGTCGAAACCTGCAAAGCAGAAGGACCAGCGGACCCATTACAACACCCAGGGGTGACGTGCGCAATGCGCCCCAACCCCTGACGCTGAGTGTGTGCAGCCCTGCCTTGCGCCCTCAGCATAAAACGAACCCAGGCGCGGAACGCGTCAAGGAATCATAACGAAACGAGCTCCTGCCGTGGCCCCGGGGACGGTGATCGCCGCAGCAGCTGTGTTGTGCTTGGTTAAGTCTAAAATGACTCTCGGCAACGGATATCTCGGCTCTCGCATCGATGAAGAACGTAGCGAAATGCGATACTTGGTGTGAATTGCAGAATCCCGTGAACCATCGAGTCTTTGAACGCAAGTTGCGCCTGAAGCCATCAGGCTGAGGGCACGTCTGCCTGGGCGTCAAACACCGATGCCCCCCCAAATCCCCTCGTCACTCTCCCCTGAGTGCCCGGGGAGTGTGGGGGTCGGATGATGGCCTCCCGTGTCTTGGCTCGCGGTTGGCCCAAAGTCGAGTCCTCGGTGACGGTTACCGTGGTGACAGGTGGTTGTCGGTCGCTCGGTACCCCGTCACGTGCGCCGGACACGAATCGAGACTCTCTTGATTACCCCCAACGCATCCCCGTGTGGGTGCCTCTGATGTGACCCCAGGTCAGGCGGGGCTACCCGCTGAGTTAA
>Cambodia sang-1
GTAACAAGGTTTCCGTAGGTGAACCTGCGGAAGGATCATTGTCGAAACCTGCAAAGCAGAAAGACCAGCGGACCCATTACAACACCCAGGGGTGACCCCAACCCCTGACGCTGAGTGTGTGCAGCCCTGCCTTGCGCCCTCAGCATAAAACGAACCCAGGCGCGGAACGCGTCAAGGAATCATAACGAAACGAGCTCCTGCCGTGGCCCCGGGGACGGTGATCGCCGCAGCAGCTGTGTTGTGCTTGGTTAAGTCTAAAATGACTCTCGGCAACGGATATCTCGGCTCTCGCATCGATGAAGAACGTAGCGAAATGCGATACTTGGTGTGAATTGCAGAATCCCGTGAACCATCGAGTCTTTGAACGCAAGTTGCGCCTGAAGCCATCAGGCTGAGGGCACGTCTGCCTGGGCGTCAAACACCGATGCCCCCCCAAATCCCCTCGTCACTCTCCCCTGAGTGCCCGGGGAGTGTGGGGGTCGGATGATGGCCTCCCGTGTCTTGGCTCGCGGTTGGCCCAAAGTCGAGTCCTCGGTCACGGTTACCGTGGTGACAGGTGGTTGTCGGTCGCTCGGTACCCCGTCACGTGCGCCGGACACGAATCGAGACTCTCTTGATTACCCCAACGCATCCCCGTTTGGGTGCCTCTGATGTGACCCCAGGTCAGGCGGGGCTACCCGCTGAGTTTA
>Cambodia sang-2
GTAACAAGGTTTCCGTAGGTGAACCTGCGGAAGGATCATTGTCGAAACCTGCAAAGCAGAAAGACCAGCGGACCCATTACAACACCCAGGGGTGACCCCAACCCCTGACGCTGAGTGTGTGCAGCCCTGCCTTGCGCCCTCAGCATAAAACGAACCCAGGCGCGGAACGCGTCAAGGAATCATAACGAAACGAGCTCCTGCCGTGGCCCCGGGGACGGTGATCGCCGCAGCAGCTGTGTTGTGCTTGGTTAAGTTTAAAATGACTCTCGGCAACGGATATCTCGGCTCTCGCATCGATGAAGAACGTAGCGAAATGCGATACTTGGTGTGAATTGCAGAATCCCGTGAACCATCGAGTCTTTGAACGCAAGTTGCGCCTGAAGCCATCAGGCTGAGGGCACGTCTGCCTGGGCGTCAAACACCGATGCCCCCCCAAATCCCCTCGTCACTCTCCCCTGAGTGCCCGGGGAGTGTGGGGGTCGGATGATGGCCTCCCGTGTCTTGGCTCGCGGTTGGCCCAAAGTCGAGTCCTCGGTCACGGTTACCGTGGTGACAGGTGGTTGTCGGTCGCTCGGTACCCCGTCACGTGCGCCGGACACGAATCGAGACTCTCTTGATTACCCCAACGCATCCCCGTTTGGGTGCCTCTGATGTGACCCCAGGTCAGGCGGGGCTACCCGCTGAGTATAA
>Cambodia sang-3
GTAACAAGGTTTCCGTAGGTGAACCTGCGGAAGGATCATTGTCGAAACCTGCAAAGCAGAAAGACCAGCGGACCCATTACAACACCCAGGGGTGACCCCAACCCCTGACGCTGAGTGTGTGCAGCCCTGCCTTGCGCCCTCAGCATAAAACGAACCCAGGCGCGGAACGCGTCAAGGAATCATAACGAAACGAGCTCCTGCCGTGGCCCCGGGGACGGTGATCGCCGCAGCAGCTGTGTTGTGCTTGGTTAAGTCTAAAATGACTCTCGGCAACGGATATCTCGGCTCTCGCATCGATGAAGAACGTAGCGAAATGCGATACTTGGTGTGAATTGCAGAATCCCGTGAACCATCGAGTCTTTGAACGCAAGTTGCGCCTGAAGCCATCAGGCTGAGGGCACGTCTGCCTGGGCGTCAAACACCGATGCCCCCCCAAATCCCCTCGTCACTCTCCCCTGAGTGCCCGGGGAGTGTGGGGGTCGGATGATGGCCTCCCGTGTCTTGGCTCGCGGTTGGCCCAAAGTCGAGTCCTCGGTCACGGTTACCGTGGTGACAGGTGGTTGTCGGTCGCTCGGTACCCCGTCACGTGCGCCGGACACGAATCGAGACTCTCTTGATTACCCCAACGCATCCCCGTTTGGGTGCCTCTGATGTGACCCCAGGTCAGGCGGGGCTACCCGCTGAGTTTA
>Cambodia sang-4
TTAACAAGGTTTCCGTAGGTGAACCTGCGGAAGGATCATTGTCGAAACCTGCAAAGCAGAAAGACCAGCGGACCCATTACAACACCCAGGGGTGACCCCAACCCCTGACGCTGAGTGTGTGCAGCCCTGCCTTGCGCCCTCAGCATAAAACGAACCCAGGCGCGGAACGCGTCAAGGAATCATAACGAAACGAGCTCCTGCCGTGGCCCCGGGGACGGTGATCGCCGCAGCAGCTGTGTTGTGCTTGGTTAAGTCTAAAATGACTCTCGGCAACGGATATCTCGGCTCTCGCATCGATGAAGAACGTAGCGAAATGCGATACTTGGTGTGAATTGCAGAATCCCGTGAACCATCGAGTCTTTGAACGCAAGTTGCGCCTGAAGCCATCAGGCTGAGGGCACGTCTGCCTGGGCGTCAAACACCGATGCCCCCCCAAATCCCCTCGTCACTCTCCCCTGAGTGCCCGGGGAGTGTGGGGGTCGGATGATGGCCTCCCGTGTCTTGGCTCGCGGTTGGCCCAAAGTCGAGTCCTCGGTCACGGTTACCGTGGTGACAGGTGGTTGTCGGTCGCTCGGTACCCCGTCACGTGCGCCGGACACGAATCGAGACTCTCTTGATTACCCCAACGCATCCCCGTTTGGGTGCCTCTGATGTGACCCCAGGTCAGGCGGGGCTACCCGCTGAGTTTA
>Cambodia sang-7
GTAACAAGGTTTCCGTAGGTGAACCTGCGGAAGGATCATTGTCGAAACCTGCAAAGCAGAAAGACCAGCGGACCCATTACAACACCCAGGGGTGACCCCAACCCCTGACGCTGAGTGTGTGCAGCCCTGCCTTGCGCCCTCAGCATAAAACGAACCCAGGCGCAGAACGCGTCAAGGAATCATAACGAAACGAGCTCCTGCCGTGGCCCCGGGGACGGTGATCGCCGCAGCAGCTGTGTTGTGCTTGGTTAAGTCTAAAATGACTCTCGGCAACGGATATCTCGGCTCTCGCATCGATGAAGAACGTAGCGAAATGCGATACTTGGTGTGAATTGCAGAATCCCGTGAACCATCGAGTCTTTGAACGCAAGTTGCGCCTGAAGCCATCAGGCTGAGGGCACGTCTGCCTGGGCGTCAAACACCGATGCCCCCCCAAATCCCCTCGTCACTCTCCCCTGAGTGCCCGGGGAGTGTGGGGGTCGGATGATGGCCTCCCGTGTCTTGGCTCGCGGTTGGCCCAAAGTCGAGTCCTCGGTGACGGTTACCGTGGTGACAGGTGGTTGTCGGTCGCTCGGTACCCCGTCACGTGCGCCGGACACGAATCGAGACTCTCTTGATTACCCCCAACGCATCCCCGTGTGGGTGCCTCTGATGTGACCCCAGGTCAGGCGGGGCTACCCGCTGAGTTAA
>Cambodia sang-8
GTAACAAGGTTTCCGTAGGTGAACCTGCGGAAGGATCATTGTCGAAACCTGCAAAGCAGAAAGACCAGCGGACCCATTACAACACCCAGGGGTGACCCCAACCCCTGACGCTGAGTGTGTGCAGCCCTGCCTTGCGCCCTCAGCATAAAACGAACCCAGGCGCGGAACGCGTCAAGGAATCATAACGAAACGAGCTCCTGCCGTGGCCCCGGGGACGGTGATCGCCGCAGCAGCTGTGTTGTGCTTGGTTAAGTCTAAAATGACTCTCGGCAACGGATATCTCGGCTCTCGCATCGATGAAGAACGTAGCGAAATGCGATACTTGGTGTGAATTGCAGAATCCCGTGAACCATCGAGTCTTTGAACGCAAGTTGCGCCTGAAGCCATCAGGCTGAGGGCACGTCTGCCTGGGCGTCAAACACCGATGCCCCCCCAAATCCCCTCGTCACTCTCCCCTGAGTGCCCGGGGAGTGTGGGGGTCGGATGATGGCCTCCCGTGTCTTGGCTCGCGGTTGGCCCAAAGTCGAGTCCTCGGTCACGGTTACCGTGGTGACAGGTGGTTGTCGGTCGCTCGGTACCCCGTCACGTGCGCCGGACACGAATCGAGACTCTCTTGATTACCCCAACGCATCCCCGTTTGGGTGCCTCTGATGTGACCCCAGGTCAGGCGGGGCTACCCGCTGAGTTTA
>Cambodia sang-10
TTAACAAGGTTTCCGTAGGTGAACCTGCGGAAGGATCATTGTCGAAACCTGCAAAGCAGAAGGACCAGCGGACCCATTACAACACCCAGGGGTGACCCCAACCCCTGACGCTGAGTGTGTGCAGCCCTGCCTTGCGCCCTCAGCATAAAACGAACCCAGGCGCGGAACGCGTCAAGGAATCATAACGAAACGAGCTCCTGCCGTGGCCCCGGGGACGGTGATCGCCGCAGCAGCTGTGTTGTGCTTGGTTAAGTCTAAAATGACTCTCGGCAACGGATATCTCAGCTCTCGCATCGATGAAGAACGTAGCGAAATGCGATACTTGGTGTGAATTGCAGAATCCCGTGAACCATCGAGTCTTTGAACGCAAGTTGCGCCTGAAGCCATCAGGCTGAGGGCACGTCTGCCTGGGCGTCAAACACCGATGCCCCCCCAAATCCCCTCGTCACTCTCCCCTGAGTGCCCGGGGAGTGTGGGGGTCGGATGATGGCCTCCCGTGTCTTGGCTCGCGGTTGGCCCAAAGTCGAGTCCTCGGTCACGGTTACCGTGGTGACAGGTGGTTGTCGGTCGCTCGGTACCCCGTCACGTGCGCCGGACACGAATCGAGACTCTCTTGATTACCCCAACGCATCCCCGTTTGGGTGCCTCTGATGTGACCCCAGGTCAGGCGGGGCTACCCGCTGAGTTTA
>Cambodia sang-14
GTAACAAGGTTTCCGTAGGTGAACCTGCGGAAGGATCATTGTCGAAACCTGCAAAGCAGAAAGACCAGCGGACCCATTACAACACCCAGGGGTGACCCCAACCCCTGACGCTGAGTGTGTGCAGCCCTGCCTTGCGCCCTCAGCATAAAACGAACCCAGGCGCGGAACGCGTCAAGGAATCATAACGAAACGAGCTCCTGCCGTGGCCCCGGGGACGGTGATCGCCGCAGCAGCTGTGTTGTGCTTGGTTAAGTCTAAAATGACTCTCGGCAACGGATATCTCGGCTCTCGCATCGATGAAGAACGTAGCGAAATGCGATACTTGGTGTGAATTGCAGAATCCCGTGAACCATCGAGTCTTTGAACGCAAGTTGCGCCTGAAGCCATCAGGCTGAGGGCACGTCTGCCTGGGCGTCAAACACCGATGCCCCCCCAAATCCCCTCGTCACTCTCCCCTGAGTGCCCGGGGAGTGTGGGGGTCGGATGATGGCCTCCCGTGTCTTGGCTCGCGGTTGGCCCAAAGTCGAGTCCTCGGTCACGGTTACCGTGGTGACAGGTGGTTGTCGGTCGCTCGGTACCCCGTCACGTGCGCCGGACACGAATCGAGACTCTCTTGATTACCCCAACGCATCCCCGTTTGGGTGCCTCTGATGTGACCCCAGGTCAGGCGGGGCTACCCGCTGAGTTAA
>Cambodia sang-18
GTAACAAGGTTTCCGTAGGTGAACCTGCGGAAGGATCATTGTCGAAACCTGCAAAGCAGAAAGACCAGCGGACCCATTACAACACCCAGGGGTGACCCCAACCCCTGACGCTGAGTGTGTGCAGCCCTGCCTTGCGCCCTCAGCATAAAACGAACCCAGGCGCGGAACGCGTCAAGGAATCATAACGAAACGAGCTCCTGCCGTGGCCCCGGGGACGGTGATCGCCGCAGCAGCTGTGTTGTGCTTGGTTAAGTCTAAAATGACTCTCGGCAACGGATATCTCGGCTCTCGCATCGATGAAGAACGTAGCGAAATGCGATACTTGGTGTGAATTGCAGAATCCCGTGAACCATCGAGTCTTTGAACGCAAGTTGCGCCTGAAGCCATCAGGCTGAGGGCACGTCTGCCTGGGCGTCAAACACCGATGCCCCCCCAAATCCCCTCGTCACTCTCCCCTGAGTGCCCGGGGAGTGTGGGGGTCGGATGATGGCCTCCCGTGTCTTGGCTCGCGGTTGGCCCAAAGTCGAGTCCTCGGTCACGGTTACCGTGGTGACAGGTGGTTGTCGGTCGCTCGGTACCCCGTCACGTGCGCCGGACACGAATCGAGACTCTCTTGATTACCCCAACGCATCCCCGTTTGGGTGCCTCTGATGTGACCCCAGGTCAGGCGGGGCTACCCGCTGAGTTTAA
>Cambodia sang-22
GTAACAAGGTTTCCGTAGGTGAACCTGCGGAAGGATCATTGTCGAAACCTGCAAAGCAGAAAGACCAGCGGACCCATTACAACACCCAGGGGTGACCCCAACCCCTGACGCTGAGTGTGTGCAGCCCTGCCTTGCGCCCTCAGCATAAAACGAACCCAGGCGCGGAACGCGTCAAGGAATCATAACGAAACGAGCTCCTGCCGTGGCCCCGGGGACGGTGATCGCCGCAGCAGCTGTGTTGTGCTTGGTTAAGTCTAAAATGACTCTCGGCAACGGATATCTCGGCTCTCGCATCGATGAAGAACGTAGCGAAATGCGATACTTGGTGTGAATTGCAGAATCCCGTGAACCATCGAGTCTTTGAACGCAAGTTGCGCCTGAAGCCATCAGGCTGAGGGCACGTCTGCCTGGGCGTCAAACACCGATGCCCCCCCAAATCCCCTCGTCACTCTCCCCTGAGTGCCCGGGGAGTGTGGGGGTCGGATGATGGCCTCCCGTGTCTTGGCTCGCGGTTGGCCCAAAGTCGAGTCCTCGGTCACGGTTACCGTGGTGACAGGTGGTTGTCGGTCGCTCGGTACCCCGTCACGTGCGCCGGACACGAATCGAGACTCTCTTGATTACCCCAACGCATCCCCGTTTGGGTGCCTCTGATGTGACCCCAGGTCAGGCGGGGCTACCCGCTGAGTTTA
>Cambodia sang-24
GTAACAAGGTTTCCGTAGGTGAACCTGCGGAAGGATCATTGTCGAAACCTGCAAAGCAGAAAGACCAGCGGACCCATTACAACACCCAGGGGTGACCCCAACCCCTGACGCTGAGTGTGTGCAGCCCTGCCTTGCGCCCTCAGCATAAAACGAACCCAGGCGCGGAACGCGTCAAGGAATCATAACGAAACGAGCTCCTGCCGTGGCCCCGGGGACGGTGATCGCCGCAGCAGCTGTGTTGTGCTTGGTTAAGTCTAAAATGACTCTCGGCAACGGATATCTCGGCTCTCGCATCGATGAAGAACGTAGCGAAATGCGATACTTGGTGTGAATTGCAGAATCCCGTGAACCATCGAGTCTTTGAACGCAAGTTGCGCCTGAAGCCATCAGGCTGAGGGCACGTCTGCCTGGGCGTCAAACACCGATGCCCCCCCAAATCCCCTCGTCACTCTCCCCTGAGTGCCCGGGGAGTGTGGGGGTCGGATGATGGCCTCCCGTGTCTTGGCTCGCGGTTGGCCCAAAGTCGAGTCCTCGGTCACGGTTACCGTGGTGACAGGTGGTTGTCGGTCGCTCGGTACCCCGTCACGTGCGCCGGACACGAATCGAGACTCTCTTGATTACCCCAACGCATCCCCGTTTGGGTGCCTCTGATGTGACCCCAGGTCAGGCGGGGCTACCCGCTGAGTTTA
>Cambodia sang-6
GTAACAAGGTTTCCGTAGGTGAACCTGCGGAAGGATCATTGTCGAAACCTGCAAAGCAGAAGGACCAGCGGACCCATTACAACACCCAGGGGTGACGTGCGCAATGCGCCCCAACCCCTGACGCTGAGTGTGTGCAGCCCTGCCTTGCGCCCTCAGCATAAAACGAACCCAGGCGCGGAACGCGTCAAGGAATCATAACGAAACGAGCTCCTGCCGTGGCCCCGGGGACGGTGATCGCCGCAGCAGCTGTGTTGTGCTTGGTTAAGTCTAAAATGACTCTCGGCAACGGATATCTCGGCTCTCGCATCGATGAAGAACGTAGCGAAATGCGATACTTGGTGTGAATTGCAGAATCCCGTGAACCATCGAGTCTTTGAACGCAAGTTGCGCCTGAAGCCATCGGGCTGAGGGCACGTCTGCCTGGGTGTCAAACACCGATGCCCCCCCAAATCCCCTCGTCACTCTCCCCTGAGTGCCCGGGGAGTGTGGGGGTCGGATGATGGCCTCCCGTGTCTTGGCTCGCGGTTGGCCCAAAGTCGAGTCCTCGGTGACGGTTACCGTGGTGACAGGTGGTTGTCGGTCGCTCGGTACCCCGTCACGTGCGCCGGACACGAATCGAGACTCTCTTGATTACCCCCAACGCATCCCCGTGTGGGTGCCTCTGATGTGACCCCAGGTCAGGCGGGGCTACCCGCTGAGTTTA
>Cambodia sang-12
GTAACAAGGTTTCCGTAGGTGAACCTGCGGAAGGATCATTGTCAAAACCTGCAAAGCAGAAGGCTAGCGGACCCATTACAACACCCAGGGGTGATGTGCGCAATGCACCCCAACCCCTGACGCCGAGTGTGTGCAACCCTGCCTTGCGCCTTCAGCATAAAATGAACCCAGGCGTGGAACGCGTCAAGGAATCATAACGAAACAAGCTCCTGCCGTAGCCCCAGGGACAGTGATCGCCATAGCAGCTTTGTTGTGCTTGGTTTAAGTCTAGAATGACTCTCTGCAATGGATATCTCAACTCTCACAGCGATGAAGAACGTAGCAAAATGCGATAGTTGGTGTGAATTGCAGAATCCCATGAACCATCGAGTCTTTGAACGCAAGTTGCGCCTGAAGCCATCAGGCTGAGGGCACGTCTGCTTGGGCGTGAAACACCGATGCCCCCCAAATCCCCTTGTCACTCTCCCTTGATTGCTCAGGGAGTGTGGGGGTCGAATGACGGACTCCCGTGTGTCTTGGCTCACGGTTGGACCAAAGTTGAGTCCTCGGTCATGGTTATCGTGGTGACAGGTGGTTGTCAGTCACTCGGTACCCCGTCATGTGCACCGGACACAAATCGAGACTCTCTTCATTACGCATACTCATGTGGGTGCTTCCGATGTGACCCCAGGTCAGACGGGGCTACCCGCTGAGTTAA
>Cambodia sang-13
GTACAAGGTTTCCGTAGGTGAACCTGCGGAAGGATCATTGTCGAAACCTGCAAAGCAGAAGGACCAGCGGACCCATTACAACACCCAGGGGTGACGTGCGCAATGCGCCCCAACCCCTGACGCTGAGTGTGTGCAGCCCTGCCTTGCGCCCTCAGCATAAAACGAACCCAGGCGCGGAACGCGTCAAGGAATCATAACGAAACGAGCTCCTGCCGTGGCCCCGGGGACGGTGATCGCCGCAGCAGCTGTGTTGTGCTTGGTTAAGTCTAAAATGACTCTCGGCAACGGATATCTCGGCTCTCGCATCGATGAAGAACGTAGCGAAATGCGATACTTGGTGTGAATTGCAGAATCCCGTGAACCATCGAGTCTTTGAACGCAAGTTGCGCCTGAAGCCATCAGGCTGAGGGCACGTCTGCCTGGGCGTCAAACACCGATGCCCCCCCAAATCCCCTCGTCACTCTCCCCTGAGTGCCCGGGGAGTGTGGGGGTCGGATGATGGCCTCCCGTGTCTTGGCTCGCGGTTGGCCCAAAGTCGAGTCCTCGGTCACGGTTACCGTGGTGACAGGTGGTTGTCGGTCGCTCGGTACCCCGTCACGTGCGCCGGACACGAATCGAGACTCTCTTGATTACCCCCAACGCATCCCCGTGTGGGTGCCTCTGATGTGACCCCAGGTCAGGCGGGGCTACCCGCTGAGTTTA
>Cambodia sang-21
GTAACAAGGTTTCCGTAGGTGAACCTGCGGAAGGATCATTGTCGAAACCTGCAAAGCAGAAAGACCAGCGGACCCATTACAACACCCAGGGGTGACGTGCGCAATGCGCCCCAACCCCTGACGCTGAGTGTGTGCAGCCCTGCGTTGCGCCCTCAGCATAAAACGAACCCAGGCGCGGAACGCGTCAAGGAATCATAACGAAACGAGCTCCTGCCGTGGCCCCGGGGACGGTGATCGCCGCAGCAGCTGTGTTGTGCTTGGTTAAGTCTAAAATGACTCTCGGCAACGGATATCTCGGCTCTCGCATCGATGAAGAACGTAGCGAAATGCGATACTTGGTGTGAATTGCAGAATCCCGTGAACCATCGAGTCTTTGAACGCAAGTTGCGCCTGAAGCCATCAGGCTGAGGGCACGTCTGCCTGGGCGTCAAACACCGATGCCCCCCCAAATCCCCTCGTCACTCTCCCCTGAGTGCCCGGGGAGTGTGGGGGTCGGATGATGGCCTCCCGTGTCTTGGCTCGCGGTTGGCCCAAAGTCGAGTCCTCGGTCACGGTTACCGTGGTGACAGGTGGTTGTCGGTCGCTCGGTACCCCGTCACGTGCGCCGGACACGAATCGAGACTCTCTTGATTACCCCAACGCATCCCCGTTTGGGTGCCTCTGATGTGACCCCAGGTCAGGCGGGGCTACCCGCTGAGTTTA
>Hybrid-n13-4
GTAACAAGGTTTCCGTAGGTGAACCTGCGGAAGGATCATTGTCGAAACCTGCAAAGCAGAAAGACCAGCGGACCCATTACAACACCCAGGGGTGACCCCAACCCCTGACGCTGAGTGTGTGCAGCCCTGCCTTGCGCCCTCAGCATAAAACGAACCCAGGCGCGGAACGCGTCAAGGAATCATAACGAAACGAGCTCCTGCCGTGGCCCCGGGGACGGTGATCGCCGCAGCAGCTGTGTTGTGCTTGGTTAAGTCTAAAATGACTCTCGGCAACGGATATCTCGGCTCTCGCATCGATGAAGAACGTAGCGAAATGCGATACTTGGTGTGAATTGCAGAATCCCGTGAACCATCGAGTCTTTGAACGCAAGTTGCGCCTGAAGCCATCAGGCTGAGGGCACGTCTGCCTGGGCGTCAAACACCGATGCCCCCCCAAATCCCCTCGTCACTCTCCCCTGAGTGCCCGGGGAGTGTGGGGGTCGGATGATGGCCTCCCGTGTCTTGGCTCGCGGTTGGCCCAAAGTCGAGTCCTCGGTCACGGTTACCGTGGTGACAGGTGGTTGTCGGTCGCTCGGTACCCCGTCACGTGCGCCGGACACGAATCGAGACTCTCTTGATTACCCCCAACGCATCCCCGTGTGGGTGCCTCTGATGTGACCCCAGGTCAGGCGGGGCTACCCGCTGAGTTTA
>Hybrid-n13-10
TTAACAAGGTTTCCGTAGGTGAACCTGCGGAAGGATCATTGTCGAAACCTGCAAAGCAGAAAGACCAGCGGACCCATTACAACACCCAGGGGTGACCCCAACCCCTGACGCTGAGTGTGTGCAGCCCTGCCTTGCGCCCTCAGCATAAAACGAACCCAGGCGCGGAACGCGTCAAGGAATCATAACGAAACGAGCTCCTGCCGTGGCCCCGGGGACGGTGATCGCCGCAGCAGCTGTGTTGTGCTTGGTTAAGTCTAAAATGACTCTCGGCAACGGATATCTCGGCTCTCGCATCGATGAAGAACGTAGCGAAATGCGATACTTGGTGTGAATTGCAGAATCCCGTGAACCATCGAGTCTTTGAACGCAAGTTGCGCCTGAAGCCATCAGGCTGAGGGCACGTCTGCCTGGGCGTCAAACACCGATGCCCCCCCAAATCCCCTCGTCACTCTCCCCTGAGTGCCCGGGGAGTGTGGGGGTCGGATGATGGCCTCCCGTGTCTTGGCTCGCGGTTGGCCCAAAGTCGAGTCCTCGGTCACGGTTACCGTGGTGACAGGTGGTTGTCGGTCGCTCGGTACCCCGTCACGTGCGCCGGACACGAATCGAGACTCTCTTGATTACCCCAACGCATCCCGTTTGGGTGCCTCTGATGTGACCCCAGGTCAGGCGGGGCTACCCGCTGAGTTAA
>Hybrid-n13-12
GTAACAAGGTTTCCGTAGGTGAACCTGCGGAAGGATCATTGTCGAAACCTGCAAAGCAGAAAGACCAGCGGACCCATTACAACACCCAGGGGTGACCCCAACCCCTGACGCTGAGTGTGTGCAGCCCTGCCTTGCGCCCTCAGCATAAAACGAACCCAGGCGCGGAACGCGTCAAGGAATCATAACGAAACGAGCTCCTGCCGTGGCCCCGGGGACGGTGATCGCTGCAGCAGCTGTGTTGTGCTTGGTTAAGTCTAAAATGACTCTCGGCAACGGATATCTCGGCTCTCGCATCGATGAAGAACGTAGCGAAATGCGATACTTGGTGTGAATTGCAGAATCCCGTGAACCATCGAGTCTTTGAACGCAAGTTGCGCCTGAAGCCATCAGGCTGAGGGCACGTCTGCCTGGGCGTCAAACACCGATGCCCCCCCAAATCCCCTCGTCACTCTCCCCTGAGTGCCCGGGGAGTGTGGGGGTCGGATGATGGCCTCCCGTGTCTTGGCTCGCGGTTGGCCCAAAGTCGAGTCCTCGGTCACGGTTACCGTGGTGACAGGTGGTTGTCGGTCGCTCGGTACCCCGTCACGTGCGCCGGACACGAATCGAGACTCTCTTGATTACCCCCAACGCATCCCCGTGTGGGTGCCTCTGATGTGACCCCAGGTCAGGCGGGGCTACCCGCTGAGTTAA
>Hybrid-n13-13
GATACAAGGTTTCCGTAGGTGAACCTGCGGAAGGATCATTGTCGAAACCTGCAAAGCAGAAAGACCAGCGGACCCATTACAACACCCAGGGGTGACCCCAACCCCTGACGCTGAGTGTGTGCAGCCCTGCCTTGCGCCCTCAGCATAAAACGAACCCAGGCGCGGAACGCGTCAAGGAATCATAACGAAACGAGCTCCTGCCGTGGCCCCGGGGACGGTGATCGCCGCAGCAGCTGTGTTGTGCTTGGTTAAGTCTAAAATGACTCTCGGCAACGGATATCTCGGCTCTCGCATCGATGAAGAACGTAGCGAAATGCGATACTTGGTGTGAATTGCAGAATCCCGTGAACCATCGAGTCTTTGAACGCAAGTTGCGCCTGAAGCCATCAGGCTGAGGGCACGTCTGCCTGGGCGTCAAACACCGATGCCCCCCCAAATCCCCTCGTCACTCTCCCCTGAGTGCCCGGGGAGTGTGGGGGTCGGATGATGGCCTCCCGTGTCTTGGCTCGCGGTTGGCCCAAAGTCGAGTCCTCGGTCACGGTTACCGTGGTGACAGGTGGTTGTCGGTCGCTCGGTACCCCGTCACGTGCGCCGGACACGAATCGAGACTCTCTTGATTACCCCAACGCATCCCCGTTTGGGTGCCTCTGATGTGACCCCAGGTCAGGCGGGGCTACCCGCTGAGTTTA
>Hybrid-n13-15
GTAACAAGGTTTCCGTAGGTGAACCTGCGGAAGGATCATTGTCGAAACCTGCAAAGCAGAAAGACCAGCGGACCCATTACAACACCCAGGGGTGACCCCAACCCCTGACGCTGAGTGTGTGCAGCCCTGCCTTGCGCCCTCAGCATAAAACGAACCCAGGCGCGGAACGCGTCAAGGAATCATAACGAAACGAGCTCCTGCCGTGGCCCCGGGGACGGTGATCGCCGCAGCAGCTGTGTTGTGCTTGGTTAAGTCTAAAATGACTCTCGGCAACGGATATCTCGGCTCTCGCATCGATGAAGAACGTAGCGAAATGCGATACTTGGTGTGAATTGCAGAATCCCGTGAACCATCGAGTCTTTGAACGCAAGTTGCGCCTGAAGCCATCAGGCTGAGGGCACGTCTGCCTGGGCGTCAAACACCGATGCCCCCCCAAATCCCCTCGTCACTCTCCCCTGAGTGCCCGGGGAGTGTGGGGGTCGGATGATGGCCTCCCGTGTCTTGGCTCGCGGTTGGCCCAAAGTCGAGTCCTCGGTCACGGTTACCGTGGTGACAGGTGGTTGTCGGTCGCTCGGTACCCCGTCACGTGCGCCGGACACGAATCGAGACTCTCTTGATTACCCCAACGCATCCCCGTTTGGGTGCCTCTGATGTGACCCCAGGTCAGGCGGGGCTACCCGCTGAGTTTA
>Hybrid-n13-17
GTACAAGGTTTCCGTAGGTGAACCTGCGGAAGGATCATTGTCGAAACCTGCAAAGCAGAAAGACCAGCGGACCCATTACAACACCCAGGGGTGACCCCAACCCCTGACGCTGAGTGTGTGCAGCCCTGCCTTGCGCCCTCAGCATAAAACGAACCCAGGCGCGGAACGCGTCAAGGAATCATAACGAAACGAGCTCCTGCCGTGGCCCCGGGGACGGTGATCGCCGCAGCAGCTGTGTTGTGCTTGGTTAAGTCTAAAATGACTCTCGGCAACGGATATCTCGGCTCTCGCATCGATGAAGAACGTAGCGAAATGCGATACTTGGTGTGAATTGCAGAATCCCGTGAACCATCGAGTCTTTGAACGCAAGTTGCGCCTGAAGCCATCAGGCTGAGGGCACGTCTGCCTGGGCGTCAAACACCGATGCCCCCCCAAATCCCCTCGTCACTCTCCCCTGAGTGCCCGGGGAGTGTGGGGGTCGGATGATGGCCTCCCGTGTCTTGGCTCGCGGTTGGCCCAAAGTCGAGTCCTCGGTCACGGTTACCGTGGTGACAGGTAGTTGTCGGTCGCTCGGTACCCCGTCACGTGCGCCGGACACGAATCGAGACTCTCTTGATTACCCCAACGCATCCCCGTTTGGGTGCCTCTGATGTGACCCCAGGTCAGGCGGGGCTACCCGCTGAGTTTA
>Hybrid-n13-19
GTAACAAGGTTTCCGTAGGTGAACCTGCGGAAGGATCATTGTCGAAACCTGCAAAGCAGAAAGACCAGCGGACCCATTACAACACCCAGGGGTGACCCCAACCCCTGACGCTGAGTGTGTGCAGCCCTGCCTTGCGCCCTCAGCATAAAACGAACCCAGGCGCGGAACGCGTCAAGGAATCATCACGAAACGAGCTCCTGCCGTGGCCCCGGGGACGGTGATCGCCGCAGCAGCTGTGTTGTGCTTGGTTAAGTCTAAAATGACTCTCGGCAACGGATATCTCGGCTCTCGCATCGATGAAGAACGTAGCGAAATGCGATACTTGGTGTGAATTGCAGAATCCCGTGAACCATCGAGTCTTTGAACGCAAGTTGCGCCTGAAGCCATCAGGCTGAGGGCACGTCTGCCTGGGCGTCAAACACCGATGCCCCCCCAAATCCCCTCGTCACTCTCCCCTGAGTGCCCGGGGAGTGTGGGGGTCGGATGATGGCCTCCCGTGTCTTGGCTCGCGGTTGGCCCAAAGTCGAGTCCTCGGTCACGGTTACCGTGGTGACAGGTGGTTGTCGGTCGCTCGGTACCCCGTCACGTGCGCCGGACACGAATCGAGACTCTCTTGATTACCCCAACGCATCCCCGTTTGGGTGCCTCTGATGTGACCCCAGGTCAGGCGGGGCTACCCGCTGAGTTAA
>Hybrid-n13-20
GTAACAAGGTTTCCGTAGGTGAACCTGCGGAAGGATCATTGTCGAAACCTGCAAAGCAGAAAGACCAGCGGACCCATTACAACACCCAGGGGTGACCCCAACCCCTGACGCTGAGTGTGTGCAGCCCTGCCTTGCGCCCTCAGCATAAAACGAACCCAGGCGCGGAACGCGTCAAGGAATCATAACGAAACGAGCTCCTGCCGTGGCCCCGGGGACGGTGATCGCCGCAGCAGCTGTGTTGTGCTTGGTTAAGTCTAAAATGACTCTCGGCAACGGATATCTCAGCTCTCGCATCGATGAAGAACGTAGCGAAATGCGATACTTGGTGTGAATTGCAGAATCCCGTGAACCATCGAGTCTTTGAACGCAAGTTGCGCCTGAAGCCATCAGGCTGAGGGCACGTCTGCCTGGGCGTCAAACACCGATGCCCCCCCAAATCCCCTCGTCACTCTCCCCTGAGTGCCCGGGGAGTGTGGGGGTCGGATGATGGCCTCCCGTGTCTTGGCTCGCGGTTGGCCCAAAGTCGAGTCCTCGGTGACGGTTACCGTGGTGACAGGTGGTTGTCGGTCGCTCGGTACCCCGTCACGTGCGCCGGACACGAATCGAGACTCTCTTGATTACCCCCAACGCATCCCCGTGTGGGTGCCTCTGATGTGACCCCAGGTCAGGCGGGGCTACCCGCTGAGTTTA
>Hybrid-n13-22
GTAACAGGTTTCCGTAGGTGAACCTGCGGAAGGATCATTGTCGAAACCTGCAAAGCAGAAAGACCAGCGGACCCATTACAACACCCAGGGGTGACCCCAACCCCTGACGCTGAGTGTGTGCAGCCCTGCCTTGCGCCCTCAGCATAAAACGAACCCAGGCGCGGAACGCGTCAAGGAATCATAACGAAACGAGCTCCTGCCGTGGCCCCAGGGACGGTGATCGCCGCAGCAGCTGTGTTGTGCTTGGTTAAGTCTAAAATGACTCTCGGCAACGGATATCTCGGCTCTCGCATCGATGAAGAACGTAGCGAAATGCGATACTTGGTGTGAATTGCAGAATCCCGTGAACCATCGAGTCTTTGAACGCAAGTTGCGCCTGAAGCCATCAGGCTGAGGGCACGTCTGCCTGGGCGTCAAACACCGATGCCCCCCCAAATCCCCTCGTCACTCTCCCCTGAGTGCCCGGGGAGTGTGGGGGTCGGATGATGGCCTCCCGTGTCTTGGCTCGCGGTTGGCCCAAAGTCGAGTCCTCGGTCACGGTTACCGTGGTGACAGGTGGTTGTCGGTCGCTCGGTACCCCGTCACGTGCGCCGGACACGAATCGAGACTCTCTTGATTACCCCAACGCATCCCCGTTTGGGTGCCTCTGATGTGACCCCAGGTCAGGCGGGGCTACCCGCTGAGTTTA
>Hybrid-n13-1
GTAACAAGGTTTCCGTAGGTGAACCTGCGGAAGGATCATTGTCGAAACCTGCAAAGCAGAAGGACCAGCGGACCCATTACAACACCCAGGGGTGACGTGCGCAATGCGCCCCAACCCCTGACGCTGAGTGTGTGCAGCCCTGCCTTGCGCCCTCAGCATAAAACGAACCCAGGCGCGGAACGCGTCAAGGAATCATAACGAAACGAGCTCCTGCCGTGGCCCCGGGGACGGTGATCGCCGCAGCAGCTGTGTTGTGCTTGGTTAAGTCTAAAATGACTCTCGGCAACGGATATCTCGGCTCTCGCATCGATGAAGAACGTAGCGAAATGCGATACTTGGTGTGAATTGCAGAATCCCGTGAACCATCGAGTCTTTGAACGCAAGTTGCGCCTGAAGCCATCGGGCTGAGGGCACGTCTGCCTGGGCGTCAAACACCGATGCCCCCCCAAATCCCCTCGTCACTCTCCCCTGAGTGCCCGGGGAGTGTGGGGGTCGGATGATGGCCTCCCGTGTCTTGGCTCGCGGTTGGCCCAAAGTCGAGTCCTCGGTGACGGTTACCGTGGTGACAGGTGGTTGTCGGTCGCTCGGTACCCCGTCACGTGCGCCGGACACGAATCGAGACTCTCTTGATTACCCCCAACGCATCCCCGTGTGGGTGCCTCTGATGTGACCCCAGGTCAGGCGGGGCTACCCGCTGAGTTTA
>Hybrid-n13-2
GTAACAAGGTTTCCGTAGGTGAACCTGCGGAAGGATCATTGTCGAAACCTGCAAAGCAGAAGGACCAGCGGACCCATTACAACACCCAGGGGTGACGTGCGCAATGCGCCCCAACCCCTGACGCTGAGTGTGTGCAGCCCTGCGTTGCGCCCTCAGCATAAAACGAACCCAGGCGCGGAACGCGTCAAGGAATCATAACGAAACGAGCTCCTGCCGTGGCCCCGGGGACGGTGATCGCCGCAGCAGCTGTGTTGTGCTTGGTTAAGTCTAAAATGACTCTCGGCAACGGATATCTCGGCTCTCGCATCGATGAAGAACGTAGCGAAATGCGATACTTGGTGTGAATTGCAGAATCCCGTGAACCATCGAGTCTTTGAACGCAAGTTGCGCCTGAAGCCATCGGGCTGAGGGCACGTCTGCCTGGGCGTCAAACACCGATGCCCCCCCAAATCCCCTCGTCACTCTCCCCTGAGTGCCCGGGGAGTGTGGGGGTCGGATGATGGCCTCCCGTGTCTTGGCTCGCGGTTGGCCCAAAGTCGAGTCCTCGGTGACGGTTACCGTGGTGACAGGTGGTTGTCGGTCGCTCGGTACCCCGTCACGTGCGCCGGACACGAATCGAGACTCTCTTGATTACCCCCAACGCATCCCCGTGTGGGTGCCTCTGATGTGACCCCAGGTCAGGCGGGGCTACCCGCTGAGTTTA
>Hybrid-n13-3
GTAACAAGGTTTCCGTAGGTGAACCTGCGGAAGGATCATTGTCGAAACCTGCAAAGCAGAAGGACCAGCGGACCCATTACAACACCCAGGGGTGACGTGCGCAATGCGCCCCAACCCCTGACGCTGAGTGTGTGCAGCCCTGCCTTGCGCCCTCAGCATAAAACGAACCCAGGCGCGGAACGCGTCAAGGAATCATAACGAAACGAGCTCCTGCCGTGGCCCCGGGGACGGTGATCGCCGCAGCAGCTGTGTTGTGCTTGGTTAAGTCTAAAATGACTCTCGGCAACGGATATCTCGGCTCTCGCATCGATGAAGAACGTAGCGAAATGCGATACTTGGTGTGAATTGCAGAATCCCGTGAACCATTGAGTCTTTGAACGCAAGTTGCGCCTGAAGCCATCGGGCTGAGGGCACGTCTGCCTGGGCGTCAAACACCGATGCCCCCCCAAATCCCCTCGTCACTCTCCCCTGAGTGCCCGGGGAGTGTGGGGGTCGGATGATGGCCTCCCGTGTCTTGGCTCGCGGTTGGCCCAAAGTCGAGTCCTCGGTGACGGTTACCGTGGTGACAGGTGGTTGTCGGTCGCTCGGTACCCCGTCACGTGCGCCGGACACGAATCGAGACTCTCTTGATTACCCCAACGCATCCCCGTTTGGGTGCCTCTGATGTGACCCCAGGTCAGGCGGGGCTACCCGCTGAGTTTA
>Hybrid-n13-5
GTAACAAGGTTTCCGTAGGTGAACCTGCGGAAGGATCATTGTCGAAACCTGCAAAGCAGAAGGACCAGCGGACCCATTACAACACCCAGGGGTGACGTGCGCAATGCGCCCCAACCCCTGACGCTGAGTGTGTGCAGCCCTGCGTTGCGCCCTCAGCATAAAACGAACCCAGGCGCGGAACGCGTCAAGGAATCATAACGAAACGAGCTCCTGCCGTGGCCCCGGGGACGGTGATCGCCGCAGCAGCTGTGTTGTGCTTGGTTAAGTCTAAAATGACTCTCGGCAACGGATATCTCGGCTCTCGCATCGATGAAGAACGTAGCGAAATGCGATACTTGGTGTGAATTGCAGAATCCCGTGAACCATCGAGTCTTTGAACGCAAGTTGCGCCTGAAGCCATCAGGCTGAGGGCACGTCTGCCTGGGCGTCAAACACCGATGCCCCCCCAAATCCCCTCGTCACTCTCCCCTGAGTGCCCGGGGAGTGTGGGGGTCGGATGATGGCCTCCCGTGTCTTGGCTCGCGGTTGGCCCAAAGTCGAGTCCTCGGTCACGGTTACCGTGGTGACAGGTGGTTGTCGGTCGCTCGGTACCCCGTCACGTGCGCCGGACACGAATCGAGACTCTCTTGATTACCCCAACGCATCCCCGTTTGGGTGCCTCTGATGTGACCCCAGGTCAGGCGGGGCTACCCGCTGAGTTTA
>Hybrid-n13-6
GTAACAAGGTTTCCGTAGGTGAACCTGCGGAAGGATCATTGTCGAAACCTGCAAAGCAGAAGGACCAGCGGACCCATTACAACACCCAGGGGTGACGTGCGCAATGCGCCCCAACCCCTGACGCTGAGTGTGTGCAGCCCTGCGTTGCGCCCTCAGCATAAAACGAACCCAGGCGCGGAACGCGTCAAGGAATCATAACGAAACGAGCTCCTGCCGTGGCCCCGGGGACGGTGATCGCCGCAGCAGCTGTGTTGTGCTTGGTTAAGTCTAAAATGACTCTCGGCAACGGATATCTCGGCTCTCGCATCGATGAAGAACGTAGCGAAATGCGATACTTGGTGTGAATTGCAGAATCCCGTGAACCATCGAGTCTTTGAACGCAAGTTGCGCCTGAAGCCATCAGGCTGAGGGCACGTCTGCCTGGGCGTCAAACACCGATGCCCCCCCAAATCCCCTCGTCACTCTCCCCTGAGTGCCCGGGGAGTGTGGGGGTCGGATGATGGCCTCCCGTGTCTTGGCTCGCGGTTGGCCCAAAGTCGAGTCCTCGGTCACGGTTACCGTGGTGACAGGTGGTTGTCGGTCGCTCGGTACCCCGTCACGTGCGCCGGACACGAATCGAGACTCTCTTGATTACCCCCAACGCATCCCCGTGTGGGTGCCTCTGATGTGACCCCAGGTCAGGCGGGGCTACCCGCTGAGTTAA
>Hybrid-n13-7
GTAACAAGGTTTCCGTAGGTGAACCTGCGGAAGGATCATTGTCGAAACCTGCAAAGCAGAAGGACCAGCGGACCCATTACAACACCCAGGGGTGACGTGCGCAATGCGCCCCAACCCCTGACGCTGAGTGTGTGCAGCCCTGCCTTGCGCCCTCAGCATAAAACGAACCCAGGCGCGGAACGCGTCAAGGAATCATAACGAAACGAGCTCCTGCCGTGGCCCCGGGGACGGTGATCGCCGCAGCAGCTGTGTTGTGCTTGGTTAAGTCTAAAATGACTCTCGGCAACGGATATCTCGGCTCTCGCATCGATGAAGAACGTAGCGAAATGCGATACTTGGTGTGAATTGCAGAATCCCGTGAACCATCGAGTCTTTGAACGCAAGTTGCGCCTGAAGCCATCGGGCTGAGGGCACGTCTGCCTGGGCGTCAAACACCGATGCCCCCCCAAATCCCCTCGTCACTCTCCCCTGAGTGCCCGGGGAGTGTGGGGGTCGGATGATGGCCTCCCGTGTCTTGGCTCGCGGTTGGCCCAAAGTCGAGTCCTCGGTGACGGTTACCGTGGTGACAGGTGGTTGTCGGTCGCTCGGTACCCCGTCACGTGCGCCGGACACGAATCGAGACTCTCTTGATTACCCCCAACGCATCCCCGTGTGGGTGCCTCTGATGTGACCCCAGGTCAGGCGGGGCTACCCGCTGAGTTT
>Hybrid-n13-8
GTAACAAGGTTTCCGTAGGTGAACCTGCGGAAGGATCATTGTCGAAACCTGCAAAGCAGAAGGACCAGCGGACCCATTACAACACCCAGGGGTGACGTGCGCAATGCGCCCCAACCCCTGACGCTGAGTGTGTGCAGCCCTGCGTTGCGCCCTCAGCATAAAACGAACCCAGGCGCGGAACGCGTCAAGGAATCATAACGAAACGAGCTCCTGCCGTGGCCCCGGGGACGGTGATCGCCGCAGCAGCTGTGTTGTGCTTGGTTAAGTCTAAAATGACTCTCGGCAACGGATATCTCGGCTCTCGCATCGATGAAGAACGTAGCGAAATGCGATACTTGGTGTGAATTGCAGAATCCCGTGAACCATCGAGTCTTTGAACGCAAGTTGCGCCTGAAGCCATCGGGCTGAGGGCACGTCTGCCTGGGCGTCAAACACCGATGCCCCCCCAAATCCCCTCGTCACTCTCCCCTGAGTGCCCGGGGAGTGTGGGGGTCGGATGATGGCCTCCCGTGTCTTGGCTCGCGGTTGGCCCAAAGTCGAGTCCTCGGTGACGGTTACCGTGGTGACAGGTGGTTGTCGGTCGCTCGGTACCCCGTCACGTGCGCCGGACACGAATCGAGACTCTCTTGATTACCCCCAACGCATCCCCGTGTGGGTGCCTCTGATGTGACCCCAGGTCAGGCGGGGCTACCCGCTGAGTTTA
>Hybrid-n13-9-?
TTAACAAGGTTTCCGTAGGTGAACCTGCGGAAGGATTATTGTCGAAACCTGCAAAGCAGAAGGACCAGCGGACCCATTACAACACCCAGGGGTGACGTGCGCAATGCGCCCCAACCCCTGACGCTGAGTGTGTGCAGCCCTGCGTTGCGCCCTCAGCATAAAACGAACCCAGGCGCGGAACGCGTCAAGGAATCATAACGAAACGAGCTCCTGCCGTGGCCCCGGGGACGGTGATCGCCGCAGCAGCTGTGTTGTGCTTGGTTAAGTCTAAAATGACTCTCGGCAACGGATATCTCGGCTCTCGCTTCGATGAAGAACGTAGCGAAATGCGATACTTGGTGTGAATTGCAGAATCCCGTGAACCATCGAGTCTTTGAACGCAAGTTGCGCCTGAAGCCATCGGGCTGAGGGCACGTCTGCCTGGGCGTCAAACACCGATGCCCCCCCAAATCCCCTCGTCACTCTCCCCTGAGTGCCCGGGGAGTGTGGGGGTCGGATGATGGCCTCCCGTGTCTTGGCTCGCGGTTGGCCCAAAGTCGAGTCCTCGGTGACGGTTACCGTGGTGACAGGTGGTTGTCGGTCGCTCGGTACCCCGTCACGTGCGCCGGACACGAATCGAGACTCTCTTGATTACCCCCAACGCATCCCCGTGTGGGTGCCTCTGATGTGACCCCAGGTCAGGCGGGGCTACCCGCTGAGTTTA
>Hybrid-n13-11
GTAACAAGGTTTCCGTAGGTGAACCTGCGGAAGGATCATTGTCGAAACCTGCAAAGCAGAAGGACCAGCGGACCCATTACAACACCCAGGGGTGACGTGCGCAATGCGCCCCAACCCCTGACGCTGAGTGTGTGCAGCCCTGCGTTGCGCCCTCAGCATAAAACGAACCCAGGCGCGGAACGCGTCAAGGAATCATAACGAAACGAGCTCCTGCCGTGGCCCCGGGGACGGTGATCGCCGCAGCAGCTGTGTTGTGCTTGGTTAAGTCTAAAATGACTCTCGGCAACGGATATCTCGGCTCTCGCATCGATGAAGAACGTAGCGAAATGCGATACTTGGTGTGAATTGCAGAATCCCGTGAACCATCGAGTCTTTGAACGCAAGTTGCGCCTGAAGCCATCAGGCTGAGGGCACGTCTGCCTGGGCGTCAAACACCGATGCCCCCCCAAATCCCCTCGTCACTCTCCCCTGAGTGCCCGGGGAGTGTGGGGGTCGGATGATGGCCTCCCGTGTCTTGGCTCGCGGTTGGCCCAAAGTCGAGTCCTCGGTCACGGTTACCGTGGTGACAGGTGGTTGTCGGTCGCTCGGTACCCCGTCACGTGCGCCGGACACGAATCGAGACTCTCTTGATTACCCCAACGCATCCCCGTTTGGGTGCCTCTGATGTGACCCCAGGTCAGGCGGGGCTACCCGCTGAGTTTA
>Hybrid-n13-14
GTAACAAGGTTTCCGTAGGTGAACCTGCGGAAGGATCATTGTCGAAACCTGCAAAGCAGAAGGACCAGCGGACCCATTACAACACCCAGGGGTGACGTGCGCAATGCGCCCCAACCCCTGACGCTGAGTGTGTGCAGCCCTGCGTTGCGCCCTCAGCATAAAACGAACCCAGGCGCGGAACGCGTCAAGGAATCATAACGAAACGAGCTCCTGCCGTGGCCCCGGGGACGGTGATCGCCGCAGCAGCTGTGTTGTGCTTGGTTAAGTCTAAAATGACTCTCGGCAACGGATATCTCGGCTCTCGCATCGATGAAGAACGTAGCGAAATGCGATACTTGGTGTGAATTGCAGAATCCCGTGAACCATCGAGTCTTTGAACGCAAGTTGCGCCTGAAGCCATCGGGCTGAGGGCACGTCTGCCTGGGCGTCAAACACCGATGCCCCCCCAAATCCCCTCGTCACTCTCCCCTGAGTGCCCGGGGAGTGTGGGGGTCGGATGATGGCCTCCCGTGTCTTGGCTCGCGGTTGGCCCAAAGTCGAGTCCTCGGTGACGGTTACCGTGGTGACAGGTGGTTGTCGGTCGCTCGGTACCCCGTCACGTGCGCCGGACACGAATCGAGACTCTCTTGATTACCCCCAACGCATCCCCGTGTGGGTGCCTCTGATGTGACCCCAGGTCAGGCGGGGCTACCCGCTGAGTTTA
>Hybrid-n13-16
GTAACAAGGTTTCCGTAGGTGAACCTGCGGAAGGATCATTGTCGAAACCTGCAAAGCAGAAGGACCAGCGGACCCATTACAACACCCAGGGGTGACGTGCGCAATGCGCCCCAACCCCTGACGCTGAGTGTGTGCAGCCCTGCCTTGCGCCCTCAGCATAAAACGAACCCAGGCGCGGAACGCGTCAAGGAATCATAACGAAACGAGCTCCTGCCGTGGCCCCGGGGACGGTGATCGCCGCAGCAGCTGTGTTGTGCTTGGTTAAGTCTAAAATGACTCTCGGCAACGGATATCTCGGCTCTCGCATCGATGAAGAACGTAGCGAAATGCGATACTTGGTGTGAATTGCAGAATCCCGTGAACCATTGAGTCTTTGAACGCAAGTTGCGCCTGAAGCCATCAGGCTGAGGGCACGTCTGCCTGGGCGTCAAACACCGATGCCCCCCCAAATCCCCTCGTCACTCTCCCCTGAGTGCCCGGGGAGTGTGGGGGTCGGATGATGGCCTCCCGTGTCTTGGCTCGCGGTTGGCCCAAAGTCGAGTCCTCGGTCACGGTTACCGTGGTGACAGGTGGTTGTCGGTCGCTCGGTACCCCGTCACGTGCACCGGACACGAATCGAGACTCTCTTGATTACCCCAACGCATCCCCGTTTGGGTGCCTCTGATGTGACCCCAGGTCAGGCGGGGCTACCCGCTGAGTTTA
>Hybrid-n13-21
GTAACAAGGTTTCCGTAGGTGAACCTGCGGAAGGATCATTGTCGAAACCTGCAAAGCAGAAGGACCAGCGGACCCATTACAACACCCAGGGGTGACGTGCGCAATGCACCCCAACCCCTGACGCTGAGTGTGTGCAGCCCTGCCTTGCGCCCTCAGCATAAAACGAACCCAGGCGCGGAACGCGTCAAGGAATCATAACGAAACGAGCTCCTGCCGTGGCCCCGGGGACGGTGATCGCCGCAGCAGCTGTGTTGTGCTTGGTTAAGTCTAAAATGACTCTCGGCAACGGATATCTCGGCTCTCGCATCGATGAAGAACGTAGCGAAATGCGATACTTGGTGTGAATTGCAGAATCCCGTGAACCATCGAGTCTTTGAACGCAAGTTGCGCCTGAAGCCATCGGGCTGAGGGCACGTCTGCCTGGGCGTCAAACACCGATGCCCCCCCAAATCCCCTCGTCACTCTCCCCTGAGTGCCCGGGGAGTGTGGGGGTCGGATGATGGCCTCCCGTGTCTTGGCTCGCGGTTGGCCCAAAGTCGAGTCCTCGGTGACGGTTACCGTGGTGACAGGTGGTTGTCGGTCGCTCGGTACCCCGTCACGTGCGCCGGACACGAATCGAGACTCTCTTGATTACCCCCAACGCATCCCCGTGTGGGTGCCTCTGATGTGACCCCAGGTCAGGCGGGGCTACCCGCTGAGTTTA
>Hybrid-n13-23
GTAACAAGGTTTCCGTAGGTGAACCTGCGGAAGGATCATTGTCGAAACCTGCAAAGCAGAAGGACCAGCGGACCCATTACAACACCCAGGGGTGACGTGCGCAATGCGCCCCAACCCCTGACGCTGAGTGTGTGCAGCCCTGCGTTGCGCCCTCAGCATAAAACGAACCCAGGCGCGGAACGCGTCAAGGAATCATAACGAAACGAGCTCCTGCCGTGGCCCCGGGGACGGTGATCGCCGCAGCAGCTGTGTTGTGCTTGGTTAAGTCTAAAATGACTCTCGGCAACGGATATCTCGGCTCTCGCATCGATGAAGAACGTAGCGAAATGCGATACTTGGTGTGAATTGCAGAATCCCGTGAACCATCGAGTCTTTGAACGCAAGTTGCGCCTGAAGCCATCGGGCTGAGGGCACGTCTGCCTGGGCGTCAAACACCGATGCCCCCCCAAATCCCCTCGTCACTCTCCCCTGAGTGCCCGGGGAGTGTGGGGGTCGGATGATGGCCTCCCGTGTCTTGGCTCGCGGTTGGCCCAAAGTCGAGTCCTCGGTGACGGTTACCGTGGTGACAGGTGGTTGTCGGTCGCTCGGTACCCCGTCACGTGCGCCGGACACGAATCGAGACTCTCTTGATTACCCCCAACGCATCCCCGTGTGGGTGCCTCTAATGTGACCCCAGGTCAGGCGGGGCTACCCGCTGAGTTTA
>Hybrid-n13-24
GTAACAAGGTTTCCGTAGGTGAACCTGCGGAAGGATCATTGTCGAAACCTGCAAAGCAGAAGGACCAGCGGACCCATTACAACACCCAGGGGTGACGTGCGCAATGCGCCCCAACCCCTGACGCTGAGTGTGTGCAGCCCTGCCTTGCGCCCTCAGCATAAAACGAACCCAGGCGCGGAACGCGTCAAGGAATCATAACGAAACGAGCTCCTGCCGTGGCCCCGGGGACGGTGATCGCCGCAGCAGCTGTGTTGTGCTTGGTTAAGTCTAAAATGACTCTCGGCAACGGATATCTCGGCTCTCGCATCGATGAAGAACGTAGCGAAATGCGATACTTGGTGTGAATTGCAGAATCCCGTGAACCATTGAGTCTTTGAACGCAAGTTGCGCCTGAAGCCATCGGGCTGAGGGCACGTCTGCCTGGGCGTCAAACACCGATGCCCCCCCAAATCCCCTCGTCACTCTCCCCTGAGTGCCCGGGGAGTGTGGGGGTCGGATGATGGCCTCCCGTGTCTTGGCTCGCGGTTGGCCCAAAGTCGAGTCCTCGGTGACGGTTACCGTGGTGACAGGTGGTTGTCGGTCGCTCGGTACCCCGTCACGTGCGCCGGACACGAATCGAGACTCTCTTGATTACCCCCAACGCATCCCCGTGTGGGTGCCTCTGATGTGACCCCAGGTCAGGCGGGGCTACCCGCTGAGTTTA
